# Supplementary material for: Phylogenetic Analysis of Algal Symbionts Associated with Four North American Amphibian Egg Masses
Source: PLoS One. 2014 Nov 13;9(11):e108915. doi: 10.1371/journal.pone.0108915 (PMC4230919; doi:10.1371/journal.pone.0108915)
Supplement: Data S1 — 18S rDNA sequence alignments—masked—used in this study. (FAS) [file pone.0108915.s001.fas]

>X68484 Scherffelia dubia
-------------------AGTAGTCATATGCTTGTCTCAAAGATTAAGC
CATGCATGTCTAAGTATAAACTGCTT-ATACTGTGAAACTGCGAATGGCT
CATTAAATCAGTTATAGTTTATTTGATGG-TACCT--ACTACTCGG-ATA
ACCGTAGTAATTCTAGAGCTAATACGTGC-GTAAATCCCGACTT-CTGGA
AGGGACGTATTT-ATTAGATTTAAGGCCGACCG-AGCT--TGCTCGTCTT
TCGGTGAATCATGATAACTTCACGAATCGCATAGCCTTTGTGCTGGCGAT
GTTTCATTCAAATTTCTGCCCTATCAATTGGCGATGGTAGGATAGAGGCC
TACCATGGTGGTAACGGGTGACGGAGAATTAGGGTTCGATTCCGGAGAGG
GAGCCTGAGAAACGGCTACCACATCCAAGGAAGGCAGCAGGCGCGCAAAT
TACCCAATCCTGATACAGGGAGGTAGTGACAATAAATAACAATACCGGGC
TTTTTCAAG-TCTGGTAATTGGAATGAGTACAATCTAAATCCCTTAACGA
GGATCCATTGGAGGGCAAGTCTGGTGCCAGCAGCCGCGGTAATTCCAGCT
CCAATAGCGTATATTTAAGTTGCTGCAGTTAAAAAGCTCGTAGTTGGATT
TCGGATGGGGTTTGCCGGTCCGTC-GTTGCGATGTGCACTGGCAAGTCC-
-TATCTTGTTGTCGGGGACTAG-CTCCTGGGCTTCACTGTCCGGGACTAG
GAGCTGACGAGGTTACTTTGAGTAAATTAGAGTGTTCAAAGCAAGCCTAC
GCTCTGAATACATTAGCATGGAATAACACGATAGGACT-CTGGCTTATCT
TGTTGGTCTGTGAGACCAGAGTAATGATTAAGAGGGACAGTCGGGGACAT
TCGTATT-TCATTGTCAGAGGTGAAATTCTTGGATTTATGAAAGACGAAC
TTCTGCGAAAGCATTTGTCAAGGATGTTTTCATTAATCAAGAACGAAAGT
TGGGGGCTCGAAGACGATTAGATACCGTCCTAGTCTCAACCATAAACGAT
GCCGACTAGGGATTGGCAGATGTTTTTTT-GATGACTCTGCCAGCACCTT
ATGAGAAATCA-AAGTTTTTGGGTTCCGGGGGGAGTATGGTCGCAAGGCT
GAAACTTAAAGGAATTGACGGAAGGGCACCACCAGGCGTGG-AGC-TGCG
GCTTAATTTGACTCAACACGGGGAAACTTACCAGGTCCAGACATAGTGAG
GATTGACAGATTGAGAGCTCTTTCTTGATTCTATGGGTGGTGGTGCATGG
CCGTTCTTAGTTGGTGGGTTGCCTTGTCAGGTT-GATTCCGGT-AACGAA
CGAGACCTCAGCCTGCTAAATAGTTACTGCTACCTT----GGTAGCTGGC
GAACTTCTTAGAGGGACTATTGGCGTTTAGCCAA-TGGAAGTGTGAGGCA
ATAACAGGTCTGTGATGCCCTTAGATGTTCTGGGCCGCACGCGCGCTACA
CTGATGCATTCAACGAGCCTAGCCTTGACCGAGAGGTCCGGGTAATCTTT
GAAACTGCATCGTGATGGGGCTAGATTATTGCAATTATTAATCTTCAACG
AGGAATGCCTAGTAAGCGTGATTCATCAAATCGCGTTGATTACGTCCCTG
CCCTTTGTACACACCGCCCGTCGCTCCTACCGATTGAGTGTGTTGGTGAA
GAGTTCGGATTGGTACCAGATGG-TGGTTCGCCACCGTC-----TGTAGC
TGAGAAGTTCTTTAAACCGCCCC-ACTTAGAGGAAGGAGAAGTCGTAACA
AGGTTTCCGTA------------------------
>U41174 Chlamydomonas moewusii CC1419
---------------------TAGTCATATGCTTGTCTCAAAGATTAAGC
CATGCATGTCTAAGTATAGTA-CCTT-ATACTGCGAAACTGCGAATGGCT
CATTAAATCAGTTATAATTTATTTGATGG-TACTT--ACTACTTGG-ATA
ACCGTAGTAATTCTAGAGCTAATACATGCGGATAATCCCAACTT-CTGGA
AGGGACGTATTT-ATTAGATAAAAGGCCAGCCG-TGCT--TGCACGATCC
TGGTTGATTCATGATAACTTCACGAATCGCATGGCCTT-GTGCCGGCGAT
GTTTCAAATAAATATCTGCCCTATCAACTTTCGATGGTAGGATAGAGGCC
TACCATGGTGATAACGGGTGACGGAGGATCAGGGTTCGATTCCGGAGAGG
GAGCCTGAGAAACGGCTACCACATCCAAGGAAGGCAGCAGGCGCGTAAAT
TACCCAATCCCGATACGGGGAGGTAGTGACAATAAATAACAATATCGGGC
ATCCAATG--TCTGATAATTGGAATGAGTACAATCTAAATCCATTAACGA
GGATCCATTGGAGGGCAAGTCTGGTGCCAGCAGCCGCGGTAATTCCAGCT
CCAATAGCGTATATTTAAGTTGTTGCAGTTAAAAGGCTCGTAGTCGAATT
TCGGGTGCATCTCGGCGGTCCGCC---TCTGGTGAGTACTACTGTGGAT-
GCACCTTTCTGTCGGGGACAGG-CTCTTGGGCTTCACTGTCTGGGACCTG
GACTCGCCGAGGTTACTTTGAGTAAATTAGAGTGTTCAAAGCAGGCGAAA
GCCTTGAATACATTAGCATGGAATAGCATGATAGGACT-CTGGCCTATCT
TGCTGGTCTGTAGGACCGGAGTAATGATTAAGAGGGACAGTCGGGGGCAT
TGGTATT-TCCGAGCTAGAGGTGAAATTCTTGGATTTCGGAAAGACCTAC
CACTGCGAAAGCATTTGCCAAGGATGTTTTCATTGATCAAGAACGAAAGT
AGGGGGCTCGAAGACGATTAGATACCGTCGTAGTCTCTACCATAAACGAT
GCCGACCAGGGATTGGCAGGTGTTCCTTT-GATGACCCTGCCAGCACCTT
GAGAGAAATCA-GAGTCTTTGGGTTCCGGGGGGAGTATGGTCGCAAGGCT
GAAACTTAAAGGAATTGACGGAAGGGCACCACCAGGCGTGG-AGCCTGCG
GCTTAATTTGACTCAACACGGGAAATCTTACCAGGTCCAGACGCGGGAAT
GATGAACAGATTGAGAGCTCTTTTTTGATTCTGTGGGTGGTGGTGCATGG
CCGTTCTTAGTTGGTGGGTTGCCTTGTCAGGTT-GATTCCGGT-AACGAA
CGAGACCTCAGCCTGCTAAATAGT---CGGCGGTCCTTTCTGGATCGCCT
CGACTTCTTAGAGGGACTATTGACGTTTAGTCAA-TGGAAGTGTGAGGCA
ATAACAGGTCTGTGATNCCCTTAGATGTTCTGGGCCGCACGCGCGCTACAC
TGATGCAATCAACGAGCCTATCCTTGGCCGAGAGGCCTGGGTAATCTTGG
AAATTGCATCGTGATGGGGATAGATTATTGCAATTATTAGTCTTCAACGA
GGAATGCCTAGTAAGCGTGAGTCATCAGCTCGCGTTGATTACGTCCCTGC
CCTTTGTACACACCGCCCGTCGCTCCTACCGATTGGGTGTGCTGGTGAAG
TGTTCGGATTGGCTTTGAGG-GGTGGCAACACTCC-------CCAGAGCC
GAGAAGATCATTAAACCCTCCC-ACCTAGAGGAAGGAGAAGTCGTAACAA
GGTTTCC---------------------------
>AJ781311 Chlamydomonas noctigama SAG 33.72
---------------------TAGTCATATGCTTGTCTCAAAGATTAAGC
CATGCATGTCTAAGTATAAACTGCTT-ATACTGTGAAACTGCGAATGGCT
CATTAAATCAGTTATAGTTTATTTGATGG-TACCT--CT-ACTCGG-ATA
ACCGTAGTAATTCTAGAGCTAATACGTGC-GCACATCCCGACTT-CTGGA
AGGGACGTATTT-ATTAGATAAAAGGCCAGCCG-GGGT-TTCCCCGACCT
GCGTTGACTCATGGTAACTTCACGAATCGCATGGCCTCCGTGCCGGCGAT
GTTTCATTCAAATTTCTGCCCTATCAACTTTCGATGGTAGGATAGAGGCC
TACCATGGTGGTAACGGGTGACGGAGGATTAGGGTTCGATTCCGGAGAGG
GAGCCTGAGAAACGGCTACCACATCCAAGGAAGGCAGCAGGCGCGCAAAT
TACCCAATCCCGACACGGGGAGGTAGTGACAATAAATAACAATACCGGGC
GTTCAACG--TCTGGTAATTGGAATGAGTACAATCTAAATCCCTTAACGA
GGATCCATTGGAGGGCAAGTCTGGTGCCAGCAGCCGCGGTAATTCCAGCT
CCAATAGCGTATATTTAAGTTGTTGCAGTTAAAAAGCTCGTAGTTGGATT
TCGGGCGGGTCACGGCGGTCCGCC---TCTGGTGTGCACTGCCGTTGATC
-CGCCTTTCTGTCGGGGACGGG-CTCCTGGGCTTTACTGTCTGGGACCCG
GGCTCGACGAGGTTACTTTGAGTAAATTAGAGTGTTCAAAGCAGGCGATC
GCCCTGAATACATTAGCATGGAATAGCACGATAGGACT-CTGGCCTATCT
TGCTGGTCTGTAGGACCGGAGTAATGATTAAGAGGGACAGTCGGGGGCAT
TCGTATT-TCATTGTCAGAGGTGAAATTCTTGGATTTATGAAAGACGAAC
TTCTGCGAAAGCATTTGCCAAGGATGTTTTCATTGATCAAGAACGAAAGT
TGGGGGCTCGAAGACGATTAGATACCGTCGTAGTCTCAACCATAAACGAT
GCCGACCAGGGATTGGCGGGCGTTCTTTT-GATGACCCCGCCAGCACCTT
GAGAGAAATCA-GAGTCTTTGGGTTCCGGGGGGAGTATGGTCGCAAGGCT
GAAACTTAAAGGAATTGACGGAAGGGCACCACCAGGCGTGG-AGCCTGCG
GCTTAATTTGACTCAACACGGGAAAACTTACCAGGTCCAGACACGGGGAT
GATAAACAGATTGAGAGCTCTTTTTTGATTCTGTGGGTGGTGGTGCATGG
CCGTTCTTAGTTGGTGGGTTGCCTTGTCAGGTT-GATTCCGGT-AACGAA
CGAGACCTCAGCCTGCTAAATAGT---CACGCGTCCTTTCTGGACACGCT
TGACTTCTTAGAGGGACTATTGTCGTTTAGGCAA-TGGAAGTGTGAGGCA
ATAACAGGTCTGTGATGCCCTTAGATGTTCTGGGCCGCACGCGCGCTACA
CTGATGCATTCAACGAGCCTATCCTTGGCCGAGAGGCCCGGGTAATCTTT
GAAACTGCATCGTGATGGGGATAGATTATTGCAATTATTAGTCTTCAACG
AGGAATGCCTAGTAAGCGCGAGTCATCAGCTCGCGTTGATTACGTCCCTG
CCCTTTGTACACACCGCCCGTCGCTCCTACCGATTGGGTGTGCTGGTGAA
GTGTTCGGATTGGCGCTTGTC-GGGGGCAACCTTGA-------CTGGAGC
CGAGAAGATCATTAAACCCTCCC-ACCTAGAGGAAGGAGAAGTCGTAACA
AGGTTTCCGTAGGTGAACCTGCGGAAGGATCATTG
>AJ852427 Chlamydomonas acidophila CCAP 11/135
---------------------TAGTCATATGCTTGTCTCAAAGATTAAGC
CATGCATGTCTAAGTATAGACTGCTT-ATACTGTGAAACTGCGAATGGCT
CATTAAATCAGTTATAGTTTATTTGATGG-TACCT--CT-ACTCGG-ATA
ACCGTAGTAATTCTAGAGCTAATACGTGC-GCACATCCCGACTT-CTGGA
AGGGACGTATTT-ATTAGATAAAAGGCCAGCCG-GGCTCACGCCCGACCT
TCGGTGACTCATGGTAACTTCACGAATCGCATGGCCTC-GCGCCGGCGAT
GTTTCATTCAAATTTCTGCCCTATCAACTTTCGATGGTAGGATAGAGGCC
TACCATGGTGGTAACGGGTGACGGAGGATTAGGGTTCGATTCCGGAGAGG
GAGCCTGAGAAACGGCTACCACATCCAAGGAAGGCAGCAGGCGCGTAAAT
TACCCAATCCCGACACGGGGAGGTAGTGACAATAAATAACAATACCGGGC
GTTCAACG--TCTGGTAATTGGAATGAGTACAATCTAAATCCCTTAACGA
GGATCCATTGGAGGGCAAGTCTGGTGCCAGCAGCCGCGGTAATTCCAGCT
CCAATAGCGTATATTTAAGTTGTTGCAGTTAAAAAGCTCGTAGTTGGATT
TCGGGCGGGTTTCGTCGGTCCGCC---TCTGGTGTGCACTGCCGAAGCT-
-CGCCTTTCTGTCGAGGACGGG-CTCCTGGGCTTCATTGCTCGGGACTCG
GGCTCGACGAGGTTACTTTGAGTAAATTAGAGTGTTCAAAGCAGGCGATC
GCCCTGAATACATTAGCATGGAATAGCATGATAGGACT-CTGGCCTATCT
TGCTGGTCTGTAGGACCGGAGTAATGATTAAGAGGGACAGTCGGGGGCAT
TCGTATT-TCATTGTCAGAGGTGAAATTCTTGGATTTATGAAAGACGAAC
TTCTGCGAAAGCATTTGCCAAGGATGTTTTCATTGATCAAGAACGAAAGT
TGGGGGCTCGAAGACGATTAGATACCGTCGTAGTCTCAACCATAAACGAT
GCCGACCAGGGATTGGCGGGTGTTCTTTT-AATGACCCCGCCAGCACCTT
GAGAGAAATCA-GAGTCTTTGGGTTCCGGGGGGAGTATGGTCGCAAGGCT
GAAACTTAAAGGAATTGACGGAAGGGCACCACCAGGCGTGG-AGCCTGCG
GCTTAATTTGACTCAACACGGGAAAACTTACCAGGTCCAGACACGAGGAT
GATTAACAGATTGAGAGCTCTTTTTTGATTTTGTGGGTGGTGGTGCATGG
CCGTTCTTAGTTGGTGGGTTGCCTTGTCAGGTT-GATTCCGGT-AACGAA
CGAGACCTCAGCCTGCTAAATAGT---CACGTTTCCTTTCTGGATACGCT
TGACTTCTTAGAGGGACTATTGTCGTTTAGGCAA-TGGAAGTGTGAGGCA
ATAACAGGTCTGTGATGCCCTTAGATGTTCTGGGCCGCACGCGCGCTACA
CTGATGCATTCAACGAGCCTATCCTTGGCCGAGAGGCCTGGGTAATCTTT
GAAACTGCATCGTGATGGGGATAGATTATTGCAATTATTAGTCTTCAACG
AGGAATGCCTAGTAAGCGCGAGTCATCAGCTCGCGTTGATTACGTCCCTG
CCCTTTGTACACACCGCCCGTCGCTCCTACCGATTGGGTGTGCTGGTGAA
GTGTTCGGATTGGCCCCGGCT-GGTGGCAACACTGG-------CCGGAGC
CGAAAAGATCATTAAACCCTCCC-ACCTAGAGGAAGGAGAAGTCGTAACA
AGGTTTCCGTAGGTGAACCTGCGGAAGGATCATTG
>U70781 Chlamydomonas baca SAG24.87
---------------------------------------AAAGATTAAGC
CATGCATGTCTAAGTATAAACTGCTT-ATACTGTGAAACTGCGAATGGCT
CATTAAATCAGTTATAGTTTATTTGATGG-TACCT--ACTACTCGG-ATA
ACCGTAGTAATTCTAGAGCTAATACGTGC-GTAAATCCCGACTT-CTGGA
AGGGACGTATTT-ATTAGATAAAAGGCCAGCCG-GGCT-TTGCCCGACCT
GCGGTGAATCATGATAACTTCACGAATCGCATGGCCTC-GTGCCGGCGAT
GTTTCATTCAAATTTCTGCCCTATCAACTTTCGATGGTAGGATAGAGGCC
TACCATGGTGGTAACGGGTGACGGAGGATTAGGGTTCGATTCCGGAGAGG
GAGCCTGAGAGATGGCTACCACATCCAAGGAAGGCAGCAGGCGCGCAAAT
TACCCAATCCCGACACGGGGAGGTAGTGACAATAAATAACAATACCGGGC
GCATCGCG--TCTGGTAATTGGAATGAGTACAATTTAAATCCCTTAACGA
GGATCCATTGGAGGGCAAGTCTGGTGCCAGCAGCCGCGGTAATTCCAGCT
CCAATAGCGTATATTTAAGTTGTTGCAGTTAAAAAGCTCGTAGTTGGATT
TCGGGTGGGTTGGCGCGGTCCGCC---TCTGGTGTGCACTGCGTCGGCT-
-CACCTTCCAGCCGGGGACGGG-CTCCTGGGCTTCACTGTTCGGGACTCG
GAGTCGGCGATGTTACTTTGAGAAAAATAGAGTGTTCAAAGCAAGCCTAC
GCTCTGAATACGTTAGCATGGAATAACGCGATAGGACT-CTGGCCTATCC
-GTTGGTCTGTGGGACCGGAGTAATGATTAAGAGAGACAGTCGGGGGCAT
TCGTATT-CCGTTGTCAGAGGTGAAATTCTTGGATTTACGGAAGACGAAC
TTCTGCGAAAGCATTTGCCAAGGATGTTTTCATTAATCAAGAACGAAAGT
TGGGGGCTCGAAGACGATTAGATACCGTCGTAGTCTCAACCATAAACGAT
GCCGACTAGGGATCGGCGGGTGTTTCATT-GATGACCCCGCCGGCACCTT
ATGAGAAATCA-AAGTTTTTGGGTTCCGGGGGGAGTATGGTCGCAAGGCT
GAAACTTAAAGGAATTGACGGAAGGGCACCACCAGGCGTGG-AGCCTGCG
GCTTAATTTGACTCAACACGGGAAAACTTACCAGGTCCAGACACGGGAAG
GATTGACAGATTGAGAGCTCTTTCTTGATTCTGTGGGTGGTGGTGCATGG
CCGTTCTTAGTTGGTGGGTTGCCTTGTCAGGTT-GATTCCGGT-AACGAA
CGAGACCTCAGCCTGCTAAATAGT----CAACATCGCCTCGGCGGTGTGC
AGACTTCTTAGAGGGACTATTGGCGTTTAGCCAA-TGGAAGTATGAGGCG
ATAACAGGTCTGTGATGCCCTTAGATGTTCTGGGCCGCACGCGCGCTACA
CTGACGCGATCAACGAGCCTATCCTTGGCCGAGAGGCCCGGGTAATCTTG
AAAACCGCGTCGTGATGGGGATAGATTATTGCAATTATTAGTCTTCAACG
AGGAATGCCTAGTAAGCGCGAGTCATCAGCTCGCGTTGATTACGTCCCTG
CCCTTTGTACACACCGCCCGTCGCTCCTACCGATTGGGTGTGCTGGTGAA
ATGTTCGGATCGATTCCTAGT--GGGGCAACCTT--------CTTGGAGT
TGAGAAGTTCATTAAACCCTCCC-ACCTAGAGGAAGGA------------
-----------------------------------
>X65557 Spermatozopsis similis SAG1.85
-------------------AGTAGTCATATGCTTGTCTCAAAGATTAAGC
CATGCATGTCTAAGTATAAACTGCTTTATACTGTGAAACTGCGAATGGCT
CATTAAATCAGTTATAGTTTATTTGATGG-TATTT--TT-AAACGGAATA
ACCGTAGTAATTCTAGAGCTAATACGTGC-GTAAATCCCGACTT-CTGGA
AGGGACGTATTT-ATTAGATAAAAGGCCGACCG-GGTT--CGCCCGACTC
ACGGTGAATCATGATAACTTCACGAATCGCATGGCCTT-GCGCCGGCGAT
GTTTCATTCAAATTTCTGCCCTATCAACTTTCGATGGTAGGATAGAGGCC
TACCATGGTGGTGACGGGTAACGGAGGATTAGGGTTCGATTCCGGAGAGG
GAGCCTGAGAAACGGCTACCACATCCAAGGAAGGCAGCAGGCGCGCAAAT
TACCCAATCTCGACAAGAGGAGGTAGTGACAATAAATAACAATACCGGGC
ATTTAT-G--TCTGGTAATTGGAATGAGTACAATCTAAATCCCTTAACGA
GGATCCATTGGAGGGCAAGTCTGGTGCCAGCAGCCGCG-TAATTCCAGCT
CCAATAGCGTATATTTAAGTTGTTGCAGTTAAAAAGCTCGTAGTTGGATT
TCGGGTGGGTTGCAGCGGTCCGCC---TCTGGTGAGTACTGCTTCGGCC-
-TACCTTACTGCCGGGGACGGG-CTCCTGGGCTTAACTGTCCGGGACTCG
GAGTCGGCGAAGTTACTTTGAGGAACTTAGAGTGTTCAAAGCAAGCCTAC
GCTCTGAATATATTAGCATGGAATAACATGATAGGACT-CTGGCCTATCT
TGTTGGTCTGTAGGACCGGAGTAATGATTAAGAGGGACAGTCGGGGGCAT
TCGTATT-TCATTGTCAGAGGTGAAATTCTTGGATTTATGAAAGACGAAC
TTCTGCGAAAGCATTTGCCAAGGATGTTTTCATTAATCAAGAACGAAAGT
TGGGGGCTCGAAGACGATTAGATACCGTCGTAGTCTCAACCATAAACGAT
GCCGACTAGGGATTGGCAAGTGTTTTTTC-GATGACCTTGCCAGCACCTT
ATGAGAAATCA-AAGTTTTTGGGTTCCGGGGGGAGTATGGTCGCAAGGCT
GAAACTTAAAGGAATTGACGGAAGGGCACCACCAGGCGTGG-AGCCTGCG
GCTTAATTTGACTCAACACGGGAAAACTTACCAGGTCCAGACACGGGAAG
GATAGACAGATTGAGAGCTCTTTCTTGATTCTGTGGGTGGTGGTGCATGG
CCGTTCTTAGTTGGTGGGTTGCCTTGTCAGGTT-GATTCCGGT-AACGAA
CGAGACCTCAGCCTGCTAAATAGT---CACGATTGCTTTTTGCAGTCGGC
AGACTTCTTAGAGGGACTATTGGCGTTTAGTCAA-TGGAAGTATGAGGCA
ATAACAGGTCTGTGATGCCCTTAGATGTTCTGGGCCGCACGCGCGCTACA
CTGATGCATTCAACAAGCCTATCCTTGGTCGAAAGGCCCGGGTAATCTTT
GAAACTGCATCGTGATGGGGATAGACCATTGCAATTATTGGTCTTCAACG
AGGAATGCCTAGTAAGCGCAAGTCATCAGCTTGCGTTGATTACGTCCCTG
CCCTTTGTACACACCGCCCGTCGCTCCTACCGATTGGGTGTGCTGGTGAA
GTGTTCGGATTGGCTGCTTTT---GGGAAACCT----------GGGTAGC
CGAGAAGTTCATTAAACCCTCCC-ACCTAGAGGAAGGAGAAGTCGTAACA
AGGTTTCCGTAGGTGAACCTGCAGAAGGATCAAGC
>AF159369 Haematococcus pluvialis SAG34-1b
--------------------------ATATGCTTGTCTCAAAGATTAAGC
CATGCATGTCTAAGTATAAACTGCTT-ATACGGTGAAACTGCGAATGGCT
CATTAAATCAGTTATAGTTTATTTGATGG-TACTT--T--ACTCGG-ATA
ACCGTAGTAATTCTAGAGCTAATACGTGC-GTATATCCCGACTT-CTGGA
AGGGACGTATTT-ATTAGATAAAAGGCCAGCCG-GGCT--TGCCCGACCT
ATGGCGAATCATGATAACTTCACGAATCGCACGGCCTT-GCGCCGGCGAT
GTTTCATTCAAATTTCTGCCCTATCAACTTTCGATGGTAGGATAGAGGCC
TACCATGGTGGTAACGGGTGACGGAGGATTAGGGTTCGATTCCGGAGAGG
GAGCCTGAGAAACGGCTACCACATCCAAGGAAGGCAGCAGGCGCGCAAAT
TACCCAATCCCGACACGGGGAGGTAGTGACAATAAATAACAATACCGGGC
ATC-AATG--TCTGGTAATTGGAATGAGAACAATTTAAATCCCTTAACGA
GTATCCATTGGAGGGCAAGTCTGGTGCCAGCAGCCGCGGTAATTCCAGCT
CCAATAGCGTATATTTAAGTTGTTGCAGTTAAAAAGCTCGTAGTTGGATT
TCGGGTGGGTTCCAGCGGTCTGCC---TCTGGTATGTACTGCTGTGGCC-
-TACCTTTCTGCCGGGGACGTG-TTCCTGGGCTTCATTGTCCGGGACTCG
AATTCGGCGAGGATACTTTGAGTAAAACAGCGTGTTCAAAGCAAGCCTAC
GCTCTGAATGCATTAGCATGGAATATCACGATAGGACT-CTGGCCTATCT
TGTTGGTCTGTAGGACCGGAGTAATGATTAAGAGGGACAGTCGGGGGCAT
TCGTATT-TCATTGTCAGAGGTGAAATTCTTGGATTTATGAAAGACGAAC
TTCTGCGAAAGCATTTGCCAAGGATGTTTTCATTAATCAAGAACGAAAGT
TGGGGGCTCGAAGACGATTAGATACCGTCGTAGTCTCAACCATAAACGAT
GCCGACTAGGGATTGGCAGGTGTTTTATT-GATGACCCTGCCAGCACCTT
ATGAGAAATCA-AAGTTTTTGGGTTCCGGGGGGAGTATGGTCGCAAGGCT
GAAACTTAAAGGAATTGACGGAAGGGCACCACCAGGCGTGG-AGCCTGCG
GCTTAATTTGACTCAACACGGGAAAACTTACCAGGTCCAGACACGGGAAG
GATTGACAGATTGAGAGCTCTTTCTTGATTCTGTGGGTGGTGGTGCATGG
CCGTTCTTAGTTGGTGGGTTGCCTTGTCAGGTT-GATTCCGGT-AACGAA
CGAGACCTCAGCCTGCTAAATAGT----CAAGCGTACCTTGGTACGGGCT
GAACTTCTTAGAGGGACTATTGACGTTTAGTCAAGTGGAAGTGTGAGGCA
ATAACAGGTCTGTGATGCCCTTAGATGTTCTGGGCCGCACGCGCGCTACA
CTGATGCATTCAGCGAGCCTATCCTTGGCCGAGAGGTCCGGGTAATCTTT
GAAACTGCATCGTGATGGGGATAGATTATTGCAATTATTAGTCTTCAACG
AGGAATGCCTAGTAAGCGCGAGTCATCAGCTCGCGTTGATTACGTCCCTG
CCCTTTGTACACACCGCCCGTCGCTCCTACCGATTGGGTGTGCTGGTGAA
GTGTTCGGATTGACTTTAGCG-GTGGGCAACCTCTG-------CTGTCGT
TGAGAAGAACATTAAACCCTCCC-ACCTAGAGGAAGGAGAAGTCGTAACA
AGGTCTCCGTAGGTGAA------------------
>FR865576 Chlamydomonas reinhardtii CCAP11/32CW15
-TACCTGGTTGATCCTGCCAGTAGTCATATGCTTGTCTCAAAGATTAAGC
CATGCATGTCTAAGTATAAACTGCTT-ATACTGTGAAACTGCGAATGGCT
CATTAAATCAGTTATAGTTTATTTGATGG-TACCT--ACTACTCGG-ATA
ACCGTAGTAATTCTAGAGCTAATACGTGC-GCACAACCCGACTT-CTGGA
AGGGTCGTATTT-ATTAGATAAAAGGCCAGCCG-GGCT-CTGCCCGACCT
GCGGTGAATCATGATAACTTCACGAATCGTATGGGCTC-GTCCCGACGAT
GTTTCATTCAAATTTCTGCCCTATCAACTTTCGATGGTAGGATAGAGGCC
TACCATGGTGGTAACGGGTGACGGAGGATTAGGGTTCGATTCCGGAGAGG
GAGCCTGAGAGATGGCTACCACATCCAAGGAAGGCAGCAGGCGCGCAAAT
TACCCAATCCCGACACGGGGAGGTAGTGACAATAAATAACAATACCGGGC
GCTTCGCG--TCTGGTAATTGGAATGAGTACAATCTAAATCCCTTAACGA
GGATCCATTGGAGGGCAAGTCTGGTGCCAGCAGCCGCGGTAATTCCAGCT
CCAATAGCGTATATTTAAGTTGTTGCAGTTAAAAAGCTCGTAGTTGGATT
TCGGGTGGGGTGGTGCGGTCCGCC---TCTGGTGTGCACTGCTCTGCTC-
-CACCTTCCTGCCGGGGACGGG-CTCCTGGGCTTCACTGTCTGGGACTCG
GAGTCGGCGAGGTTACTTTGAGTAAATTAGAGTGTTCAAAGCAGGCCTAC
GCTCTGAATACATTAGCATGGAATAACACGATAGGACT-CTGGCCTATCT
-GTTGGTCTGTGGGACCGGAGTAATGATTAAGAGGGGTAGTCGGGGGCAT
TCGTATT-CCGTTGTCAGAGGTGAAATTCTTGGATTTACGGAAGACGAAC
ATCTGCGAAAGCATTTGCCAAGGATACTTTCATTGATCAAGAACGAAAGT
TGGGGGCTCGAAGACGATTAGATACCGTCGTAGTCTCAACCATAAACGAT
GCCGACTAGGGATTGGCAGATGTTCTTTT-GATGACTCTGCCAGCACCTT
ATGAGAAATCA-AAGTTTTTGGGTTCCGGGGGGAGTATGGTCGCAAGGCT
GAAACTTAAAGGAATTGACGGAAGGGCACCACCAGGCGTGG-AGCCTGCG
GCTTAATTTGACTCAACACGGGGAAACTTACCAGGTCCAGACACGGGAAG
GATTGACAGATTGAGAGCTCTTTCTTGATTCTGTGGGTGGTGGTGCATGG
CCGTTCTTAGTTGGTGGGTTGCCTTGTCAGGTT-GATTCCGGT-AACGAA
CGAGACCTCAGCCTGCTAAATAGT----CAGCATCGCACCTGCGGTGCGC
CGACTTCTTAGAGGGACTATTGGCGTTTAGCCAA-TGGAAGTATGAGGCG
ATAACAGGTCTGTGATGCCCTTAGATGTTCTGGGCCGCACGCGCGCTACA
CTGACGCGACCAACGAGCCTATCCTTGGCCGAGAGGCCCGGGTAATCTTG
TAAACCGCGTCGTGATGGGGATAGATTATTGCAATTATTAGTCTTCAACG
AGGAATGCCTAGTAAGCGCGAGTCATCAGCTCGCGTTGATTACGTCCCTG
CCCTTTGTACACACCGCCCGTCGCTCCTACCGATTGGGTGTGCTGGTGAA
GTGTTCGGATTGAGCTTGGCT--GGGGCAACCTGGC--------CTTGCT
TGAGAAGTTCATTAAACCCTCCC-ACCTAGAGGAAGGAGAAGTCGTAACA
AGGTTTCCGTAGGTGAACCTGCGGAAGGATCATTG
>AF367858 Heterochlamydomonas lobata UTEX728
-----TGGTTGATCCTGCCAGTAGTCATATGCTTGTCTCAAAGATTAAGC
CATGCATGTCTAAGTATAAACTGCTT-ATACTGTGAAACTGCGAATGGCT
CATTAAATCAGTTATAGTTTATTTGATGG-TACCT--ACTACTCGG-ATA
ACCGTAGTAATTCTAGAGCTAATACGTGC-GCAAATCCCGACTT-CTGGA
AGGGACGTATTT-ATTAGATAAAAGGCCAGCCG-AGCT-CTGCTCGACCT
GCGGTGAATCATGATAACTTCACGAATCGCATGGCCTT-GTGCCGGCGAT
GTTTCATTCAAATTTCTGCCCTATCAACTTTCGATGGTAGGATAGAGGCC
TACCATGGTGGTAACGGGTGACGGAGGATTAGGGTTCGATTCCGGAGAGG
GAGCCTGAGAGATGGCTACCACATCCAAGGAAGGCAGCAGGCGCGCAAAT
TACCCAATCCCAACACGGGGAGGTAGTGACAATAAATAACAATACCGGGC
GCTTCGCG--TCTGGTAATTGGAATGAGTACAATCTAAATCCCTTAACGA
GGATCCATTGGAGGGCAAGTCTGGTGCCAGCAGCCGCGGTAATTCCAGCT
CCAATAGCGTATATTTAAGTTGTTGCAGTTAAAAAGCTCGTAGTTGGATT
TCGGGCGGGGCGACGCGGTCCGCC---TCTGGTGTGCACTGCGGCGTCC-
-CGCCTTCCGGCCGGGGACGGG-CTCCTGGGCTTCACTGTCCGGGACTCG
GAGTCGGCGAGGTTACTTTGAGTAAATTAGAGTGTTCAAAGCAGGCCTAC
GCTCTGAATACGTTAGCATGGAATAACGCGATAGGACT-CTGGCCTATCT
CGTTGGTCTGTGGGACCGGAGTAATGATTAAGAGGGACGGTCGGGGGCAT
TCGTATT-GCGTTGTCAGAGGTGAAATTCTTGGATTCACGCAAGACGAAC
TTCTGCGAAAGCATTTGCCAAGCACGCGCCCGTTAATCAAGAACGAAAGT
TGGGGGCTCGAAGACGATTAGATACCGTCGTAGTCTCAACCATAAACGAT
GCCGACTAGGGATTGGCAGGTGTTTCGTT-GATGACCCTGCCAGCACCTT
ATGAGAAATCA-AAGTTTTTGGGTTCCGGGGGGAGTATGGTCGCAAGGCT
GAAACTTAAAGGAATTGACGGAAGGGCACCACCAGGCGTGG-AGCCTGCG
GCTTAATTTGACTCAACACGGGAAAACTTACCAGGTCCAGACACGGGAAG
GATTGACAGATTGAGAGCTCTTTCTTGATTCTGTGGGTGGTGGTGCATGG
CCGTTCTTAGTTGGTGGGTTGCCTTGTCAGGTT-GATTCCGGT-AACGAA
CGAGACCTCAGCCTGCTAAATAGT----CACTGCCGCACCTGCGGCTGGC
CGACTTCTTAGAGGGACTATTGGCGTTTAGCCAA-TGGAAGTATGAGGCA
ATAACAGGTCTGTGATGCCCTTAGATGTTCTGGGCCGCACGCGCGCTACA
CTGACGCGACCAACGAGCCTATCCTTGGCCGAGAGGCCCGGGTAATCTTG
CAAACCGCGTCGTGATGGGGATAGATCATTGCAATTATTGGTCTTCAACG
AGGAATGCCTAGTAAGCGCGAGTCATCAGCTCGCGTTGATTACGTCCCTG
CCCTTTGTACACACCGCCCGTCGCTCCTACCGATTGGGTGTGCTGGTGAA
GTGTTCGGATTGGCTTCAGGC--GGGGCAACCCGAC--------TGTTGC
TGAGAAGTTCATTAAACCCTCCC-ACCTAGAGGAAGGAGAAGTCGTAACA
AGGTTTCCGTAGGTGAACCTGCGGAAGGATCA---
>AB218715 Neochlorosarcina negevensis UTEX1387
---------------------TAGTCATATGCTTGTCTCAAAGATTAAGC
CATGCATGTCTAAGTATAAACTGCTT-ATACTGTGAAACTGCGAATGGCT
CATTAAATCAGTTATAGTTTATTTGATGG-TACCT--ACTACTCGG-ATA
ACCGTAGTAATTCTAGAGCTAATACGTGC-GTAAATCCCGACTT-CTGGA
AGGGACGTATTT-ATTAGATAAAAGGCCGACCG-GCTC--TGCCCGNNNTGCG
GTGAATCATGATAACTTCACGAATCGCATGGCCTC-GTGCCGGCGATGTT
TCATTCAAATTTCTGCCCTATCAACTTTCGATGGTAGGATAGAGGCCTAC
CATGGTGGTAACGGGTGACGGAGGATTAGGGTTCGATTCCGGAGAGGGAG
CCTGAGAGATGGCTACCACATCCAAGGAAGGCAGCAGGCGCGCAAATTAC
CCAATCCCGACACGGGGAGGTAGTGACAATAAATAACAATACCGGGCCAA
CGNNG--TCTGGTAATTGGAATGAGTACAATTTAAATCCCTTAACGAGGATC
CATTGGAGGGCAAGTCTGGTGCCAGCAGCCGCGGTAATTCCAGCTCCAAT
AGCGTATATTTAAGTTGTTGCAGTTAAAAAGCTCGTAGTTGGATTTCGGG
TGGGTTGGCTAGGTCCGCC---TCTGGTGTGCACTTGGTCGATC--CACC
TTCCTGCCGGGGACGGG-CTCCTGGGCTTAACTGTCTGGGACTCGGAGTC
GGCGAGGTTACTTTGAGTAAATTAGAGTGTTCAAAGCAAGCCTACGCTCT
GAATATGTTAGCATGGAATAACGCGATAGGACT-CTGGCCTATCC-GTTG
GTCTGTGGGACCGGAGTAATGATTAAGAGGGACAGTCGGGGGCATTCGTA
TT-GCGTTGTCAGAGGTGAAATTCTTGGATTTACGCAAGACGAACTTCTG
CGAAAGCATTTGCCAAGGATGTTTTCATTAATCAAGAACGAAAGTTGGGG
GCTCGAAGACGATTAGATACCGTCGTAGTCTCAACCATAAACGATGCCGA
CTAGGGATCGGCGGGTGTTTCGTT-GATGACCCCGCCGGCACCTTATGAG
AAATCA-AAGTTTTTGGGTTCCGGGGGGAGTATGGTCGCAAGGCTGAAAC
TTAAAGGAATTGACGGAAGGGCACCACCAGGCGTGG-AGCCTGCGGCTTA
ATTTGACTCAACACGGGAAAACTTACCAGGTCCAGACACGGGAAGGATTG
ACAGATTGAGAGCTCTTTCTTGATTCTGTGGGTGGTGGTGCATGGCCGTT
CTTAGTTGGTGGGTTGCCTTGTCAGGTT-GATTCCGGT-AACGAACGAGA
CCTCAGCCTGCTAAATAGT----CAGCTTCGCATCTGCGGAGCGCAGACT
TCTTAGAGGGACTATTGGCGTTTAGCNNN-NGGAAGTATGAGGCGATAACAGGT
CTGTGATGCCCTTAGATGTTCTGGGCCGCACGCGCGCTACACTGACGCGA
TCAACGAGCCTATCCTTGACCGAGAGGTCCGGGTAATCTTTGAAACCGCG
TCGTGATGGGGATAGATTATTGCAATTATTAGTCTTCAACGAGGAATGCC
TAGTAAGCGCGAGTNATCAGCTCGCGTTGATTACGTCCCTGCCCTTTGTAC
ACACCGCCCGTCGCTCCTACCGATTGGGTGTGCTGGTGAAATGCTCGGAT
TGGTTTCAGGT--GGGGCAACCTAGC--------TGAGACTGAGAAGTTC
ATTAAACCCTCCC-ACCTAGAGGAAGGAGAAGTCGTAACAAGGTTTCC--
-------------------------
>AB218709 Chlorosarcina stigmatica ASIB.T105
---------------------TAGTCATATGCTTGTCTCAAAGATTAAGC
CATGCATGTCTAAGTATAAACTGCTTTATACTGTGAAACTGCGAATGGCT
CATTAAATCAGTTATAGTTTATTTGATGG-TATCT--CCTACTCGG-ATA
ACCGTAGGAAAACTAGAGCTAATACGTGC-GTAAATCCCGACTT-CTGGA
AGGGACGTATTT-ATTAGATAAAAGGCCAGCCG-ACTC---GTCCGACTT
ATGGTGAATCATGATAACTTCACGAATCGTATGGCCTT-GTGCCGACGAT
GTTTCATTCAAATTTCTGCCCTATCAACTTTCGATGGTAGGATAGAGGCC
TACCATGGTGGTAACGGGTGACGGGGGATTAGGGTTCGACTCCGGAGAGG
GAGCCTGAGAGATGGCTACCACATCCAAGGAAGGCAGCAGGCGCGCAAAT
TACCCAATCCCAACACGGGGAGGTAGTGACAATAAATAACAATACCGGGC
ATTTCATG--TCTGGTAATTGGAATGAGTACAATCTAAATCCCTTAACGA
GGATCCATTGGAGGGCAAGTCTGGTGCCAGCAGCCGCGGTAATTCCAGCT
CCAATAGCGTATATTTAAGTTGTTGCAGTTAAAAAGCTCGTAGTTGGATT
TCGGATGGGTCTGAGCGGTCTGCC---TCTGGTACGTACTGCTTAGGCC-
-TATCTTTCTGCCGGGGACGGG-CTCTCGGGCTTAACTGTCCGGGACTCG
GAGTCGGCGTCGTTACCTTGAGTAAATTAGAGTGTTCAAAGCAGGCCTAC
GCTCTGAATACATTAGCATGGAATAACACGATAGGACT-CTGGCCTATCT
TGTTGGTCTGTAGGACCGGAGTAATGATTAAGAGGGACAGTCGGGGGTAT
TCGTATT-TCATTGTCAGAGGTGAAATTCTTGGATTTATGAAAGACGAAC
TTCTGCGAAAGCATTTACCAAGGATGTTTTCATTAATCAAGAACGAAAGT
TGGGGGCTCGAAGACGATTAGATACCGTCGTAGTCTCAACCATAAACGAT
GCCGACTAGGGATTGGCAGGTGTTTCGTT-GATGACCCTGCCAGCACCTT
ATGAGAAATCA-AAGTTTTTGGGTTCCGGGGGGAGTATGGTCGCAAGGCT
GAAACTTAAAGGAATTGACGGAAGGGCACCACCAGGCGTGG-AGCCTGCG
GCTTAATTTGACTCAACACGGGAAAACTTACCAGGTCCAGACACGGGAAG
GATTGACAGATTGAGAGCTCTTTCTTGATTCTGTGGGTGGTGGTGCATGG
CCGTTCTTAGTTGGTGGGTTGCCTTGTCAGGTT-GATTCCGGT-AACGAA
CGAGACCTCAGCCTGCTAAATAGT---CACGATTGCTTTTCGCAGTTGGC
CGACTTCTTAGAGGGACTATTGTCGTTTAGGCAA-TGGAAGTATGAGGCA
ATAACAGGTCTGTGATGCCCTTAGATGTTCTGGGCCGCACGCGCGCTACA
CTGACGAATTCAACGAGCCTATCCTTGGCCGAGAGGCCCGGGTAATCTTT
GAAAATTCGTCGTGATGGGGATAGATTATTGCAATTATTAGTCTTCAACG
AGGAATGCCTAGTAAGCGCGAGTCATCAGCTCGCGTTGATTACGTCCCTG
CCCTTTGTACACACCGCCCGTCGCTCCTACCGATTGGGTGTGCTGGTGAA
GTGTTCGGATTGGCTTCAGAT-TATGGCAACATAGG-------CTGTTGC
TGAGAAGTTCATTAAACCCTCCC-ACCTAGAGGAAGGAGAAGTCGTAACA
AGGTTTCC---------------------------
>AJ410461 Lobochlamys culleus SAG 17.73
----------------------AGTCATATGCTTGTCTCAAAGATTAAGC
CATGCATGTCTAAGTATAAACTGCTTTATACTGTGAAACTGCGAATGGCT
CATTAAATCAGTTATAGTTTATTTGATGG-TACCT--ACTACTCGG-ATA
ACCGTAGTAATTCTAGAGCTAATACGTGC-GTAAATCCCGACTT-CTGGA
AGGGACGTATTT-ATTAGATAAAAGGCCAGCCG-GCTT--TGCCCGAC-T
GCGGTGAATCATGATAACTTCACGAATCGCATGGCCTT-GTGCCGGCGAT
GTTTCATTCAAATTTCTGCCCTATCAACTTTCGATGGTAGGATAGAGGCC
TACCATGGTGGTAACGGGTGACGGAGGATTAGGGTTCGATTCCGGAGAGG
GAGCCTGAGAGATGGCTACCACATCCAAGGAAGGCAGCAGGCGCGCAAAT
TACCCAATCCCAACACGGGGAGGTAGTGACAATAAATAACAATACCGGGC
ATTTCATG--TCTGGTAATTGGAATGAGTACAATCTAAATCCCTTAACGA
GGATCCATTGGAGGGCAAGTCTGGTGCCAGCAGCCGCGGTAATTCCAGCT
CCAATAGCGTATATTTAAGTTGTTGCAGTTAAAAAGCTCGTAGTTGGATT
TCGGGTGGGTCTTAGCGGTCCGCC---TCTGGTGTGTACTGCTAGGGCC-
-TATCTTTCTGCCGGGGACGGG-CTCCTGGGTTTAATCGCCTGGGACTCG
GAGTCGGCGAGGTTACTTTGAGTAAATTAGAGTGTTCAAAGCAAGCCTAC
GCTCTGAATACATTAGCATGGAATAACACGATAGGACT-CTGGCCTATCT
TGTTGGTCTGTAGGACCGGAGTAATGATTAAGAGGGACAGTCGGGGGCAT
TCGTATT-TCATTGTCAGAGGTGAAATTCTTGGATTTATGAAAGACGAAC
TTCTGCGAAAGCATTTGCCAAGGATGTTTTCATTAATCAAGAACGAAAGT
TGGGGGCTCGAAGACGATTAGATACCGTCGTAGTCTCAACCATAAACGAT
GCCGACTAGGGATTGGCAGATGTTTCATT-GATGACTCTGCCAGCACCTT
ATGAGAAATCA-AAGTTTTTGGGTTCCGGGGGGAGTATGGTCGCAAGGCT
GAAACTTAAAGGAATTGACGGAAGGGCACCACCAGGCGTGG-AGCCTGCG
GCTTAATTTGACTCAACACGGGAAAACTTACCAGGTCCAGACACGGGAAG
GATTGACAGATTGAGAGCTCTTTCTTGATTCTGTGGGTGGTGGTGCATGG
CCGTTCTTAGTTGGTGGGTTGCCTTGTCAGGTT-GATTCCGGT-AACGAA
CGAGACCTCAGCCTGCTAAATAGT---CACGACTGCTTTTTGCAGTTGGC
CGACTTCTTAGAGGGACTATTGTCGTGTAGGCAA-TGGAAGTATGAGGCA
ATAACAGGTCTGTGATGCCCTTAGATGTTCTGGGCCGCACGCGCGCTACA
CTGACGCATTCAACGAGCCTATCCTTGGCCGAGAGGCCCGGGTAATCTTT
GAAACTGCGTCGTGATGGGGATAGATTATTGCAATTATTAGTCTTCAACG
AGGAATGCCTAGTAAGCGCGAGTCATCAGCTCGCGTTGATTACGTCCCTG
CCCTTTGTACACACCGCCCGTCGCTCCTACCGATTGGGTGTGCTGGTGAA
GTGTTCGGATTGGCTTCAGGT-GATGGCAACATCGC-------CTGTTGC
TGAGAAGTTCATTAAACCCTCCC-ACCTAGAGGAAGGAGAAGTCGTAACA
AGGTTTCCGTAGGTGAACCTGCGGAAGGATCATTG
>AJ410469 Oogamochlamys ettlii UTEX2218
-------------------------CATATGCTTGTCTCAAAGATTAAGC
CATGCATGTCTAAGTATAAACTGCTTTATACTGTGAAACTGCGAATGGCT
CATTAAATCAGTTATAGTTTATTTGATGG-TACCT--ACTACTCGG-ATA
ACCGTAGTAATTCTAGAGCTAATACGTGC-GTAAATCCCGACTT-CTGGA
AGGGACGTATTT-ATTAGATAAAAGGCCAGCCG-GGCT-CTGCCCGAC-T
GCGGTGAATCATGATAACTTCACGAATCGCACGGCCTC-GTGCCGGCGAT
GTTTCATTCAAATTTCTGCCCTATCAACTTTCGATGGTAGGATAGAGGCC
TACCATGGTGGTAACGGGTGACGGAGGATTAGGGTTCGATTCCGGAGAGG
GAGCCTGAGAGATGGCTACCACATCCAAGGAAGGCAGCAGGCGCGCAAAT
TACCCAATCCCGACACGGGGAGGTAGTGACAATAAATAACAATACCGGGC
ATTTCATG--TCTGGTAATTGGAATGAGTACAATCTAAATCCCTTAACGA
GGATCCATTGGAGGGCAAGTCTGGTGCCAGCAGCCGCGGTAATTCCAGCT
CCAATAGCGTATATTTAAGTTGTTGCAGTTAAAAAGCTCGTAGTTGGATT
TCGGATGGGTCTCAGCGGTCCGCC---TCTGGTGTGTACTGCTGCGGCC-
-TATCTTTCTGCCGGGGACGGG-CTCCTGGGCTTCACTGTCTGGGACTCG
GAGTCGGCGAGGTTACTTTGAGTAAATTAGAGTGTTCAAAGCAAGCATCC
GCTCTGAATACATTAGCATGGAATAACACGATAGGACT-CTGGCCTATCT
TGTTGGTCTGTAGGACCGGAGTAATGATTAAGAGGGACAGTCGGGGGCAT
TCGTATT-TCATTGTCAGAGGTGAAATTCTTGGATTTATGAAAGACGAAC
TTCTGCGAAAGCATTTGCCAAGGATGTTTTCATTAATCAAGAACGAAAGT
TGGGGGCTCGAAGACGATTAGATACCGTCGTAGTCTCAACCATAAACGAT
GCCGACTAGGGATTGGCAGATGTTTCATT-GATGACTCTGCCAGCACCTT
ATGAGAAATCA-AAGTTTTTGGGTTCCGGGGGGAGTATGGTCGCAAGGCT
GAAACTTAAAGGAATTGACGGAAGGGCACCACCAGGCGTGG-AGCCTGCG
GCTTAATTTGACTCAACACGGGGAAACTTACCAGGTCCAGACACGGGAAG
GATTGACAGATTGAGAGCTCTTTCTTGATTCTGTGGGTGGTGGTGCATGG
CCGTTCTTAGTTGGTGGGTTGCCTTGTCAGGTT-GATTCCGGT-AACGAA
CGAGACCTCAGCCTGCTAAATAGT---CACGACTGCCTTTGGCAGTTGGC
AGACTTCTTAGAGGGACTATTGTCGTTTAGGCAA-TGGAAGTATGAGGCA
ATAACAGGTCTGTGATGCCCTTAGATGTTCTGGGCCGCACGCGCGCTACA
CTGACGCATTCAACGAGCCTATCCTTGGTCGAGAGACCCGGGTAATCTTT
GAAACTGCGTCGTGATGGGGATAGATTATTGCAATTATTAGTCTTCAACG
AGGAATGCCTAGTAAGCGCGAGTCATCAGCTCGCGTTGATTACGTCCCTG
CCCTTTGTACACACCGCCCGTCGCTCCTACCGATTGGGTGTGCTGGTGAA
GTGTTCGGATTGGCGCTAGGG-GATGGCAACATCAC-------CTTGTGC
CGAGAAGTTCATTAAACCCTCCC-ACCTAGAGGAAGGAGAAGTCGTAACA
AGGTTTCCGTAGGTGAACCTGCGGAAGGATCATTG
>U41175 Tetracystis aeria UTEX1453
---------------------TAGTCANATGCTTGTCTCAAAGNTTAAGCCA
TGCATGTCTAAGNATAGT-ACCTT-ATNCTGCGAAACTGCGAATGGCTCACT
AAATCAGTTATNATTTATTTGATGG-TACTT--ACTACTCGG-ATAACCGT
AGTAATTCTAGAGCTAATACGTGC-GGATATCCCGACCT-CTGGAAGGGA
CGTATTT-ATTAGATAAAAGGCCAGCCG-GGCT--TGCCCGAACTGAGTT
GACTCATGATAACGTCACGAATCGCATGGCCTT-GTGCCGGCGATGTTTC
AAATAAATATCTGCCCTATCAACTTTCGATGGTAGGATAGAGGCCTACCA
TGGTGGTAACGGGTGACGGAGGATTAGGGTTCGATTCCGGAGAGGGAGCC
TGAGAAACGGCTACCACATCCAAGGAAGGCAGCAGGCGCGCAAATTACCC
AATCCCGACACGGGGAGGTAGTGACAATATATAACAATACTGGGCAT-NNAT
G--TCTGATAATTGGAATGAGTACAATCTAAATNTCTTAACGAGGATCCAT
TGGAGGGCAAGTCTGGTGCCAGCAGCCGCGGTAATTCCAGCTCCAATAGC
GTATATTTAAGTTGTTGCAGTTAAAAGGCTCGTAGTCGAAATTCGGGTTC
GGTCCTTCGGTCCGCC---TCTGGTGTGCACTGTTGGTACTG-TTCCTTT
CTGTCGGGGACGGG-CTCTTGGGCTTCATTGTCCGGGACCCGGGCTCGGC
GAGGTTACTTTGAGTAAATTAGAGTGTTCAAAGCAGGCGATCGCCCTGAA
TACATTAGCATGGAATAGCACGATAGGACT-CTGGCCTATCTTGCTGGTC
TGTAGGACCGGAGTAATGATTAAGAGGGACAGTCGGGGGCATTGGTATT-
TCCGGGTCAGAGGTGAAATTCTTGGATTCCGGAAAGACCATCCACTGCGA
AAGCATTTGCCAAGGATGTTTTCATTGATCAAGAACGAAAGTTGGGGGCT
CGAAGACGATTAGATACCGTCGTAGTCTCAACCATAAACGATGTCGACCA
GGGATTGGCGGGCGTTCTTTT-GATGACCCCGCCAGCACCTTGAGAGAAA
TCA-GAGTCTTTGGATTCCGGGGGGAGTATGGTCGCAAGGCTGAAACTTA
AAGGAATTGACGGAAGGGCACCACCAGGCGTGG-AGCCTGCGGCTTAATT
TGACTCAACACGGGAAATCTTACCAGGTCCAGACGCGGGAATGATGAACA
GATTGAGAGCTCTTTTTTGATTCTGTGGGTGGTGGTGCATGGCCGTTCTT
AGTTGGTGGGTTGCCTTGTCAGGTT-GATTCCGGT-AACGAACGAGACCT
CAGCCTGCTAAATAGT---CGGCGGTCCTTTCTGGATCGCCTCGACTTCT
TAGAGGGACTATTGTCGTTTAGNCAA-TGGAAGTGTGAGGCAATAACAGGT
CTGTGATGCCCTTAGATGTTCTGGGCCGCACGCGCGCTACACTGATGCAT
TCAACGAGCCTATCCTTGGCCGAGAGGCCTGGGTAATCTTGAAAACTGCA
TCGTGATGGGGATAGATTATTGCAATTATTAGTCTTCAACGAGGAATGCC
TAGTAAGCGCGAGTCATCAGCTCGCGTTGATTACGTCCCTGCCCTTTGTA
CACACCGCCCGTCGCTCCTACCGATTGGGTGTGCTGGTGAAGTGTTCGGA
TTGGCTTTGATC-GGTGCCAACACTGG-------TTAGAGCCGAGAAGAT
CATTAAACCCTCCC-ACCTAGAGGAAGGAGAAGTCGTAACAAGGTTTCC-
--------------------------
>AF395437 Characiosiphon rivularis UTEX1763
-------------------------------------------------C
CATGCATGTCTAAGTATAAACTGCTT-ATACTGTGAAACTGCGAATGGCT
CATTAAATCAGTTATAGTTTATTTGATGG-TACCT--ACTACTCGG-ATA
ACCGTAGTAATTCTAGAGCTAATACGTGC-GTAAATCCCGACTT-CTGGA
AGGGACGTATTT-ATTAGATAAAAGGCCAGCCG-GGCT-TTGCCCGACCT
GCGGTGAATCATGATAACTTCACGAATCGCACGGCCTC-GTGCCGGCGAT
GTTTCATTCAAATTTCTGCCCTATCAACTTTCGATGGTAGGATAGAGGCC
TACCATGGTGGTAACGGGTGACGGAGGATTAGGGTTCGATTCCGGAGAGG
GAGCCTGAGAAACGGCTACCACATCCAAGGAAGGCAGCAGGCGCGCAAAT
TACCCAATCCCGACACGGGGAGGTAGTGACAATAAATAACAATACCGGGC
AT-CATTG--TCTGGTAATTGGAATGAGTACAATCTAAATCCCTTAACGA
GGATCCATTGGAGGGCAAGTCTGGTGCCAGCAGCCGCGGTAATTCCAGCT
CCAATAGCGTATATTTAAGTTGTTGCAGTTAAAAAGCTCGTAGTTGGATT
TCGGGTGGGTTCCAGCGGTCCGCC---TCTGGTGTGCACTGCTGAGGCC-
-TACCTTTCTGCCGGGGACGGG-CTCTTGGGCTTAACTGTCCGGGACTCG
GAATCGGCGAGGTTACTTTGAGTAAATTAGAGTGTTCAAAGCAGGCCTAC
GCTCTGAATACATTAGCATGGAATAACACGATAGGACT-CTGGCCTATCT
TGTTGGTCTGTAGGACCGGAGTAATGATTAAGAGGGACAGTCGGGGGCAT
TCGTATT-TCATTGTCAGAGGTGAAATTCTTGGATTTATGAAAGACGAAC
TTCTGCGAAAGCATTTGCCAAGGATGTTTTCATTAATCAAGAACGAAAGT
TGGGGGCTCGAAGACGATTAGATACCGTCGTAGTCTCAACCATAAACGAT
GCCGACTAGGGATTGGCAGGTGTTCCTTT-GATGACCCTGCCAGCACCTT
ATGAGAAATCA-AAGTTTTTGGGTTCCGGGGGGAGTATGGTCGCAAGGCT
GAAACTTAAAGGAATTGACGGAAGGGCACCACCAGGCGTGG-AGCCTGCG
GCTTAATTTGACTCAACACGGGAAAACTTACCAGGTCCAGACACGGGAAG
GATTGACAGATTGAGAGCTCTTTCTTGATTCTGTGGGTGGTGGTGCATGG
CCGTTCTTAGTTGGTGGGTTGCCTTGTCAGGTT-GATTCCGGT-AACGAA
CGAGACCTCAGCCTGCTAAATAGT----CACTGGCACCTCGGTGCCTGCT
TGACTTCTTAGAGGGACTATTGGCGTTTAGCCAG-TGGAAGTGTGAGGCA
ATAACAGGTCTGTGATGCCCTTAGATGTTCTGGGCCGCACGCGCGCTACA
CTGATGCATTCAACGAGCCTATCCTTGGCCGAGAGGCCCGGGTAATCTTT
GAAACTGCATCGTGATGGGGATAGATTATTGCAATTATTAGTCTTCAACG
AGGAATGCCTAGTAAGCGCAAGTCATCAGCTTGCGTTGATTACGTCCCTG
CCCTTTGTACACACCGCCCGTCGCTCCTACCGATTGGGTGTGCTGGTGAA
GTGTCCGGATTGGCTTTGGCT-GGTGGAAACATCGA-------CCATGGC
GGAAAAGGACATTAAACCCTCCC-ACCTA---------------------
-----------------------------------
>AF252547 Wislouchiella planctonica UTEX LB 1030
-AACCTGGTTGATCCTGCCAGTAGTCATATGCTTGTCTCAAAGATTAAGC
CATGCATGTCTAAGTATAAACTGCTT-ATACTGTGAAACTGCGAATGGCT
CATTAAATCAGTTATAGTTTATTTGATGG-TACTT--CT-ACTCGG-ATA
ACCGTAGTAATTCTAGAGCTAATACGTGC-GTAAATCCCGACTT-CTGGA
AGGGAC-TATTT-ATTAGATAAAAGGCCAGCCG-GGCT-CTGCCCGACCT
GTGGTGAATCATGATAACTTCACGAATCGCATGGCCTT-GTGCCGGCGAT
GTTTCATTCAAATTTCTGCCCTATCAAGTATCGTATGTAGGATAGAGGCC
TACATAGCTTTTGACGGGTGACGGAGGATTAGGGTTCGATTCCGGAGAGG
GAGCCTGAGAAACGGCTACCACATCCAAGGAAGGCAGCAGGCGCGCAAAT
TACCCAATCCCGACACGGGGAGGTAGTGACAATAAATAACAATACCGGGC
ATCACATG--TCTGGTAATTGGAATGAGTACAATCTAAATCCCTTAACGA
GTATCCATTGGAGGGCAAGTCTGGTGCCAGCAGCCGCGGTAATTCCAGCT
CCAATAGCGTATATTTAAGTTGTTGCAGTTAAAAAGCTCGTAGTTGGATT
TCGGGTGGGTTCTAGCGGTCCGCC---TCTGGTGTGTACTGCTATGGCT-
-CACCTTTCTGTCGGGGACTAG-CTCTTGGGCTTAACTGTCCGGGACTAG
GAATCGGCGAGGTCACCGTGAGTAACTCGTAGTGTTCAAAGCAAGCATTC
GCTCTGAGCGCATTAGCATGGAATGACAATATAGGACT-CTGGCCTATCT
TGTTGGTCTGTAGGACTGGAGTAATGATTAAGAGGGACAGTCGGGGGCAT
TCGTATT-TCATTGTCAGAGGTGAAATTCTTGGATTTATGAAAGACGAAC
TACTGCGAAAGCATTTGCCAAGGATGTTTTCATTAATCAAGAACGAAAGT
TGGGGGCTCGAAGACGATTAGATACCGTCGTAGTCTCAACCATAAACGAT
GCCGACTAGGGATTGGCAGGTGTTTTATT-GATGACCCTGCCAGCACCTT
ATGAGAAATCA-AAGTTTTTGGGTTCCGGGGGGAGTATGGTCGCAAGGCT
GAAACTTAAAGGAATTGACGGAAGGGCACCACCAGGCGTGG-AGCCTGCG
GCTTAATTTGACTCAACACGGGAAAACTTACCAGGTCCAGACACGGGGAG
GATTGACAGATTGAGAGCTCTTTCTTGATTCTGTGGGTGGTGGTGCATGG
CCGTTCTTAGTTGGTGGGTTGCCTTGTCAGGTT-GATTCCGGT-AACGAA
CGAGACCTCAGCCTGCTAAATAGT---CACAGCTACTTTTTGTAGCTGCC
AGACTTCTTAGAGGGACTATTGTCGTTTAGGCAA-TGGAAGTGTGAGGCA
ATAACAGGTCTGTGATGCCCTTAGATGTTCTGGGCCGCACGCGCGCTACA
CTGATGCATTCAACGAGCCTATCCTTGACAGAAAG-TCCGGGTAATCTTT
GAAACTGCATCGTGATGGGGATAGATTATTGCAATTATTAGTCTTCAACG
AGGAATGCCTAGTAAGCGCGAGTCATCAGCTCGCGTTGATTACGTCCCTG
CCCTTTGTACACACCGCCCGTCGCTCCTACCGATTGGGTGTGCTGGTGAA
GTGTTCGGATTGGCTTTAGCT-GGGGGCAACTCTGG-------CTCTTGC
TGAGAAGAATATTAAACCCTCCC-ACCTAGAGGAAGGAGAAGTCGTAACA
AGGTTTCCGTAGGTGAACCTGCAGAAGGATCAA--
>AB218701 Chlorosarcinopsis arenicola UTEX1697
---------------------TAGTCATATGCTTGTCTCAAAGATTAAGC
CATGCATGTCTAAGTATAAACTGCTT-ATACTGTGAAACTGCGAATGGCT
CATTAAATCAGTTATAGTTTATTTGATGG-TACT---CTTACTCGG-ATA
ACCGTAGTAATTCTAGAGCTAATACGTGC-GTAAATCCCGACTT-CTGGA
AGGGACGTATTT-ATTAGATAAAAGGCCAGCCG-GGCT--TGCCCGACTC
TTGGCGAATCATGATAACTTCACGAATCGCACGGCCTT-GTGCCGGCGAT
GTTTCATTCAAATTTCTGCCCTATCAACTTTCGATGGTAGGATAGAGGCC
TACCATGGTGGTAACGGGTGACGGAGGATTAGGGTTCGATTCCGGAGAGG
GAGCCTGAGAAACGGCTACCACATCCAAGGAAGGCAGCAGGCGCGCAAAT
TACCCAATCCCGACACGGGGAGGTAGTGACAATAAATAACAATACCGGGC
CTTTGG----TCTGGTAATTGGAATGAGTACAATCTAAATCCCTTAACGA
GTATCCATTGGAGGGCAAGTCTGGTGCCAGCAGCCGCGGTAATTCCAGCT
CCAATAGCGTATATTTAAGTTGTTGCAGTTAAAAAGCTCGTAGTTGGATT
TCGGGTGGGTGTCGCCGGTCTGCC---TCTGGTATGTACTGGCGCCGCT-
-CACCTTTCTGCCGGGGACGGG-CTCCTGGGCTTAACTGTCTGGGACTCG
GAGTCGGCGTTGTTACTTTGAGTAAATTAGAGTGTTCAAAGCAAGCCTTC
GCTCTGAATACATTAGCATGGAATAACACGATAGGACT-CTGGCCTATCT
TGTTGGTCTGTAGGACCGGAGTAATGATTAAGAGGGACAGTCGGGGGCAT
TCGTATT-TCATTGTCAGAGGTGAAATTCTTGGATTTATGAAAGACGAAC
TTCTGCGAAAGCATTTGCCAAGGATGTTTTCATTGATCAAGAACGAAAGT
TGGGGGCTCGAAGACGATTAGATACCGTCGTAGTCTCAACCATAAACGAT
GCCGACTAGGGATTGGCAGGTGTTCATTT-GATGACCCTGCCAGCACCTT
ATGAGAAATCA-AAGTTTTTGGGTTCCGGGGGGAGTATGGTCGCAAGGCT
GAAACTTAAAGGAATTGACGGAAGGGCACCACCAGGCGTGG-AGCCTGCG
GCTTAATTTGACTCAACACGGGAAAACTTACCAGGTCCAGACACGGGAAG
GATTGACAGATTGAGAGCTCTTTCTTGATTCTGTGGGTGGTGGTGCATGG
CCGTTCTTAGTTGGTGGGTTGCCTTGTCAGGTT-GATTCCGGT-AACGAA
CGAGACCTCAGCCTGCTAAATAGTCACGGCGCACCTTCTGGTGACGCCTG
GAACTTCTTAGAGGGACTATTGGCGATTAGTCAA-TGGAAGTGTGAGGCA
ATAACAGGTCTGTGATGCCCTTAGATGTTCTGGGCCGCACGCGCGCTACA
CTGATGCATTCAACGAGCCTATCCTTGGCCGAGAGGTCCGGGTAATCTTT
GAAACTGCATCGTGATGGGGATAGATTATTGCAATTATTAGTCTTCAACG
AGGAATGCCTAGTAAGCGCATGTCATCAGCATGCGTTGATTACGTCCCTG
CCCTTTGTACACACCGCCCGTCGCTCCTACCGATTGGGTGTGCTGGTGAA
GTGTTCGGACTGGCTTCAATG-GGGGGCAACCGTTG-------CTGTTGC
CGGGAAGAACATTAAACCCTCCC-ACCTAGAGGAAGGAGAAGTCGTAACA
AGGTCTCC---------------------------
>U70589 Chlorogonium elongatum UTEX11
-------------------------------------------ATTAAGC
CATGCATGTCTAAGTATAAACTGCTT-ATACGGTGAAACTGCGAATGGCT
CATTAAATCAGTTATAGTTTATTTGATGG-TACC---CTTACTCGG-ATA
ACCGTAGTAATTCTAGAGCTAATACGTGC-GTAAACCCCGACTT-CTGGA
AGGGGCGTATTT-ATTAGATAAAAGGCCAGCCG-GGCT--TGCCCGACTC
TTGGCGAATCATGATAACTTCACGAATCGCACGGCCTC-GTGCCGGCGAT
GTTTCATTCAAATTTCTGCCCTATCAACTTTCGATGGTAGGATAGAGGCC
TACCATGGTGGTAACGGGTGACGGAGGATTAGGGTTCGATTCCGGAGAGG
GAGCCTGAGAAACGGCTACCACATCCAAGGAAGGCAGCAGGCGCGCAAAT
TACCCAATCCCGACACGGGGAGGTAGTGACAATAAATAACAATACCGGGC
TTCTTG----TCTGGTAATTGGAATGAGTACAATTTAAATCCCTTAACGA
GTATCCATTGGAGGGCAAGTCTGGTGCCAGCAGCCGCGGTAATTCCAGCT
CCAATAGCGTATATTTAAGTTGTTGCAGTTAAAAAGCTCGTAGTTGGATT
TCGGGTGGGTTCCANCGGTCTGCC---TCTGGTATGTACTGCTGTGGCT--
CACCTTTCTGCCGGGGACGGG-CTCCTGGGCTTCACTGTCCGGGACTCGG
AATCGGCGAGGTTACTTTGAGTAAAATAGAGTGTTCAAAGCAAGCCTACG
CTCTGAATACATTAGCATGGAATAACACGATAGGACT-CTGGCCTATCTT
GTTGGTCTGTAGGACCGGAGTAATGATTAAGAGGGACAGTCGGGGGCATT
CGTATT-TCATTGTCAGAGGTGAAATTCTTGGATTTATGAAAGACGAACT
TCTGCGAAAGCATTTGCCAAGGATGTTTTCATTAATCAAGAACGAAAGTT
GGGGGCTCGAAGACGATTAGATACCGTCGTAGTCTCAACCATAAACGATG
CCGACTAGGGATTGGCAGGTGTTTTATT-GATGACCCTGCCAGCACCTTA
TGAGAAATCA-AAGTTTTTGGGTTCCGGGGGGAGTATGGTCGCAAGGCTG
AAACTTAAAGGAATTGACGGAAGGGCACCACCAGGCGTGG-AGCCTGCGG
CTTAATTTGACTCAACACGGGAAAACTTACCAGGTCCAGACACGGGAAGG
ATTGACAGATTGAGAGCTCTTTCTTGATTCTGTGGGTGGTGGTGCATGGC
CGTTCTTAGTTGGTGGGTTGCCTTGTCAGGTT-GATTCCGGT-AACGAAC
GAGACCTCAGCCTGCTAAATAGT---CAAGCGTACCTTTGGTACGCGCCT
GACTTCTTAGAGGGACTATTGGCGTTTAGCCAA-TGGAAGTGTGAGGCGA
TAACAGGTCTGTGATGCCCTTAGATGTTCTGGGCCGCACGCGCGCTACAC
TGATGCATTCAACGAGCCTATCCTTGGCCGAGAGGTCCGGGTAATCTTTG
AATCTGCATCGTGATGGGGATAGATTATTGCAATTATTAGTCTTCAACGA
GGAATGCCTAGTAAGCGCAAGTCATCAGCTTGCGTTGATTACGTCCCTGC
CCTTTGTACACACCGCCCGTCGCTCCTACCGATTGGGTGTGCTGGTGAAG
TGTTCGGATTGGCTTCAGCA-GTTGGCAACTTCTG-------CTGTTGCT
GAGAAGATCATTAAACCCTCCC-AC-------------------------
----------------------------------
>U41177 Protosiphon botryoides UTEX99
---------------------TAGTCATATGCTTGTCTCAAAGATTAAGC
CATGCATGTCTAAGTATAAAC-CTTT-ATACGGTGAAACTGCGAATGGCT
CATTAAATCAGTTATAGTTTATTTGATGG-TACC---TTTACTCGG-ATA
ACCGTAGTAATTCTAGAGCTAATACGTGC-GTAAATCCCGACTT-CTGGA
AGGGACGTATTT-ATTAGATAAAAGGCCAGCCG-GGCT--TGCCCGACCC
TAGGCGAATCATGATAACTTCACGAATCGCACGGCCTT-GTGCCGGCGAT
GTTTCATTCAAATTTCTGCCCTATCAACTTTCGATGGTAGGATAGAGGCC
TACCATGGTGGTAACGGGTGACGGAGGATTAGGGTTCGATTCCGGAGAGG
GAGCCTGAGAAACGGCTACCACATCCAAGGAAGGCAGCAGGCGCGCAAAT
TACCCAATCCCGACACGGGGAGGTAGTGACAATAAATAACAATACTGGGC
ATTTATG---TCTGGTAATTGGAATGAGTACAATGTAAATATCTTAACGA
GTATCCATTGGAGGGCAAGTCTGGTGCCAGCAGCCGCGGTAATTCCAGCT
CCAATAGCGTATATTTAAGTTGTTGCAGTTAAAAAGCTCGTAGTTGGATT
TCGGGTGTGCTGACGCGGTCTGCC---TCTGGTATGTACTGCGGCCGGTG
-CACCTTTCTGCCGGGGACGAG-CTCCTGGGCTTCACTGTCTGGGACTCG
GAGTCGGCGAGGTGACCTTGAGCAAACAAGAGTGTTCAAAGCAAGCCTAC
GCTCTGAATTTTTTAGCATGGAATCACACGATAGGACT-CTGGCCTATCT
TGTTGGTCTGTAGGACCGGAGTAATGATTAAGAGGGACAGTCGGGGGCAT
TCGTATT-TCATTGTCAGAGGTGAAATTCTTGGATTTATGAAAGACGAAC
TTCTGCGAAAGCATTTGCCAAGGATGTTTTCATTGATCAAGAACGAAAGT
TGGGGGCTCGAAGACGATTAGATNCCGTCGTAGTCTCAACCATAANCGATGC
CGACTAGGGATTGGCAGGTGTTCCATT-GATGACCCTGCCAGCACCTTAT
GAGAAATCA-AAGTTTTTGGGTTCCGGGGGGAGTATGGTCGCAAGGCTGA
AACTTAAAGGAATTGACGGAAGGGCACCACCAGGCGTGG-AGCCTGCGGC
TTAATTTGACTCAACACGGGAAAACTTACCAGGTCCAGACACGGGGAGGA
TTGACAGATTGAGAGCTCTTTCTTGATTCTGTGGGTGGTGGTGCATGGCC
GTTCTTAGTTGGTGGGTTGCCTTGTCAGGTT-GATTCCGGT-AACGAACG
AGACCTCAGCCTGCTAAATAGT----TGGCGGTACTCTGGTACTGACCCA
ACTTCTTAGAGGGACTATTGGCGTTTAGCCAA-TGGAAGTGTGAGGCAAT
AACAGGTCTGTGATGCCCTTAGATGTTCTGGGCCGCACGCGCGCTACACT
GACGCATTCAACGAGCCTATCCTTGACCGAAGGGTCCGGGTAATCTTTGA
AACTGCGTCGTGATGGGGATAGATTATTGCAATTATTAGTCTTCAACGAG
GAATGCCTAGTAAGCGCAAGTCATCAGCTTGCGTTGATTACGTCCCTGCC
CTTTGTACACACCGCCCGTCGCTCCTACCGATTGGGTGTGCTGGTGAAGT
GTTCGGACTGGCCCCAATG-GGTGGCAACACCCG-------CTGGGGCTG
GGAAGAACATTAAACCCTCCC-ACCTAGAGGAAGGAGAAGTCGTAACAAG
GTTTCC---------------------------
>M63001 Chlamydopodium vacuolatum UTEX2111
-TACCTGGTTGATCCTGCCAGTAGTCATATGCTTGTCTCAAAGATTAAGC
CATGCATGTCTAAGTATAAACTGCTT-ATACGGTGAAACTGCGAATGGCT
CATTAAATCAGTTATAGTTTATTTGATGG-TACCT--CTTACTCGG-ATA
ACCGTAGTAATTCTAGAGCTAATACGTGC-GTAAATCCCGACTT-ATGGA
AGGGACGTATTT-ATTAGATAAAAGGCCAGCCG-GGCT--TGCCCGACCC
TAGGCGAATCATGATAACTTCACGAATCGCATGCCCTC-GTGGCGGCGAT
GTTTCATTCAAATTTCTGCCCTATCAACTTTCGATGGTAGGATAGAGGCC
TACCATGGTGGTAACGGGT-ACGGAGGATTAGGGTTCGATTCCGGAGAGG
GAGCCTGAGAAACGGCTACCACATCCAAGGAAGGCAGCAGGCGCGCAAAT
TACCCAATCCCGACACGGGGAGGTAGTGACAATAAATAACAATACTGGGC
ATTTATG---TCTGGTAATTGGAATGAGTACAATGTAAATATCTTAACGA
GTATCCATTGGAGGGCAAGTCTGGTGCCAGCAGCCGCGGTAATTCCAGCT
CCAATAGCGTATATTTAAGTTGTTGCAGTTAAAAAGCTCGTAGTTGGATT
TCGGATGTGTTGTCGCGGTCTGCC---TCTGGTACGTACTGCGTTCGATG
-CATCTTTCTGCTGGGGACGAG-CTCCTGGGCTTAATTGTCTGGGACTCG
GAATCAGCGAAGTGACCTTGAGCAAACAAGAGTGTTCAAAGCAAGCCTAC
GCTCTGAATTTTTTAGCATGGAATCACACGATAGGACT-CTGGCCTATCT
TGTTGGTCTGTAGGACCGGAGTAATGATTAAGAGGGACAGTCGGGGGCAT
TCGTATT-TCATTGTCAGAGGTGAAATTCTTGGATTTATGAAAGACGAAC
TTCTGCGAAAGCATTTGCCAAGGATGTTTTCATTGATCAAGAACGAAAGT
TGGGGGCTCGAAGACGATTAGATACCGTCGTAGTCTCAACCATAAACGAT
GCCGACTAGGGATTGGCAGGTGTTCAATT-GATGACCCTGCCAGCACCTT
ATGAGAAATCA-AAGTTTTTGGGTTCCGGGGGGAGTATGGTCGCAAGGCT
GAAACTTAAAGGAATTGACGGAAGGGCACCACCAGGCGTGG-AGCCTGCG
GCTTAATTTGACTCAACACGGGGAAACTTACCAGGTCCAGACACGGGGAG
GATTGACAGATTGAGAGCTCTTTCTTGATTCTGTGGGTGGTGGTGCATGG
CCGTTCTTAGTTGGTGGGTTGCCTTGTCAGGTT-GATTCCGGT-AACGAA
CGAGACCTCAGCCTGCTAAATAGT---AACACATACTTTTAGTATGTGCT
TTACTTCTTAGAGGGACTATTGGCGTTTAGTCAA-TGGAAGTGTGAGGCA
ATAACAGGTCTGTGATGCCCTTAGATGTTCTGGGCCGCACGCGCGCTACA
CTGATGCATTCAACGAGCCTATCCTTGGCCGAGAGGTCCGGGTAATCTTT
GAAACTGCATCGTGATGGGGATAGATTATTGCAATTATTAGTCTTCAACG
AGGAATGCCTAGTAAGCGCAAGTCATCAGCTTGCGTTGATTACGTCCCTG
CCCTTTGTACACACCGCCCGTCGCTCCTACCGATTGGGTGTGCTGGTGAA
GTGTTCGGACTGGCCTCAGCG-GTGGGAAACCTCTG-------CTGAAGC
TGGGAAGAACATTAAACCCTCCC-ACCTAGAGGAAGGAGAAGTCGTAACA
AGGTTTCCGTAGGTGAACCTGCGGAAGGATCATTG
>U70587 Chlorococcum diplobionticum UTEX950
---------------------------------------AAAGATTAAGC
CATGCATGTCTAAGTATAAACTGCTT-ATACTGTGAAACTGCGAATGGCT
CATTAAATCAGTTATAGTTTATTTGATGG-TACCT---TTACTCGG-ATA
ACCGTAGTAATTCTAGAGCTAATACGTGC-GTAAATCCCGACTT-CTGGA
AGGGACGTATTT-ATTAGATAAAAGGCCAGCCG-GGCT--TGCCCGACCT
TTGGCGAATCATGATAACTTCACGAATCGCATGGCCTC-GTGCCGGCGAT
GTTTCATTCAAATTTCTGCCCTATCAACTTTCGATGGTAGGATAGAGGCC
TACCATGGTGGTAACGGGTGACGGAGGATTAGGGTTCGATTCCGGAGAGG
GAGCCTGAGAAACGGCTACCACATCCAAGGAAGGCAGCAGGCGCGCAAAT
TACCCAATCCCGACACGGGGAGGTAGTGACAATAAATAACAATACTGGGC
ATTTATG---TTTGGTAATTGGAATGAGTACAATGTAAATATCTTAACGA
GTATCCATTGGAGGGCAAGTCTGGTGCCAGCAGCCGCGGTAATTCCAGCT
CCAATAGCGTATATTTAAGTTGTTGCAGTTAAAAAGCTCGTAGTTGGATT
TCGGGTATGCCGGCGTGGTCTGCC---TCTGGTATGTACTGCGCTCGGCG
-TACCTTTCTGCTGGAAACGGG-TTCCTGGGCTTCACTGTCTGGGACTCG
GAGTCAGCGAAGTGACCTTGAGCAAACAAGAGTGTTCAAAGCAAGCCTAC
GCTCTGAATTTTTTAGCATGGAATCACACGATAGGACT-CTGGCCTATCT
TGTTGGTCTGTAGGACCGGAGTAATGATTAAGAGGGACAGTCGGGGGCAT
TCGTATT-TCATTGTCAGAGGTGAAATTCTTGGATTTATGAAAGACGAAC
ATCTGCGAAAGCATTTGCCAAGGATGTTTTCATTGATCAAGAACGAAAGT
TGGGGGCTCGAAGACGATTAGATACCGTCGTAGTCTCAACCATAAACGAT
GCCGACTAGGGATTGGCAGGTGTTCCATT-GATGACCCTGCCAGCACCTT
ATGAGAAATCA-AAGTTTTTGGGTTCCGGGGGGAGTATGGTCGCAAGGCT
GAAACTTAAAGGAATTGACGGAAGGGCACCACCAGGCGTGG-AGCCTGCG
GCTTAATTTGACTCAACACGGGGAAACTTACCAGGTCCAGACACGGGGAG
GATTGACAGATTGAGAGCTCTTTCTTGATTCTGTGGGTGGTGGTGCATGG
CCGTTCTTAGTTGGTGGGTTGCCTTGTCAGGTT-GATTCCGGT-AACGAA
CGAGACCTCAGCCTGCTAAATAGT---CACGCGTACCTCTGGTACACGCT
TGACTTCTTAGAGGGACTATTGGCGTTTAGCCAA-TGGAAGTGTGAGGCA
ATAACAGGTCTGTGATGCCCTTAGATGTTCTGGGCCGCACGCGCGCTACA
CTGATGCATTCAACGAGCCTATCCTTGGCCGAGAGGTCCGGGTAATCTTC
GAAACTGCATCGTGATGGGGATAGATTATTGCAATTATTAGTCTTCAACG
AGGAATGCCTAGTAAGCGCAAGTCATCAGCTTGCGTTGATTACGTCCCTG
CCCTTTGTACACACCGCCCGTCGCTCCTACCGATTGGGTGTGCTGGTGAA
GTGTTCGGACTGGAGTCAGCG-GTTGGCAACTTCTG-------CTGTCAC
CGGGAAGAACATTAAACCCTCCC-ACCTAGAGGAAGGA------------
-----------------------------------
>U22933 Polytoma ellipticum SAG62.18
---CTGGTTGATCCTGCCCAGTAGTCATATGCTTGTCTCAAAGATTAAGC
CATGCATGTCTAAGTATAAACTGCTT-ATACTGTGAAACTGCGAATGGCT
CATTAAATCAGTTATAGTTTATTTGATGG-TACCT---TTACTCGG-ATA
ACCGTAGTAATTCTAGAGCTAATACGTGC-GTAAATCCCGACTT-CTGGA
AGGGACGTATTT-ATTAGATAAAAGGCCAGCCG-GGCT--TGCCCGACCT
TAGGCGAATCATGATAACTTCACGAATCGCACGGCCTT-GTGCCGGCGAT
GTTTCATTCAAATTTCTGCCCTATCAACTTTCGATGGTAGGATAGAGGCC
TACCATGGTGGTAACGGGTGACGGAGGATTAGGGTTCGATTCCGGAGAGG
GAGCCTGAGAAACGGCTACCACATCCAAGGAAGGCAGCAGGCGCGCAAAT
TACCCAATCCCGACACGGGGAGGTAGTGACAATAAATAACAATACCGGGC
ATTTTG----TCTGGTAATTGGAATGAGTACAATCTAAATCCCTTAACGA
GTATCCATTGGAGGGCAAGTCTGGTGCCAGCAGCCGCGGTAATTCCAGCT
CCAATAGCGTATATTTAAGTTGTTGCAGTTAAAAAGCTCGTAGTTGGATT
TCGGGTGGGTTCAAGCGGTCCGCC---TCTGGTGAGTACTGCTTAGGCC-
-TACCTTTCTGCCGGGGACGGG-CTCCTGGGATTCATTTCTCGGGACTCG
GAATCGGCGAGGTTACTTTGAGTAAATTAGAGTGTTCAAAGCAAGCCTAC
GCTCTGAATACATTAGCATGGAATAACACGATAGGACT-CTGGCCTATCT
TGTTGGTCTGTAGGACCGGAGTAATGATTAAGAGGGACAGTCGGGGGCAT
TCGTATT-TCATTGTCAGAGGTGAAATTCTTGGATTTATGAAAGACGAAC
TTCTGCGAAAGCATTTGCCAAGGATGTTTTCATTAATCAAGAACGAAAGT
TGGGGGCTCGAAGACGATTAGATACCGTCGTAGTCTCAACCATAAACGAT
GCCGACTAGGGATTGGCAGGTGTTTCGTT-GATGACCCTGCCAGCACCTT
ATGAGAAATCA-AAGTTTTTGGGTTCCGGGGGGAGTATGGTCGCAAGGCT
GAAACTTAAAGGAATTGACGGAAGGGCACCACCAGGCGTGG-AGCCTGCG
GCTTAATTTGACTCAACACGGGAAAACTTACCAGGTCCAGACACAGGGAG
GATTGACAGATTGAGAGCTCTTTCTTGATTCTGTGGGTGGTGGTGCATGG
CCGTTCTTAGTTGGTGGGTTGCCTTGTCAGGTT-GATTCCGGT-AACGAA
CGAGACCTCAGCCTGCTAAATAGT----CACGTCCACCCCGGTGGATGCC
TGACTTCTTAGAGGGACTATTGGCGTTTAGCCAA-TGGAAGTGTGAGGCA
ATAACAGGTCTGTGATGCCCTTAGATGTTCTGGGCCGCACGCGCGCTACA
CTGACGCATTCAACGAGCCTATCCTTGGCCGAGAGGTCCGGGTAATCTTT
GAACCTGCGTCGTGATGGGGATAGATTATTGCAATTATTAGTCTTCAACG
AGGAATGCCTAGTAAGCGCGAGTCATCAGCTCGCGTTGATTACGTCCCTG
CCCTTTGTACACACCGCCCGTCGCTCCTACCGATTGGGTGTGCTGGTGAA
GTGTTCGGATTGACTTCAGTT--GGGGCAACTCGAC--------TGTTGT
TGAGAAGAACATTAAACCCTCCC-ACCTAGAGGAAGGAGAAGTCGTAACA
AGGTTTCCGTAGGTGAACC----------------
>U13984 Chlamydomonas applanata UTEX225
----CTGGTTGATCCTGCCAGTAGTCATATGCTTGTCTCAAAGATTAAGC
CATGCATGTCTAAGTATAAACTGCTT-ATACTGTGAAACTGCGAATGGCT
CATTAAATCAGTTATAGTTTATTTGATGG-TACCT---TTACTCGG-ATA
ACCGTAGTAATTCTAGAGCTAATACGTGC-GTAAATCCCGACTT-CTGGA
AGGGACGTATTTCATTAGATAAAAGGCCAGCCG-GGCT--TGCCCGACCT
TAGGCGAATCATGATAACTTCACGAATCGCACGGCCTT-GTGCCGGCGAT
GTTTCATTCAAATTTCTGCCCTATCAACTTTCGATGGTAGGATAGAGGCC
TACCATGGTGGTAACGGGTGACGGAGGATTAGGGTTCGATTCCGGAGAGG
GAGCCTGAGAAACGGCTACCACATCCAAGGAAGGCAGCAGGCGCGCAAAT
TACCCAATCCCGACACGGGGAGGTAGTGACAATAAATAACAATACCGGGC
ATTTTTG---TCTGGTAATTGGAATGAGTACAATCTAAATCCCTTAACGA
GTATCCATTGGAGGGCAAGTCTGGTGCCAGCAGCCGCGGTAATTCCAGCT
CCAATAGCGTATATTTAAGTTGTTGCAGTTAAAAAGCTCGTAGTTGGATT
TCGGGTGGGTTCTAGCGGTCCGCC---TCTGGTGAGTACTGCTCGGGCC-
-TACCTTTCTGCCGGGGACGGG-CTCCTGGGCTTCACTGTCCGGGACTCG
GAATCGGCGAGGTTACTTTGAGTAAATTAGAGTGTTCAAAGCAAGCCTAC
GCTCTGAATACATTAGCATGGAATAACACGATAGGACT-CTGGCCTATCT
TGTTGGTCTGTAGGACCGGAGTAATGATTAAGAGGGACAGTCGGGGGCAT
TCGTATT-TCATTGTCAGAGGTGAAATTCTTGGATTTATGAAAGACGAAC
TTCTGCGAAAGCATTTGCCAAGGATGTTTTCATTAATCAAGAACGAAAGT
TGGGGGCTCGAAGACGATTAGATACCGTCGTAGTCTCAACCATAAACGAT
GCCGACTAGGGATTGGCAGGTGTTTCGTT-GATGACCCTGCCAGCACCTT
ATGAGAAATCA-AAGTTTTTGGGTTCCGGGGGGAGTATGGTCGCAAGGCT
GAAACTTAAAGGAATTGACGGAAGGGCACCACCAGGCGTGG-AGCCTGCG
GCTTAATTTGACTCAACACGGGAAAACTTACCAGGTCCAGACACGGGGAG
GATTGACAGATTGAGAGCTCTTTCTTGATTCTGTGGGTGGTGGTGCATGG
CCGTTCTTAGTTGGTGGGTTGCCTTGTCAGGTT-GATTCCGGT-AACGAA
CGAGACCTCAGCCTGCTAAATAGT----CACGTCCACCTTGGTGGATGCC
TGACTTCTTAGAGGGACTATTGGCGTTTAGCCAA-TGGAAGTGTGAGGCG
ATAACAGGTCTGTGATGCCCTTAGATGTTCTGGGCCGCACGCGCGCTACA
CTGACGCATTCAACGAGCCTATCCTTGGCCGAGAGGTCCGGGTAATCTTT
GAAACTGCGTCGTGATGGGGATAGATTATTGCAATTATTAGTCTTCAACG
AGGAATGCCTAGTAAGCGCAAGTCATCAGCTTGCGTTGATTACGTCCCTG
CCCTTTGTACACACCGCCCGTCGCTCCTACCGATTGGGTGTGCTGGTGAA
GTGTTCGGATTGACTTCAGCG--GGGGCAACTCTGC--------TGTTGT
TGAGAAGATCATTAAACCCTCCC-ACCTAGAGGAAGGAGAAGTCGTAACA
AGGTTTCCGTAGTGAACC-----------------
>D86500 Carteria radiosa
---------------------TAGTCATATGCTTGTCTCAAAGATTAAGC
CATGCATGTCTAAGTATAAACTGCTTTATACGGTGAAACTGCGAATGGCT
CATTAAATCAGTTATAGTTTATTTGATGG-TACTT--GGTACTCGG-ATA
ACTGTACCAAAAGTAGAGCTAATACGTGC-GTAAATCCCGACT--CACGA
AGGGACGTATTT-ATTAGATAAAAGGCCAGCCG-GGCT--TGCCCGACTT
TTGGCGACTCATGATAACTTCACGAATCGCATGGCCTC-GTGCCGGCGAT
GTTTCATTCAAATTTCTGCCCTATCAACTTTCGATGGTAGGATAGAGGCC
TACCATGGTGGTAACGGGTGACGGAGGATTAGGGTTCGATTCCGGAGAGG
GAGACTGAGAGATGGCTACCACATCCAAGGAAGGCAGCAGGCGCGCAAAT
TACCCAATCCTAACACGGGGAGGTAGTGACAATAAATAACAATACTGGGC
ATTTAT-G--TCTGGTAATTGGAATGAGTACAATCTAAATCCCTTAACGA
GTATCCATTGGAGGGCAAGTCTGGTGCCAGCAGCCGCGGTAATTCCAGCT
CCAATAGCGTATATTTAAGTTGTTGCAGTTAAAAAGCTCGTAGTTGGATT
TCGGGTTGGTTCCTGCGGTCCGCC--TTTTGGTGTGCACTGCTGTGACC-
-TGCCTTTCTGCCGGGGACGGG-CTCCTGGGCTTCACTGTCCGGGACTCG
GAGTCGGCGAGGTTACTTTGAGTAAATTGGAGTGTTCAAAGCAGGCTTAC
GCTTT-AACATCTTAGCATGGTATAGCACTATAGGACT-CTGGCCTATAT
TGCTGGTCTGTGGGACTGGAGTAATGATTAAGAGGGACAGTCGGGGGCAT
TCGTATT-TCATTGTCAGAGGTGAAATTCTTGGATTTATGAAAGACGAAC
TTCTGCGAAAGCATTTGCCAAGGATGTTTTCATTAATCAAGAACGAAAGT
TGGGGGCTCGAAGACGATTAGATACCGTCGTAGTCTCAACCATAAACGAT
GCCGACTAGGGATTGGCAGGCGTTTTGTT-AACGACCCTGCCAGCACCTT
ATGAGAAATCA-AAGTTTTTGGGTTCCGGGGGGAGTATGGTCGCAAGGCT
GAAACTTAAAGGAATTGACGGAAGGGCACCACCAGGCGTGG-AGCCTGCG
GCTTAATTTGACTCAACACGGGGAAACTTACCAGGTCCAGACACGGGGAG
GATTGACAGATTGAGAGCTCTTTCTTGATTCTGTGGGTGGTGGTGCATGG
CCGTTCTTAGTTGGTGGGTTGCCTTGTCAGGTT-GATTCCGGT-AACGAA
CGAGACCTCAGCCTGCTAAATAGT-CACGATTGCTTTTTGGCAGTCGGCA
GCACTTCTTAGAGGGACTATTGTCGNTTAGCCAA-TGGAAGTATGAGGCGA
TAACAGGTCTGTGATGCCCTTAGATGTTCTGGGCCGCACGCGCGCTACAC
TGATGCATTCAACGAGCCTATCCTTGGCCGAGAGGTCCGGGTAATCTTTG
AAACTGCATCGTGATGGGGATAGATCATTGCAATTATTGGTCTTCAACGA
GGAATGCCTAGTAAGCGCGAGTCATCAGCTCGCGTTGATTACGTCCCTGC
CCTTTGTACACACCGCCCGTCGCTCCTACCGATTGGGTGTGCTGGTGAAG
TGTTCGGATCGGAGTCCTTG-GCTGGCAACAGTCG-------AGGTTTCT
GAGAAGTTCATTAAACCCTCCC-ACCTAGAGGAAGGAGAAGTCGTAACAA
GGTTTCC---------------------------
>AB058373 Chlamydomonas parkeae MBIC10599
---------------------TAGTCATATGCTTGTCTCAAAGATTAAGC
CATGCATGTCTAAGTATAAACTGCTT-ATACTGTGAAACTGCGAATGGCT
CATTAAATCAGTTATAGTTTATTTGATGG-TACCT---CTACTCGG-ATA
ACCGTAGTAATTCTAGAGCTAATACGTGC-GCAAATCCCGACTT-CTGGA
AGGGACGTATTT-ATTAGATAAAAGGCCAGCCGGAGCT-TGCTCCGACCT
GCGGTGACTCATGATAACTTCACGAATCGCACGGCCTCTGTGCCGGCGAT
GTTTCATTCAAATTTCTGCCCTATCAACTTTCGATGGTAGGATAGAGGCC
TACCATGGTGGTAACGGGTGACGGAGGATTAGGGTTCGATTCCGGAGAGG
GAGCCTGAGAAACGGCTACCACATCCAAGGAAGGCAGCAGGCGCGCAAAT
TACCCAATCCCGACACGGGGAGGTAGTGACAATAAATAACAATACCGGGC
GTTCAACG--TCTGGTAATTGGAATGAGTACAATCTAAATCCCTTAACGA
GGATCCATTGGAGGGCAAGTCTGGTGCCAGCAGCCGCGGTAATTCCAGCT
CCAATAGCGTATATTTAAGTTGTTGCAGTTAAAAAGCTCGTAGTTGGATT
TCGGGCGGGTGACGGCGGTCCGTC---TCTGATGTGCACTGCCGTTCATC
-CGCCTTTCTGTCGGGGACCGG-CTCCTGGGCTTCACTGTCCGGGACCGG
GGTTCGACGAGGTTACTTTGAGTAAATTAGAGTGTTCAAAGCAGGCGATC
GCCCTGAATACATTAGCATGGAATAGCACGATAGGACT-CTGGCCTATTT
TGCTGGTCTGTAGGACCGGAGTAATGATTAAGAGGGACAGTCGGGGGCAT
TCGTATT-TCATTGTCAGAGGTGAAATTCTTGGATTTATGAAAGACGAAC
TTCTGCGAAAGCATTTGCCAAGGATGTTTTCATTGATCAAGAACGAAAGT
TGGGGGCTCGAAGACGATTAGATACCGTCGTAGTCTCAACCATAAACGAT
GCCGACCAGGGATTGGGCAGCGTTCTTTT-GATGACCTGCCCAGCACCTT
GAGAGAAATCA-GAGTTTTTGGGTTCCGGGGGGAGTATGGTCGCAAGGCT
GAAACTTAAAGGAATTGACGGAAGGGCACCACCAGGCGTGG-AGCCTGCG
GCTTAATTTGACTCAACACGGGAAAACTTACCAGGTCCAGACACGGGGAT
GATAAACAGATTGAGAGCTCTTTTTTGATTCTGTGGGTGGTGGTGCATGG
CCGTTCTTAGTTGGTGGGTTGCCTTGTCAGGTT-GATTCCGGT-AACGAA
CGAGACCTCAGCCTGCTAAATAGT---CACATGTCCTTTTTGGATTTGCT
TGACTTCTTAGAGGGACTATTGTCGTTTAGGCAA-TGGAAGTGTGAGGCA
ATAACAGGTCTGTGATGCCCTTAGATGTTCTGGGCCGCACGCGCGCTACA
CTGATGCATTCAACGAGCCTATCCTTGGCAGAAGTGCCCGGGTAATCTTT
GAAACTGCATCGTGATGGGGATAGATTATTGCAATTATTAGTCTTCAACG
AGGAATGCCTAGTAAGCGCGAGTCATCAGCTCGCGTTGATTACGTCCCTG
CCCTTTGTACACACCGCCCGTCGCTCCTACCGATTGGATGTGCTGGTGAA
GTGTTGGGATTGGTTCCTTTT-GGTGGCAACACCG-------ATTGGAGC
CGAGAACAACATTGAACCCTCCC-ATCTAGAGGAAGGAGAAGTCGTAACA
AGGTTTCC---------------------------
>X53904 Volvox carteri
-TACCTGGTTGATCCTGCCAGTAGTCATATGCTTGTCTCAAAGATTAAGC
CATGCATGTCTAAGTATAAACTGCTT-ATACTGTGAAACTGCGAATGGCT
CATTAAATCAGTTATAGTTTATTTGATGG-TACCT--ACTACTCGG-ATA
ACCGTAGTAATTCTAGAGCTAATACGTGC-GCACAACCCGACTT-CTGGA
AGGGTCGTATTT-ATTAGATAAAAGGCCAGCCG-GGCT-TTGCCCGTTGA
ATGGTGAATCATGATAACTTCACGAATCGTATGGCCAC-GTGCCGACGAT
GTTTCATTCAAATTTCTGCCCTATCAACTTTCGATGGTAGGATAGAGGCC
TACCATGGTGGTAACGGGTGACGGAGGATTAGGGTTCGATTCCGGAGAGG
GAGCCTGAGAGATGGCTACCACATCCAAGGAAGGCAGCAGGCGCGCAAAT
TACCCAATCCCGACACGGGGAGGTAGTGACAATAAATAACAATACCGGGC
GCTTAGCG--TCTGGTAATTGGAATGAGTACAATCTAAATCCCTTAACGA
GGATCCATTGGAGGGCAAGTCTGGTGCCAGCAGCCGCGGTAATTCCAGCT
CCAATAGCGTATATTTAAGTTGTTGCAGTTAAAAAGCTCGTAGTTGGATT
TCGGGTGGGGTGGTGCGGTCCGCC---TCTGGTGTGCACTGCTCTGCTC-
-CACCTTCCTGCCGGGGACGGG-CTCCTGGGCTTCACTGTATGGGACTCG
GAGTCGGCGAGGTTACTTTGAGTAAATTAGAGTGTTCAAAGCAGGCCTAC
GCTCTGAATACATTAGCATGGAATAACACGATAGGACT-CTGGCCTATCT
-GTTGGTCTGTGGGATCGGAGTAATGATTAAGAGGGGTAGTCGGGGGCAT
TCGTATT-CCGTTGTCAGAGGTGAAATTCTTGGATTTACGGAAGACGAAC
ATCTGCGAAAGCATTTGCCAAGGATACTTTCATTGATCAAGAACGAAAGT
TGGGGGCTCGAAGACGATTAGATACCGTCGTAGTCTCAACCATAAACGAT
GCCGACTAGGGATTGGCAGATGTTCTTTT-GATGACTCTGCCAGCACCTT
ATGAGAAATCA-AAGTTTTTGGGTTCCGGGGGGAGTATGGTCGCAAGGCT
GAAACTTAAAGGAATTGACGGAAGGGCACCACCAGGCGTGG-AGCCTGCG
GCTTAATTTGACTCAACACGGGGAAACTTACCAGGTCCAGACACGGGAAG
GATTGACAGATTGAGAGCTCTTTCTTGATTCTGTGGGTGGTGGTGCATGG
CCGTTCTTAGTTGGTGGGTTGCCTTGTCAGGTT-GATTCCGGT-AACGAA
CGAGACCTCAGCCTGCTAAATAGT-------CAGCATGACTGCGGTGCGC
AGACTTCTTAGAGGGACTATTGGCGTTCAGCCAA-TGGAAGTATGAGGCG
ATAACAGGTCTGTGATGCCCTTAGATGTTCTGGGCCGCACGCGCGCTACA
CTGACGCGACCAACGAGCCTATCCTTGGCCGAGAGGCCCGGGTAATCTTG
TAAACCGCGTCGTGATGGGGATAGATTATTGCAATTATTAGTCTTCAACG
AGGAATGCCTAGTAAGCGCGAGTCATCAGCTCGCGTTGATTACGTCCCTG
CCCTTTGTACACACCGCCCGTCGCTCCTACCGATTGGGTGTGCTGGTGAA
GTGTTCGGATTGACTTTGACT--GGGGCAACCTG--------GTCATGGT
TGAGAAGTTCATTAAACCCTCCC-ACCTAGAGGAAGGAGAAGTCGTAACA
AGGTTACCGTAGGTGAACCTGCGGAAGGATCATTG
>D86501 Carteria crucifera
---------------------TAGTCATATGCTTGTCTCAAAGATTAAGC
CATGCATGTCTAAGTATAAACTGCTTTATACTGTGAAACTGCGAATGGCT
CATTAAATCAGTTATAGTTTATTTGATGG-TACCT--ACTACTCGG-ATA
ACCGTAGGAATTCTAGAGCTAATACGTGC-GTAAATCCCAACTT-CTGGA
AGGGACGTATTT-ATTAGATAAAAGGCCGACCC-AGCT-CTGCTGGACCT
GCGGTGAATCATGATAACTTCACGAATCGCATGGCCTC-GTGCCGGCGAT
GTTTCATTCAAATTTCTGCCCTATCAACTTTCGATGGTAGGATAGAGGCC
TACCATGGTGGTAACGGGTGACGGAGGATTAGGGTTCGATTCCGGAGAGG
GAGCCTGAGAAACGGCTACCACATCCAAGGAAGGCAGCAGGCGCGCAAAT
TACCCAATCCAGATACTGGGAGGTAGTGACAATAAATAACAATAGCTGGC
ATTTAATG--TCGGCTAATTGGAATGAGTACAATCTAAATCCCTTAACGA
GGATCCATTGGAGGGCAAGTCTGGTGCCAGCAGCCGCGGTAATTCCAGCT
CCAATAGCGTATATTTAAGTTGTTGCAGTTAAAAAGCTCGTAGTTGGATT
TCGGGTGGGTTCTAGCGGTCCGCC---TCTGGTGTGCACTGCTATGGCC-
-TACCTTTCTGTCGGGGACGGG-CTCCTGGGCTTCACTGTCCGGGACTCG
GAGTCGACGAGGTTACTTTGAGTAAATTAGAGTGTTCAAAGCAAGCCTAC
GCTCTGAATACATTAGCATGGAATAACACGATAGGACT-CTGGCCTATCT
TGTTGGTCTGTAGGACCGGAGTAATGATTAAGAGGGACAGTCGGGGGCAT
TCGTATT-TCATTGTCAGAGGTGAAATTCTTGGATTTATGAAAGACGAAC
TTCTGCGAAAGCATTTGCCAAGGATGTTTTCATTAATCAAGAACGAAAGT
TGGGGGCTCGAAGACGATTAGATACCGTCGTAGTCTCAACCATAAACGAT
GCCGACTAGGGATTAGCAGACGTTTTTTC-GATGACTCTGCTAGCACCTT
ATGAGAAATCA-AAGTTTTTGGGTTCCGGGGGGAGTATGGTCGCAAGGCT
GAAACTTAAAGGAATTGACGGAAGGGCACCACCAGGCGTGG-AGCCTGCG
GCTTAATTTGACTCAACACGGGAAAACTTACCAGGTCCAGACACGGGGAG
GATTGACAGATTGAGAGCTCTTTCTTGATTCTGTGGGTGGTGGTGCATGA
CCGTTCTTAGTTGGTGGGTTGCCTTGTCAGGTT-GATTCCGGT-AACGAA
CGAGACCTCAGCCTGCTAAATAGT---CACGTCTGCTTTTTGCAGATGAG
CGACTTCTTAGAGGGACTATTGTCGTTTAGNCAA-TGGAAGTATGAGGCAA
TAACAGGTCTGTGATGCCCTTAGATGTTCTGGGCCGCACGCGCGCTACAC
TGATGCATTCAACGAGCCTATCCTTGGCCGAGAGGCCCGGGTAATCTTTG
AAACTGCATCGTGATGGGGATAGATTATTGCAATTATTAGTCTTCAACGA
GGAATGCCTAGTAAGCGCGAGTCATCAGCTCGCGTTGATTACGTCCCTGC
CCTTTGTACACACCGCCCGTCGCTCCTACCGATTGGGTGTGCTGGTGAAG
TGTTCGGACTGGTGATTTTC-GGTGGTCTCCATCG------ATAGTCACC
GGGAAGTTCATTAAACCCTCCC-ACCTAGAGGAAGGAGAAGTCGTAACAA
GGTTTCC---------------------------
>X91629 Dysmorphococcus globosus
-AACCTGGTTGATCCTGCCAGTAGTCATATGCTTGTCTCAAAGATTAAGC
CATGCATGTCTAAGTATAAACTGCTT-ATACTGTGAAACTGCGAATGGCT
CATTAAATCAGTTATAGTTTATTTGATGG-TACCT--TT-ACTCGG-ATA
ACCGTAGTAATTCTAGAGCTAATACGTGC-GCACATCCCGACTT-CTGGA
AGGGACGTATTT-ATTAGATAAAAGGCCGACCG-GACTTCGGTCCGATCC
CTGGCGAATCATGATAACTCCACGAATCGCACGGCCTCTGCGCCGGCGAT
GTTTCATTCAAATTTCTGCCCTATCAACTTTCGATGGTAGGATAGAGGCC
TACCATGGTGGTAACGGGTGACGGAGGATTAGGGTTCGATTCCGGAGAGG
GAGCCTGAGAAACGGCTACCACATCCAAGGAAGGCAGCAGGCGCGCAAAT
TACCCAATCCCGACACGGGGAGGTAGTGACAATAAATAACAATACCGGGC
ATTTTT-G--TCTGGTAATTGGAATGAGTACAATCTAAACCCCTTAACGA
GTATCCATTGGAGGGCAAGTCTGGTGCCAGCAGCCGCGGTAATTCCAGCT
CCAATAGCGTATATTTAAGTTGTTGCAGTTAAAAAGCTCGTAGTTGGATT
TCGGGTGGGGCGCGGCGGTCCGCCCTCGCGGGTGAGTACTGCCGCGGCC-
-CACCTTTCTGTCGAGGACGGGGCTCCTGGGCTTCGCTGTCTGGGACCCG
GGCTCGGCGAGGTTACTTTGAGTAAATTAGAGTGTTCAAAGCAAGCCGCC
GCTCTGAATACATTAGCATGGAATAACACGATAGGACT-CTGGCCTATCT
TGTTGGTCTGTAGGACCGGAGTAATGATTAAGAGGGACAGTCGGGGGCAT
TCGTATT-TCATTGTCAGAGGTGAAATTCTTGGATTTATGAAAGACGAAC
TTCTGCGAAAGCATTTGCCAAGGATGTTTTCATTAATCAAGAACGAAAGT
TGGGGGCTCGAAGAGGATTAGATACCCTCGTAGTCTCAACCATAAACGAT
GCCGACTAGGGATTGGCAGGCGTTCCTTT-TATGACCCTGCCAGCACCTT
ATGAGAAATCA-AAGTTTTTGGGTTCCGGGGGGAGTATGGTCGCAAGGCT
GAAACTTAAAGGAATTGACGGAAGGGCACCACCAGGCGTGG-AGCCTGCG
GCTTAATTTGACTCAACACGGGGAAACTCACCAGGTCCAGACACGGGGAG
GATCGACAGACTGAGCGCTCTTTCTTGATTCTGTGGGTGGTGGTGCATGG
CCGTTCTTAGTTGGTGGGTTGCCTTGTCAGGTT-GATTCCGGT-AACGAA
CGAGACCTCAGCCTGCTAAATAGCCACGCCCGCCTCGCTGCGGGTGCCCT
TGGCTTCTTAGAGGGACTATTGGCGACTAGCCAG-TGGAAGTGTGAGGCA
ATAACAGGTCTGTGATGCCCTTAGATGTTCTGGGCCGCACGCGCGCTACA
CTGATGCATTCAACGAGCCTATCCTTGGCCGAGAGGCCCGGGTAATCTTG
GAAACTGCATCGTGATGGGGATAGATTATTGCAATTATTAGTCTTCAACG
AGGAATGCCTAGTAAGCGCGAGTCATCAGCTCGCGTTGATTACGTCCCTG
CCCTTTGTACACACCGCCCGTCGCTCCTACCGATTGGGTGTGCTGGTGAA
GTGTTCGGATTGGCGCAGGGG-CCGGGCAACCGGGC-------CCTGCGC
CGAGAAGATCATTAAACCCTCCC-ACCTAGAGGAAGGAGAAGTCGTAACA
AGGTTTCCGTAGGTGAACCTGCAGAAGGATCAA--
>M84320 Dunaliella salina
----CTGGTTGATCCTGCCAGTAGTCATATGCTTGTCTCAAAGATTAAGC
CATGCATGTCTAAGTATAAACTGCTT-ATACTGTGAAACTGCGAATGGCT
CATTAAATCAGTTATAGTTTATTTGATGG-TACCT--TT-ACTCGG-ATA
ACCGTAGTAATTCTAGAGCTAATACGTGC-GTAAATCCAGACTT-CTGGA
AGGGACGTATTT-ATTAGATAAAAGGCCAGCCG-GGCT--TGCCCGACTC
TTGGCGAATCATGATAACTTCACGAATCGCACGGCTTT-ATGCCGGCGAT
GTTTCATTCAAATTTCTGCCCTATCAACTTTCGATGGTAGGATAGAGGCC
TACCATGGTGGTAACGGGTGACGGAGGATTAGGGTTCGATTCCGGAGAGG
GAGCCTGAGAAACGGCTACCACATCCAAGGAAGGCAGCAGGCGCGCAAAT
TACCCAATCCCAACACGGGGAGGTAGTGACAATAAATAACAATACCGGGC
ATTTTT-G--TCTGGTAATTGGAATGAGTACAATCTAAATCCCTTAACGA
GTATCCATTGGAGGGCAAGTCTGGTGCCAGCAGCCGCGGTAATTCCAGCT
CCAATAGCGTATATTTAAGTTGTTGCAGTTAAAAAGCTCGTAGTTGGATT
TCGGGTGGGTTGTAGCGGTCAGCC---TTTGGTTAGTACTGCTACGGCC-
-TACCTTTCTGCCGGGGACGAG-CTCCTGGGCTTAACTGTCCGGGACTCG
GAATCGGCGAGGTTACTTTGAGTAAATTAGAGTGTTCAAAGCAAGCCTAC
GCTCTGAATACATTAGCATGGAATAACACGATAGGACT-CTGGCTTATCT
TGTTGGTCTGTAAGACCGGAGTAATGATTAAGAGGGACAGTCGGGGGCAT
TCGTATT-TCATTGTCAGAGGTGAAATTCTTGGATTTATGAAAGACGAAC
TTCTGCGAAAGCATTTGCCAAGGATGTTTTCATTAATCAAGAACGAAAGT
TGGGGGCTCGAAGACGATTAGATACCGTCGTAGTCTCAACCATAAACGAT
GCCGACTAGGGATTGCCAGGTGTTTCGTT-GATGACCCTGCCAGCACCTT
ATGAGAAATCA-AAGTTTTTGGGTTCCGGGGGGAGTATGGTCGCAAGGCT
GAAACTTAAAGGAATTGACGGAAGGGCACCACCAGGCGTGG-AGCCTGCG
GCTTAATTTGACTCAACACGGGAAAACTTACCAGGTCCAGACACGGGGAG
GATTGACAGATTGAGAGCTCTTTCTTGATTCTGTGGGTGGTGGTGCATGG
CCGTTCTTAGTTGGTGGGTTGCCTTGTCAGGTT-GATTCCGGT-AACGAA
CGAGACCTCAGCCTGCTAAATAGT----CACGTCTACCTCGGTAGGCGCC
TGACTTCTTAGAGGGACTATTGGCGTTTAGCCAA-TGGAAGTGTGAGGCA
ATAACAGGTCTGTGATGCCCTTAGATGTTCTGGGCCGCACGCGCGCTACA
CTGATGCATTCAACGAGCCTATCCTTGGCCGAGAGGTCCGGGTAATCTTT
GAAACTGCATCGTGATGGGGATAGATTATTGCAATTATTAGTCTTCAACG
AGGAATGCCTAGTAAGCGCGAGTCATCAGCTCGCGTTGATTACGTCCCTG
CCCTTTGTACACACCGCCCGTCGCTCCTACCGATTGGGTGTGCTGGTGAA
GTGTTTGGATCGGTACCAATG-GGGGGAAACCTCTG-------TTGGTAC
TGAGAAGAACATTAAACCCTCCC-ACCTAGAGGAAGGAGAAGTCGTAACA
AGGTTTCCGTAGGTGAACCTGCAGAAGGATCA---
>AB007370 Chlamydomonas tetragama
------------------------TCATATGCTTGTCTCAAAGATTAAGC
CATGCATGTCTAAGTATAAACTGCTT-ATACTGTGAAACTGCGAATGGCT
CATTAAATCAGTTATAGTTTATTTGATGG-TACCT--TT-ACTCGG-ATA
ACCGTAGTAATTCTAGAGCTAATACGTGC-GTAAATCCCGACTT-CTGGA
AGGGACGTATTT-ATTAGATAAAAGGCCAGCCG-AGCT--TGCTCGACCC
TTGGCGAATCATGATAACTTCACGAATCGCACGGCCTT-GTGCCGGCGAT
GTTTCATTCAAATTTCTGCCCTATCAACTTTCGATGGTAGGATAGAGGCC
TACCATGGTGGTAACGGGTGACGGAGGATTAGGGTTCGATTCCGGAGAGG
GAGCCTGAGAAACGGCTACCACATCCAAGGAAGGCAGCAGGCGCGCAAAT
TACCCAATCCCGACACGGGGAGGTAGTGACAATAAATAACAATACCGGGC
ATTTAT-G--TCTGGTAATTGGAATGAGTACAATCTAAATCCCTTAACGA
GTATCCATTGGAGGGCAAGTCTGGTGCCAGCAGCCGCGGTAATTCCAGCT
CCAATAGCGTATATTTAAGTTGTTGCAGTTAAAAAGCTCGTAGTTGGATT
TCGGGTGGGTTCTAGCGGTCCGCC---TCTGGTGAGTACTGCTATGGCC-
-TTCCTTTCTGTCGGGGACGCG-TGGCTGGGCTTCACTGTCCGGTCCGTG
GAATCGACGAGGTTACTTTGAGTAAATTAGAGTGTTCAAAGCAAGCCTAC
GCTCTGAATACATTAGCATGGAATAACACGATAGGACT-CTGGCCTATCT
TGTTGGTCTGTAGGACCGGAGTAATGATTAAGAGGGACAGTCGGGGGCAT
TCGTATT-TCATTGTCAGAGGTGAAATTCTTGGATTTATGAAAGACGAAC
TTCTGCGAAAGCATTTGCCAAGGATGTTTTCATTAATCAAGAACGAAAGT
TGGGGGCTCGAAGACGATTAGATACCGTCGTAGTCTCAACCATAAACGAT
GCCGACTAGGGATTGGCAGGTGTTTTATT-GATGACCCTGCCAGCACCTT
ATGAGAAATCA-AAGTTTTTGGGTTCCGGGGGGAGTATGGTCGCAAGGCT
GAAACTTAAAGGAATTGACGGAAGGGCACCACCAGGCGTGG-AGCCTGCG
GCTTAATTTGACTCAACACGGGAAAACTTACCAGGTCCAGACACGGGAAG
GATTGACAGATTGAGAGCTCTTTCTTGATTCTGTGGGTGGTGGTGCATGG
CCGTTCTTAGTTGGTGGGTTGCCTTGTCAGGTT-GATTCCGGT-AACGAA
CGAGACCTCAGCCTGCTAAATAGT----CACGTCTACCTTGGTAGATGCC
TGACTTCTTAGAGGGACTATTGGCGTTTAGCCAA-TGGAAGTGTGAGGCA
ATAACAGGTCTGTGATGCCCTTAGATGTTCTGGGCCGCACGCGCGCTACA
CTGATGCATTCAACGAGCCTATCCTTGGCCGAGAGGTCCGGGTAATCTTT
GAAACTGCATCGTGATGGGGATAGATTATTGCAATTATTAGTCTTCAACG
AGGAATGCCTAGTAAGCGCGAGTCATCAGCTCGCGTTGATTACGTCCCTG
CCCTTTGTACACACCGCCCGTCGCTCCTACCGATTGGGTGTGCTGGTGAA
GTGTTCGGATTAGCTTTGACG-GTTGGCAACTTCTG-------TCATGGC
TGAGAAGATCATTAAACCCTCCC-ACCTAGAGGAAGGAGAAGTCGTAACA
-----------------------------------
>M95614 Asteromonas gracilis
----CTGGTTGATCCTGCCAGTAGTCATATGCTTGTCTCAAAGATTAAGC
CATGCATGTCTAAGTATAAACTGCTT-ATACTGTGAAACTGCGAANGGCTC
ATTAAATCAGTTATAGTTTATTTGATGG-TACCT--TT-ACTCGG-ATAA
CCGTAGTAATTCTAGAGCTAATACGTGC-GCAAATCCCGACTT-CTGGAA
GGGACGTATTT-ATTAGATAAAAGGCCAGCCG-GGCT--TGCCCGACTCT
TGGCGAATCATGATAACTTCACGAATCGCACGGCTTC--GGCCGGCGATG
TTTCATTCAAATTTCTGCCCTATCAACTTTCGATGGTAGGATAGAGGCCT
ACCATGGTGGTAACGGGTGACGGGGGATTAGGGTTCGATTCCGGAGAGGG
AGCCTGAGAAACGGCTACCACATCCAAGGAAGGCAGCAGGCGCGCAAATT
ACCCAATCCCAACACGGGGAGGTAGTGACAATAAATAACAATACCGGGCA
TTCTT-G--TCTGGTAATTGGAATGAGAACAATTTAAACCCCTTATCGAG
TATCCATTGGAGGGCAAGTCTGGTGCCAGCAGCCGCGGTAATTCCAGCTC
CAATAGCGTATATTTAAGTTGTTGCAGTTAAAAAGCTCGTAGTTGGATTT
CGGGTGGGTTCTAGCGGTCCACC---ATTGGTGAGTACTGCTACGGCC--
TACCTTTCTGCCGGGAACGGG-TTCTTGGACTTAACTGTCTGGGACTCGG
GATCGGCGAGGTTACTTTGAGTAAATTAGAGTGTTCAAAGCAGGCCTACG
CTCTGAATACGTTAGCATGGAATAACACGATAGGACT-CCGGCTTATCTT
GTTGGTCTGTAAGACTGGAGTAATGATTAAGAGGGACAGTCGGGGGCATT
CGTATT-TCATTGTCAGAGGTGAAATTCTTGGATTTATGAAAGACGAACT
TCTGCGAAAGCATTTGCCAAGGATGTTTTCATTAATCAAGAACGAAAGTT
GGGGGCTCGAAGACGATTAGATACCGTCGTAGTCTCAACCATAAACGATG
CCGACTAGGGATTGGCAGGTGTTTCGTT-GATGACCCTGCCAGCACCTTA
TGAGAAATCA-AAGTTTTTGGGTTCCGGGGGGAGTATGGTCGCAAGGCTG
AAACTTAAAGGAATTGACGGAAGGGCACCACCAGGCGTGG-AGCCTGCGG
CTTAATTTGACTCAACACGGGGAAACTTACCAGGTCCAGACACGGGGAGG
ATTGACAGATTGAGAGCTCTTTCTTGNNNCTGTGGGTGGTGGTGCATGGCCGT
TCTTAGTTGGTGGGTTGCCTTGTCAGGTT-GATTCCGGT-AACGAACGAG
ACCTCAGCCTACTAAATAGT------CGCCTACGCTTGTAGACGCCTGGC
TTCTTAGAGGGACTATTGGCGTTTAGCCAA-TGGAAGTGTGAGGCAATAA
CAGGTCTGTGATGCCCTTAGATGTTCTGGGCCGCACGCGCGCTACACTGA
TGCATTCAACGAGCCTACCCTTGGCCGAGAGGTCCGGGTAATCTTTGAAA
CTGCATCGTGATGGGGATAGATCATTGCAATTATTGGTCTTCAACGAGGA
ATGCCTAGTAAGCGTGAGTCATCAGCTCACGTTGATTACGTCCCTGCCCT
TTGTACACACCGCCCGTCGCTCCTACCGATTGGGTGTGCTGGTGAAGTGT
TTGGATTGGCGCCTGCT-GGGGGGAAACCTCC------TCTGGTGCTGAG
AAGAACATTAAACCCTCCC-ACCTAGAGGAAGGAGAAGTCGTAACAAGGT
TTCCGTAGGTGAACCTGCAGAAGGATCA---
>U57694 Chlamydomonas monadina
---------------------------------------AAAGATTAAGC
CATGCATGTCTAAGTATAAACTGCTT-ATACTGTGAAACTGCGAATGGCT
CATTAAATCAGTTATAGTTTATTTGATGG-TACAA--ACTACTCGG-ATA
ACCGTAGTAATTCTAGAGCTAATACGTGC-GCAAATCCCGACTT-CTGGA
AGGGACGTATTT-ATTAGATAAAAGGCCAGCCG-GAGT-TTCTCCGACCT
GCGGTGAATCATGATAACTTCACGAATCGCACGGCCTT-GCGCCGGCGAT
GTTTCATTCAAATTTCTGCCCTATCAACTTTCGATGGTAGGATAGAGGCC
TACCATGGTGGTAACGGGTGACGGAGGATTAGGGTTCGATTCCGGAGAGG
GAGCCTNAGAAACGGCTACCACATCCAAGGAAGGCAGCAGGCGCGCAAATT
ACCCAATCCCGACACGGGGAGGTAGTGACAATAAATAACAATACCGGGCA
TTTAATG--TCTGGTAATTGGAATGAGTACAATCTAAATCCCTTAACGAG
TAACAATTGGAGGGCAAGTNTGGTGCCAGCAGCCGCGGTAATTCCAGCTCC
AATAGCGTATATTTAAGTTGTTGCAGTTAAAAAGCTCGTAGTTGGATTTC
GGGTGGGTGTTAGCGGTCCGGC---TCTGCTGTGTACTGCTAATGCC--T
ACCTNTCTGTCGGGGACGGG-CTCTTGGACTTCACTGTCTGGGACTCGGAG
TCGACGAGGTTACTTTGAGTAAATTAGAGTGTTCAAAGCAA-CGTACGCT
ATGAATACATTAGCATGGAATAACACGATAGGACT-CTGGCTTATCTTGT
TGGTCTGTAAGACCGGAGTAATGATTAAGAGGNACAGTCGGGGGNATTCGTA
TT-TCATTGTCAGAGGTNAAATTCTTGGATTTATNAAATACGNACTTCTGCGA
ANGNATTTGCCAAGGATGTTTTCATTAATCAANNACTAAAGTTGGGGGCTCNAANA
CNATTAGATACCGTCGTAGTNTCAACCATNAACGATGCCGACTAGGGATTNGCA
GNTGTTTCGTT-GATGACCCTGCCAGCACCTTATNANAAATCA-AAGTTTTTG
GGTTCCGGGGGGAGTATGGTCGCAAGGCTGAAACTTAAAGGAATTGACGG
AAGGGCACCACCAGGCGTGG-AGCCTGCGGCTTAATTTGACTCAACACGG
GAAAACTTACCAGGTCCAGACACGGGGAGGATTGACAGATTGAGAGCTCT
TTCTTGATTCTGTGGGTGGTGGTGCATGGCCGTTCTTAGTTGGTGGGTTG
CCTTGTCAGGTT-GATTCCGGT-AACGAACGAGACCTCAGCCTGCTAAAT
AGT---NACGGCTACTTTTTGTAGCCNCCAGACTTCTTAGAGGGACTATTGT
CGTTTAGGCAA-TGGAAGTATGAGGCAATAACAGGTCTGTGATGCCCTTA
GATGTTCTGGGCCGCACGCGCGCTACACTGTTGCATTCAACGAGCCTATC
CTTGACCGAGAGGTCCGGGTAATCTTTGAAACTGCAACGTGATGGGGATA
GATTATTGCAATTATTAGTCTTCAACGAGGAATGCCTAGTAANCGCGAGTC
ATCAGCTCGCGTTGATTACGTCCCTGCCCTTTGTACACACCGCCCGTCGC
TCCTACCGATTGAGTGTGCTGGTGAAGTGTTCGGATTGGTNTCAATC-GAT
GGCAACATCGG-------TTGTTACTGAGAAGATCATTAAACCCTCCC-A
CTTAGAGGAAG---------------------------------------
----------
>AF182816 Aphanochaete magna
-------------------------------------------------C
CATGCATGTCTAAGTATAAACTGCTT-ATACTGTGAAACTGCGAATGGCT
CATTAAATCAGTTATAGTTTATTTGATGG-TACCT-TACTACTCGG-ATA
ACCGTAGTAATTCTAGAGCTAATACGTGC-GTAAATCCCGACTT-TTGGA
AGGGACGTATTT-ATTAGATAAAAGGCCGACCG-GGCT-CTGCCCGACCT
GCGGTGAATCATGATAACTTCACGAATCGCATGGCCTA-GCGCCGGCGAT
GTTTCATTCAAATTTCTGCCCTATCAACTTTCGATGGTAGGATAGAGGCC
TACCATGGTGGTAACGGGTGACGGAGGATTAGGGTTCGATTCCGGAGAGG
GAGCCTGAGAAACGGCTACCACATCCAAGGAAGGCAGCAGGCGCGCAAAT
TACCCAATCCCGACACGGGGAGGTAGTGACAATAAATAACAATACTGGGC
ATTTAATG--TCTGGTAATTGGAATGAGTACAATCTAAATCCCTTAACGA
GTATCCATTGGAAGGCAAGTCTGGTGCCAGCAGCCGCGGTAATTCCAGCT
CCAATAGCGTATATTTAAGTTGTTGCAGTTAAAAAGCTCGTAGTTGGATT
TCGGGTGGCTGTCTGCGGTCCGCC--TTTCGGTGTGTACTGCAGGCGGC-
-TACCTTTCTGTCGGGGACGGG-CTCCTGGGCTTCACTGTCCGGGACTCG
GAGTCGGCGAAGTTACTTTGAGTAAATTAGAGTGTTCAAAGCAAGCCTGA
GCTCTGAATACATTAGCATGGAATAACATGATAGGACT-CTGGCCTATCT
TGTTGGTCTGTAGGACCGGAGTAATGATTAAGAGGGACAGTCGGGGGCAT
TCGTATT-TCATTGTCAGAGGTGAAATTCTTGGATTTATGAAAGACGAAC
TTCTGCGAAAGCATTTGCCAAGGATGTTTTCATTAATCAAGAACGAAAGT
TGGGGGCTCGAAGACGATTAGATACCGTCGTAGTCTCAACCATAAACGAT
GCCGACTAGGGATTGGCGGATGTTTTTTT-GATGACTCCGCCAGCACCTT
ATGAGAAATCA-AAGTTTTTGGGTTCCGGGGGGAGTATGGTCGCAAGGCT
GAAACTTAAAGGAATTGACGGAAGGGCACCACCAGGCGTGG-AGCCTGCG
GCTTAATTTGACTCAACACGGGAAAACTTACCAGGTCCAGACATAGTGAG
GATTGACAGATTGAGAGCTCTTTCTTGATTCTATGGGTGGTGGTGCATGG
CCGTTCTTAGTTGGTGGGTTGCCTTGTCAGGTT-GATTCCGGT-AACGAA
CGAGACCTCAGCCTGCTAAATAGT---CACTGCCGCTTTTTGCGACAGGC
AGACTTCTTAGAGGGACTATTGGCGTTTAGCCAA-TGGAAGTATGAGGCA
ATAACAGGTCTGTGATGCCCTTAGATGTTCTGGGCCGCACGCGCGCTACA
CTGATGCAATCAACGAGCCTATCCTTGGCCGAGAGGCCCGGGTAATCTTT
GAAACTGCATCGTGATGGGGATAGATTATTGCAATTATTAGTCTTCAACG
AGGAATGCCTAGTAAGCGCGAGTCATCAGCTCGCGTTGATTACTTCCCTG
CCCTTTGTACACACCGCCCGTCGCTCCTACCGATTGGGTGTGCTGGTGAA
GCGTTCGGATTGAGTGCGTGCGGGTGGTTCCATTC-------GCCGCGCT
CGAAAAGTTCGTT-------------------------------------
-----------------------------------
>M74496 Neochloris vigenis
----CTGGTTGATCCTGCCAGTAGTCATATGCTTGTCTCAAAGATTAAGC
CATGCATGTCTAAGTATAAACTGCTT-ATACTGTGAAACTGCGAATGGCT
CATTAAATCAGTTATAGTTTATTTGATGG-TACCT--CCTACTCGG-ATA
ACCGTAGTAATTCTAGAGCTAATACGTGC-GTAAAACCCGACTT-CTGGA
AGGGTCGTATAT-ATTAGATAAAAGACCAGCCG-GACT-TTGNCCGGCCCG
CGGTGACTCATGATATCTTCACGAATCGCATGGCCTT-GTGNNGGCGATGTT
TCATTCAAATTTCTGCCCTATCAACTTTCGATGGTAGGATAGAGGCCTAC
CATGGTGGTAACGGGTGACGGAGGATTAGGGTTCGATTCCGGAGAGGGAG
CCTGAGAAACGGCTACCACATCCAAGGAAGGCAGCAGGCGCGCAAATTAC
CCAATCCTGACACGGGGAGGTAGTGACAATAAATAACAATACCGGGCACA
TCGTG--TCTGGTAATTGGAATGAGTACAATCTAAATCCCTTAACGAGTA
TCCATTGGAGGGCAAGTCTGGTGCCAGCAGCCGCGGTAATTCCAGCTCCA
ATAGCGTATATTTAAGTTGTTGCAGTTAAAAAGCTCGTAGTTGGATTTCG
GGTGGGTTCTAGCGGTCCGCC---TCTGGTGAGTACTGCTATGGCC--TT
CCTTTCTGCCGGGGACGG--CTCCTGGGCTTGACTGTCCGGGACTCGGAG
TCGGCGTTGTTACTTTGAGTAAATTGGAGTGTTCAAAGCAAGCCTGCGCT
CTGAACATTTTAGCATGGAATAACACGATAGGACT-CTGGCCTATCCTGT
TGGTCTGTAGGACCAGAGTAATGATTAAGAGGGACAGTCGGGGGCATTCG
TATT-TCATTGTCAGAGGTGAAATTCTTGGATTTATGAAAGACGAACTAC
TGCGAAAGCATTTGCCAAGGATGTTTTCATTAATCAAGAACGAAAGTTGG
GGGCTCGAAGACGATTAGATACCGTCGTAGACTCAACCATAAACGATGCC
GACTAGGGATTTGCGGACGTTTCATT-GATGACTCCGCCAGCACCTTGTG
AGAAATCA-AAGTTTTTGGGTTCCGGGGGGAGTATGGTCGCAAGGCTGAA
ACTTAAAGGAATTGACGGAAGGGCACCACCAGGCGTGG-AGCCTGCGGCT
TAATTTGACTCAACACGGGAAAACTTACCAGGTCCAGACATAGTGAGGAT
TGACAGATTGAGAGCTCTTTCTTGATTCTATGGGTGGTGGTGCATGGCCG
TTCTTAGTTGGTGGGTTGCCTTGTCAGGTT-GATTCCGGT-AACGAACGA
GACCTCAGCCTGCTAAATAGT---CACNNNNNNNNNNNGCGGTTGGCTGACTTCTTAGAGG
GACTATTGGCGTATAGTCAATTGGAAGTATGAGGCAATAACAGGTCTGTG
ATGCCCTTAGATGTTCTGGGCCGCACGCGCGCTACACTGATGCGTTCAAC
AAGCCTATCCTTGACCGAGAGGTCCGGGTAATCTTTGAAACCGCATCGTG
ATGGGGATAGATTATTGCAATTATTAGTCTTCAACGAGGAATGCCTAGTA
AGCGCAAGTCATCAGCTTGCGTTGATTACGTCCCTGCCCTTTGTACACAC
CGCCCGTCGCTCCTACCGATTGGGTGTGCTGGTGAAGTGTTCGGATTGGC
AAAGTCG-CCGGGTCTCCGT--------TTCTATGCCAACAAGTTCATTA
AACCCTCCC-ACCTAGAGGAAGGAGAAGTCGTAACAAGGTTTCCGTAGGT
GAACCTGCGGAAGGATCA---
>X13688 Chlorella vulgaris
-AACCTGGTTGATCCTGCCAGTAGTCATATGCTTGTCTCAAAGATTAAGC
CATGCATGTCTAAGTATAAACTGCTTTATACTGTGAAACTGCGAATGGCT
CATTAAATCAGTTATAGTTTATTTGATGG-TACTT--ACTACTCGG-ATA
CCCGTAGTAAATCTAGAGCTAATACGTGC-GTAAATCCCGACTT-CTGGA
AGGGACGTATTT-ATTAGATAAAAGGCCGACCG-GGCTTCTGCCCGACTC
GCGGTGAATCATGATAACTTCACGAATCGCATGGCCTT-GTGCCGGCGAT
GTTTCATTCAAATTTCTGCCCTATCAACTTTTGATGGTAGGATAGAGGCC
TACCATGGTGGTAACGGGTGACGGAGGATTAGGGTTCGATTCCGGAGAGG
GAGCCTGAGAAACGGCTACCACATCCAAGGAAGGCAGCAGGCGCGCAAAT
TACCCAATCCTGACACAGGGAGGTAGTGACAATAAATAACAATACTGGGC
CTTTTCAGG-TCTGGTAATTGGAATGAGTACAATCTAAACCCCTTAACGA
GGATCAATTGGAGGGCAAGTCTGGTGCCAGCAGCCGCGGTAATTCCAGCT
CCAATAGCGTATATTTAAGTTGCTGCAGTTAAAAAGCTCGTAGTTGGATT
TCGGGTGGGACCTGCCGGTCCGCCGTTTC-GGTGTGCACTGGCAGGGCT-
-CACCTTGTTGCCGGGGACGGG-CTCCTGGGCTTCACTGTCCGGGACTCG
GAGTCGGCGCTGTTACTTTGAGTAAATTAGAGTGTTCAAAGCAGGCCTAC
GCTCTGAATACATTAGCATGGAATAACACGATAGGACT-CTGGCCTATCC
TGTTGGTCTGTAGGACCGGAGTAATGATTAAGAGGGACAGTCGGGGGCAT
TCGTATT-TCATTGTCAGAGGTGAAATTCTTGGATTTATGAAAGACGAAC
TACTGCGAAAGCATTTGCCAAGGATGTTTTCATTAATCAAGAACGAAAGT
TGGGGGCTCGAAGACGATTAGATACCGTCCTAGTCTCAACCATAAACGAT
GCCGACTAGGGATCGGCGGATGTTTCTTC-GATGACTCCGCCGGCACCTT
ATGAGAAATCA-AAGTTTTTGGGTTCCGGGGGGAGTATGGTCGCAAGGCT
GAAACTTAAAGGAATTGACGGAAGGGCACCACCAGGCGTGG-AGCCTGCG
GCTTAATTTGACTCAACACGGGAAAACTTACCAGGTCCAGACATAGTGAG
GATTGACAGATTGAGAGCTCTTTCTTGATTCTATGGGTGGTGGTGCATGG
CCGTTCTTAGTTGGTGGGTTGCCTTGTCAGGTT-GATTCCGGT-AACGAA
CGAGACCTCAGCCTGCTAAATAGT----CACGGTTGGTTCGCCAGCCGGC
GGACTTCTTAGAGGGACTATTGGCGACTAGCCAA-TGGAAGCATGAGGCA
ATAACAGGTCTGTGATGCCCTTAGATGTTCTGGGCCGCACGCGCGCTACA
CTGATGCATTCAACGAGCCTAGCCTTGGCCGAGAGGCCCGGGTAATCTTC
GAAACTGCATCGTGATGGGGATAGATTATTGCAATTATTAATCTTCAACG
AGGAATGCCTAGTAAGCGCAAGTCATCAGCTTGCGTTGATTACGTCCCTG
CCCTTTGTACACACCGCCCGTCGCTCCTACCGATTGGGTGTGCTGGTGAA
GTGTTCGGATTGGCGACCTGG-GGCGGTCTCCGCTC------TCGGCCGC
CGAGAAGTTCATTAAACCCTCCC-ACCTAGAGGAAGGAGAAGTCGTAACA
AGGTTTCCGTAGGTGAACCTGCAGAAGGATCAA--
>D86495 Oltmannsiellopsis viridis NIES360
---------------------TAGTCATATGCTTGTCTCAAAGATTAAGC
CATGCATGTCTAAGTATAAACTGACTTATACTGTGAAACTGCGAATGGCT
CATTAAATCAGTTATAGTTTATTTGATGGATACCA---CTACTCGG-ATA
ACCGTAGTAATTCTAGAGCTAATACGTGC-GCAAATCCCGACT--CACGA
AGGGACGTATTT-ATTAGATTAAAGGCCGNCCG-TGCT-TTGCACGA-TTT
TGGTGAATCATGATAACTTCGCGAATCGCATGGCCTT-GTGCCGGCGATG
TTTCATTCAAATTTCTGCCCTATCAACTTTCGATGGTAGGATAGAGGCCT
ACCATGGTAGTAACGGGTGACGGAGGATTAGGGTTCGATTCCGGAGAGGG
AGCCTGAGAAACGGCTACCACATCCAAGGAAGGCAGCAGGCGCGCAAATT
ACCCAATCCTAATTCAGGGAGGTAGTGACAATAAATAACAATACCGGGCT
TCAACAG--TCTGGTAATTGGAATGAGTACAATCTAAATCCCTTAACGAG
GATCTATTGGAGGGCAAGTCTGGTGCCAGCAGCCGCGGTAATTCCAGCTC
CAATAGCGTATATTTAAGTTGCTGCAGTTAAAAAGCTCGTAGTTGGATTT
CGGGTGGGCTTCACCGGTCCGCC--TTC-GGTGAGTACTGGTGCGGCC--
CATCTTGTTGCCGGGGACGGG-CTCCTGGGCTTTATTGTCCNGGACTCGGA
GTCGGCGAGGTTACTTTGAGTAAATTAGAGTGTTCAAAGCAGGCCTACGC
TCTGAATACAATAGCATGGGATAACATGATAGGACT-CTGGCCTATCTTG
TTGGTCTGTAGGACCGGAGTAATGATTAAGAGGGACAGTCGGGGGCATTC
GTATT-TCATTGTCAGAGGTGAAATTCTTGGATTTATGAAAGACGAACTT
CTGCGAAAGCATTTGCCAAGGATGTTTTCATTGATCAAGAACGAAAGTTG
GGGGCTCGAAGATGATTAGATACCGTCGTAGTCTCAACCATAAACGATGC
CGACTAGGGATTGGCGGGTGTTTTTTGCAATGACCCCGCCAGCACCTTAT
GAGAAATCA-AAGTTTTTGGGTTCCGGGGGGAGTATGGTCGCAAGGCTGA
AACTTAAAGGAATTGACGGAAGGGCACCACCAGGCGTGG-AGCCTGCGGC
TTAATTTGACTCAACACGGGAAAACTTACCAGGTCCAGACATAGGTAGGA
TTGACAGATTGAAATCTCTTTCTTGATTCTATGGGTGGTGGTGCATGGCC
GTTCTTAGTTGGTGGATTGCCTTGTCAGGTT-GATTCCGGT-AACGAACG
AGAGCTCAGCCTGCTAAATAGG----TGCCGAAGCTATGACAGCGCGTAC
GCTTCTTAGAGGGACTTTTGGCGAATAGCCAG-NGGAAGTATGAGGCAATA
ACAGGTCTGTGATGCCCTTAGATGTTCTGGGCCGCACGCGCGCTACACTG
ATGCATTCAACGAGT-TA-CCTTGGCCGAGAGGTCCGGGAAATCTTTGAA
ACTGCATCGTGATGGGGATAGATTATTGCAATTCTTAATCTTCAACGAGG
AATGCCTAGTAAGCGCAAGTCATCAGCTTGCGTTGATTACGTCCCTGCCC
TTTGTACACACCGCCCGTCGCTCCTACCGATTGGGTGTGCTGGTGAAATG
TTCGGATCGGCAGCATTT-TGTGGCTTCCACGG------AGTGCAGCCGA
GAAGTTCATTAAACCCTCCC-ACCTAGAGGAAGGAGAAGTCGTAACAAGG
TTTCC---------------------------
>X56103 Scenedesmus obliquus SAG 276-3a
-AACCTGGTTGATCCTGCCAGTAGTCATATGCTTGTCTCAAAGATTAAGC
CATGCATGTCTAAGTATAAACTGCTT-ATACTGTGAAACTGCGAATGGCT
CATTAAATCAGTTATAGTTTATTTGGTGG-TACCT-TACTACTCGG-ATA
ACCGTAGTAATTCTAGAGCTAATACGTGC-GTAAATCCCGACTT-CTGGA
AGGGACGTATAT-ATTAGATAAAAGGCCGACCG-AGCT-TTGCTCGACCC
GCGGTGAATCATGATATCTTCACGAAGCGCATGGCCTT-GTGCCGGCGCT
GTTCCATTCAAATTTCTGCCCTATCAACTTTCGATGGTAGGATAGAGGCC
TACCATGGTGGTAACGGGTGACGGAGGATTAGGGTTCGATTCCGGAGAGG
GAGCCTGAGAAACGGCTACCACATCCAAGGAAGGCAGCAGGCGCGCAAAT
TACCCAATCCTGATACGGGGAGGTAGTGACAATAAATAACAATACCGGGC
ATTTTATG--TCTGGTAATTGGAATGAGTACAATCTAAATCCCTTAACGA
GGATCCATTGGAGGGCAAGTCTGGTGCCAGCAGCCGCGGTAATTCCAGCT
CCAATAGCGTATATTTAAGTTGTTGCAGTTAAAAAGCTCGTAGTTGGATT
TCGGGTGGGTTCTAGCGGTCCGCC---TATGGTGAGTACTGCTATGGCC-
-TTCCTTTCTGTCGGGGACGGG-CTTCTGGGCTTCACTGTCCGGGACTCG
GAGTCGACGTGGTTACTTTGAGTAAATTAGAGTGTTCAAAGCAGGCTTAC
GC-CAGAATACTTTAGCATGGAATAACACGATAGGACT-CTGGCCTATCT
TGTTGGTCTGTAGGACCGGAGTAATGATTAAGAGRGACAGTCGGGGGCAT
TCGTATT-TCATTGTCAGAGGTGAAATTCTTGGATTTATGAAAGACGAAC
TACTGCGAAAGCATTTGCCAAGGATGTTTTCATTAATCAAGAACGAAAGT
TGGGGGCTCGAAGACGATTAGATACCGTCGTAGTCTCAACCATAAACGAT
GCCGACTAGGGATTGGCGAATGTTTTTTT-AATGACTTCGCCAGCACCTT
ATGAGAAATCA-AAGTTTTTGGGTTCCGGGGGGAGTATGGTCGCAAGGCT
GAAACTTAAAGGAATTGACGGAAGGGCACCACCAGGCGTGG-AGCCTGCG
GCTTAATTTGACTCAACACGGGAAAACTTACCAGGTCCAGACATAGTGAG
GATTGACAGATTGAGAGCTCTTTCTTGATTCTATGGGTGGTGGTGCATGG
CCGTTCTTAGTTGGTGGGTTGCCTTGTCAGGTT-GATTCCGGT-AACGAA
CGAGACCTCAGCCTGCTAAATAGT---CTCAGTTGCTTTTTGCAGCTGGC
TGACTTCTTAGAGGGACTATTGGCGTTTAGTCAA-TGGAAGTATGAGGCA
ATAACAGGTCTGTGATGCCCTTAGATGTTCTGGGCCGCACGCGCGCTACA
CTGATGCATTCAACAAGCCTATCCTTGACCGAAGGGTCTGGGTAATCTTT
GAAACTGCATCGTGATGGGGATAGATTATTGCAATTATTAGTCTTCAACG
AGGAATGCCTAGTAAGCGCAAGTCATCAGCTTGCGTTGATTACGTCCCTG
CCCTTTGTACACACCGCCCGTCGCTCCTACCGATTGGGTGTGCTGGTGAA
GTGTTCGGATTGGCAGCTTAG-GGTGGCAACACCTCAG------GTCTGC
CGAGAAGTTCATTAAACCCTCCC-ACCTAGAGGAAGGAGAAGTCGTAACA
AGGTTTCCGTAGGTGAACCTGCAGAAGGATCAAG-
>U63101 Bracteacoccus aerius UTEX1250
------------------------TCATATGCTTGTCTCAAAGATTAAGC
CATGCATGTCTAAGTATAAACTGCTT-ATACTGTGAAACTGCGAATGGCT
CATTAAATCAGTTATAGTTTATTTGATGG-TACAC-TACTACTCGGAATA
ACCGTAGTAATTCTAGAGCTAATACGTGC-GTAAATCCCGACTT-CTGGA
AGGGACGTATTT-ATTAGATAAAAGGCCGACCG-GACT-TTGTCCGACCC
GCGGTGAATCATAATAACTTCACGAATCGCATGGCCTT-GCGCCGGCGAT
GTTTCATTCAAATTTCTGCCCTATCAACTTTCGATGGTAGGATAGAGGCC
TACCATGGTGGTAACGGGTGACGGAGGATTAGGGTTCGATTCCGGAGAGG
GAGCCTGAGAAACGGCTACCACATCCAAGGAAGGCAGCAGGCGCGCAAAT
TACCCAATCCTGATACGGGGAGGTAGTGACAATAAATAACAATACCGGGC
ATTTAATG--TCTGGTAATTGGAATGAGTACAATCTAAATCCCTTAACGA
GGATCCATTGGAGGGCAAGTCTGGTGCCAGCAGCCGCGGTAATTCCAGCT
CCAATAGCGTATATTTAAGTTGTTGCAGTTAAAAAGCTCGTAGTTGGATT
TCGGGTGGGTTGCAGCGGTCCGCC---TCTGGTGAGTACTGCTGCGGCC-
-TACCTTTCTGCCGGGGACGGG-CTCCTGGGCTTAACTGTCCGGGACTCG
GAGTCGGCGATGTTACTTTGAGTAAATTAGAGTGTYCAAAGCAGGCCTAC
GCTCTGAATACTTTAGCATGGAATAACACGATAGGACT-CTGGCCTATCT
TGTTGGTCTGTAGGACCGGAGTAATGATTAAGAGGGACAGTCGGGGGCAT
TCGTATT-TCATTGTCAGAGGTGAAATTCTTGGATTTATGAAAGACGAAC
TACTGCGAAAGCATTTGCCAAGGATGTTTTCATTAATCAAGAACGAAAGT
TGGGGGCTCGAAGACGATTAGATACCGTCGTAGTCTCAACCATAAACGAT
GCCGACTAGGGATTGGCGGGTGTTTATTC-AATGACCCCGCCAGCACCTT
ATGAGAAATCA-AAGTTTTTGGGTTCCGGGGGGAGTATGGTCGCAAGGCT
GAAACTTAAAGGAATTGACGGAAGGGCACCACCAGGCGTGG-AGC-TGCG
GCTTAATTTGACTCAACACGGGAAAACTTACCAGGTCCAGACATAGTGAG
GATTGACAGATTGAGAGCTCTTTCTTGATTCTATGGGTGGTGGTGCATGG
CCGTTCTTAGTTGGTGGGTTGCCTTGTCAGGTTTGATTCCGGT-AACGAA
CGAGACCTCAGCCTGCTAAATAGT---CACGGTCGCTTCTTGCGGCCGGC
TGACTTCTTAGAGGGACTATTGGCGTTTAGTCAA-TGGAAGTATGAGGCA
ATAACAGGTCTGTGATGCCCTTAGATGTTCTGGGCCGCACGCGCGCTACA
CTGATGCATTCAACGAGCCTATCCTTGGCCGAGAGGCCCGGGTAATCTTT
GAAACTGCATCGTGATGGGGATAGACTTTTGCAATTTTTAGTCTTCAACG
AGGAATGCCTAGTAAGCGCGAGTCATCAGCTCGCGTTGATTACGTCCCTG
CCCTTTGTACACACCGCCCGTCGCTCCTACCGATTGGGTGTGCTGGTGAA
GAGTTCGGATTGGCAGCAGCG-GGTGGTTCGCCATCTGC-----TGCTGC
CGAGAAGT-CTTTAAACCCTCCT-ACCTAGAG-AAGA-------------
-----------------------------------
>U70796 Chloromonas rosae UTEX1337
---------------------------------------AAAGATTAANCC
ATGCATGTCTAAGTATAAACTGCTTTATACTGCGAAACTGCGAATGGCTNA
TTAAATCAGTTATAGTTTATTTGATGG-TACTT--ACTACTCGG-ATAAC
CGTAGTAATTCTAGAGCTAATACGTGC-GCACATCCCGACTT-CTGGAAG
GGACGTATTT-ATTAGATAAAAGGCCAGCCG-GGCT--TGCCCGNCTTTAG
GTGAATCATGATAACTCCACGAATCGCATGGCCTT-GTGCCGGCGATATT
TCATTCAAATTTCTGCCCTATCAACTTTCGATGGTAGGATAGAGGCCTAC
CATGGTGGTAACGGGTGACGGAGGATTAGGGTTCGATTCCSGAGAGGGANNC
TGAGAAATGGCTACCACATCCAAGGAAGGCAGCAGGCGCGCAAATTACCC
AATCCCGACACGGGGANGTAGTGANAATAAATAACAATNNCGGGNATTTAATG--
TCTGGTAATTGGAATGAGCACAATCTAAATCCCTTAACGAGGATCCATTNNNG
GGCAAGTCTGNTGCCAGCAGCCGCGGTAATTCCAGCTCCAATAGCGTATAT
TTAAGTTGTTGCAGTTAAAAAGCTCGTAGTTGGATTTCGGNNNGGTCTTAGCG
GTCCGGT---TC-GCTGTGTACTGCTAGGCCC---TCCTNTCTGCCGGGGA
CAGG-CTCTTGGGCTTCACTGTCTGGGACCTGGAGTCGGCGAGGTTACTT
TGAGTAAATTAGAGTGTTCAAAGCANGCCTACGCTCTGAATACATTAGCAT
GGAATAACACGATAGGACT-CTGGCCTATCTTGTTGGTCTG-------GG
AGTAATGATTAAGAGGNACAGTCGGGGGCATTCGTATT-TCATTGTCAGAG
GTGAAATTCTTGGATTTATGAAAGACGAACTTCTGCGAAAGCATTTGCCA
AGGATGTTTTCATTAATCAAGAACGAAAGTTGGGGGNTCGAANACGATTAGA
TACCGTCGTAGTCTCAACCATAAACGATGCCGACTAGGGATTGGCAGGTG
TTCTTTT-GATGACCCTGCCAGCNNCTTATGAGAAATCA-AAGTTTTTGGGT
TCCGGGGGGAGTATGGTCGCAAGGCTGAAACTTAAAGGAATTGACGGAAG
GGCACCACCAGGCGTGG-AGCCTGCGGCTTAATTTGACTCAACACGGGAA
AACTTACCAGGTCCAGACACGGGAAGGATTGACAGATTGAGAGCTCTTTC
TTGATTCTGTGGGTGGTGGTGCATGGCCGTTCTTAGTTGGTGGGTTGCCT
TGTCAGGTT-GATTCCGGT-AACGAACGAGACCTCAGCCTGCTAAATAGT
---CACATCTGCCTCTCGCAGTTGGCCGACTTCTTAGAGGGACTATTGTC
GTTTAGGCAA-TGGAAGTATGAGGCAATAACAGGTCTGTGATGCCCTTAG
ATGTTCTGGGCCGCACGCGCGCTACACTGATGCGTTCAACGAGCCTATCC
TTGGCCGAGAGGCC-GGGTAATCTTGGAAACCGCATCGTGATGGGGATAG
ATTATTGCAATTATTAGTCTTCAACGAGGAATGCCTAGTAAGCGCGAGTC
ATCAGCTCGCGTTGATTACGTCCCTGCCCTTTGTACACACCGCCCGTCGC
TCCTACCGATTGGGTGTGCTGGTGAAGTGTTCGGATTGGCTTCATCT-GG
TGGCAANACT-N------GGTGTCGCTGAAAAGATCATTAAACCCTCCC-AC
CTA-----------------------------------------------
---------
>AB28711 Chlorosarcina stigmatica UTEX962
----------------------AGTCATATGCTTCTCTCAAAGATTAAGC
CATGCATGTCTAAGTATAAACTGCTT-ATACTGTGAAACTGCGAATCGCT
CATTAAATCAGTTATAGTTTATTTGATGG-TACCT--ACTACTCGG-ATA
ACCGTAGTAATTCTAGAGCTAATACGTGC-GCAAATCCCGACTTTACAGA
AGGGACGTATTT-ATTAGATAAAAGGCCAGCCG-AGCT-CTGCTCGACT-
GCGGTGAATCATGATAACTTCACGAATCGCATGGCCTC-GTGCCGGCGAT
GTTTCATTCAAATTTCTGCCCTATCAACTTTCGATGGTAGGATAGAGGCC
TACCATGGTGGTAACGGGTGACGGAGGATTAGGGTTCGATTCCGGAGAGG
GAGCCTGAGAGATGGCTACCACATCCAAGGAAGGCAGCAGGCGCGCAAAT
TACCCAAT-CCGACACGGGGAGGTAGTGACAATAAATAACAATACCGGGC
CTTTAAGG--TCTGGTAATTGGAATGAGTACAATCTAAATCCCTTAACGA
GTATCCATTGGAGGGCAAGTCTGGTGCCAGCAGCCGCGGTAATTCCAGCT
CCAATAGCGTATATTTAAGTTGTCGCAGTTAAAAAGCTCGTAGTTGGATT
TCGGGTGGGTTCCAGCGGTCCGGT----CTGCTGTGAACTGCTGGGGCC-
-TACCTTTCTGCCGGGGACGGG-CTCCTGGGCGTCAAAACCCGGGACTCG
GAGTCGGCGAGGTTACTTTGAGTAAATTAGAGTGTTCAAAGCAGGCCTAC
GCTCTGAATACATTAGCATGGAATAACGCGATAGGACT-CTGGCCTATCT
TGTTGGTCTGTGGGACCGGAGTAATGATTAAGAGGCGTGGTCGGGGGCAT
CCGTATT-GCGTTGTCAGAGGTGAAATTCTTGGATTTACGCAAGACGAAC
CGCTGCGAAAGCGCTTGCCAAGGACGCAGCCATTAATCAAGAACGAAAGT
TGGGGGCTCGAAGACGATTAGATACCGTCGTAGTCTCAACCATAAACGAT
GCCGACTAGGGATTGGCAGACGTTTCCTT-GATGACTCTGCCAGCACCTT
ATGAGAAATCA-AAGTTTTTGGGTTCCGGGGGGAGTATGGTCGCAAGGCT
GAAACTTAAAGGAATTGACGGAAGGGCACCACCAGGCGTGG-AGCCTGCG
GCTTAATTTGACTCAACACGGGAAAACTTACCAGGTCCAGACACGGGAAG
GATTGACAGATTGAGAGCTCTTTCTTGATTCTGTGGGTGGTGGTGCATGG
CCGTTCTTAGTTGGTGGGTTGCCTTGTCAGGTT-GATTCCGGTGAACGAA
CGAGACCTCGGCCTGCTAAATAGT---CACTGGTTCATCTCGAACCCGGC
AGAGTTCTTAGAGGGACTATTGGCGTTTAGCCAA-TGGAAGTACGAGGCA
ATAACAGGTCTGTGATGCCCTTAGATGTTCTGGGCCGCACGCGCGCTACA
CTGATGCATTCAACGAGCCTATCCTTGGCCGAGAGGCCCGGGTAATCTTT
GAAACTGCATCGTGATGGGGATAGATTATTGCAATTATTAGTCTTCAACG
AGGAATGCCTAGTAAGCGCGAGTGATCAGCTCGCGTTGATTACGTCCCTG
CCCTTTGTACACACCGCCCGTCGCTCCTACCGATTGGGTGTGCTGGTGAG
GTGTTCGGATTGGCTTCAGCC-GATGGCAACATCGA-------CTGTTGC
TGAGAAGTTCCCCAAACCCTCCC-ACCTAGAGGAAGGAGAAGTCGTAACA
AGGTTTCC---------------------------
>AB218707 Chlorosarcinopsis gelatinosa UTEX1180
---------------------TAGTCATATGCTTGTCTCAAAGATTAAGC
CATGCATGTCTAAGTATAAACTGCTT-ATACTGTGAAACTGCGAATGGCT
CATTAAATCAGTTATAGTTTATTTGATGG-TACTC--TTTACTCGG-ATA
ACCGTAGTAATTCTAGAGCTAATACGTGC-GTAAATCCCGACTT-CTGGA
AGGGACGTATTT-ATTAGATAAAAGGCCAGCCG-GGCT--TGCCCGACTC
TTGGCGAATCATGATAACTTCACGAATCGCACGGCCTT-GTGCCGGCGAT
GTTTCATTCAAATTTCTGCCCTATCAACTTTCGATGGTAGGATAGAGGCC
TACCATGGTGGTAACGGGTGACGGAGGATTAGGGTTCGATTCCGGAGAGG
GAGCCTGAGAAAC---TACCACATCCAAGGAAGGCAGCAGGCGCGCAAAT
TACCCAATCCCGACACGGGGAGGTAGTGACAATAAATAACAATACCGGGC
CTTTTGG---TCTGGTAATTGGAATGAGTACAATCTAAATCCCTTAACGA
GTATCCATTGGAGGGCAAGTCTGGTGCCAGCAGCCGCGGTAATTCCAGCT
CCAATAGCGTATATTTAAGTTGTTGCAGTTAAAAAGCTCGTAGTTGGATT
TCGGGTGGGCTCCAGCGGTCCGGC---TCTGCTGTGTACTGCTGGGGCC-
-TACCTTTCTGCCGGGGACGGG-CTCCTGGGCGTCAAAACCCGGGACTCG
GAGTCGGCGAGGTTACTTTGAGTAAATTAGAGTGTTCAAAGCAGGCCTAC
GCTCTGAATACATTAGCATGGAATAACGCGATAGGACT-CTGGCCTATCT
TGTTGGTCTGTGGGACCGGAGTAATGATTAAGAGGCGTGGTCGGGGGCAT
CCGTATT-GCGTTGTCAGAGGTGAAATTCTTGGATTTACGCAAGACGAAC
CGCTGCGAAAGCATTTGCCAAGGACGCGGCCATTAATCAAGAACGAAAGT
TGGGGGCTCGAAGACGATTAGATACCGTCGTAGTCTCAACCATAAACGAT
GCCGACTAGGGATTGGCAGACGTTTCCTT-GATGACTCTGCCAGCACCTT
ATGAGAAATCA-AAGTTTTTGGGTTCCGGGGGGAGTATGGTCGCAAGGCT
GAAACTTAAAGGAATTGACGGAAGGGCACCACCAGGCGTGGCAGCCTGCG
GCTTAATTTGACTCAACACGGGAAAACTTACCAGGTCCAGACACGGGAAG
GATTGACAGATTGAGAGCTCTTTCTTGATTCTGTGGGTGGTGGTGCATGG
CCGTTCTTAGTTGGTGGGTTGCCTTGTCAGGTT-GATTCCGGT-AACGAA
CGAGACCTCGGCCTGCTAAATAGT---CACGCGCACCTTCGGGTGACGCC
TGACTTCTTAGAGGGACTACCGGCGATTAGTCGT-TGGAAGTGGGAGGCA
ATAACAGGTCTGTGATGCCCTTAGATGTTCTGGGCCGCACGCGCGCTACA
CTGATGCATTCAACGAGCCTATCCTTGGCCGAGAGGTCCGGGTAATCTTT
GAGACTGCATCGTGATGGGGATAGATTATTGCAATTATTAGTCTTCAACG
AGGAATGCCTAGTAAGCGCATGTCATCAGCATGCGTTGATTACGTCCCTG
CCCTTTGTACACACCGCCCGTCGCTCCTACCGATTGGATGTGCTGGTGAA
GTGTTCGGACTGGCTTCATGG--GGGGCAACCCTGC---------TGTGC
CGGGAAGAACATTAAACCCTCCC-ATCTAGAGGAAGGAGAAGTCGTAACA
AGGTCTCC---------------------------
> AF517097 Chlamydomonas pseudogloeogama SAG15.73
--------------------------------------------------
-------------------------------------------AATGGCT
CATTATATCAGTTATAATTTATTTGATGG-TACTT---CTACTCGG-ATA
ACCGTAGAAAATCTAGAGCTAATACGTGC-GCACAACCCGACTT-CTGGA
AGGGTCGTATTT-ATTAGATAAAAGGCCGGCCG-GGCTCACGCCCGACTT
ACGGTGACTCATGATAACTCCACGAATCGCACAGCCTT-GTGCTGGCGAT
GTTTCATTCAAATTTCTGCCCTATCAACTTTCGATGGTAGGATAGAGGCC
TACCATGGTGGTAACGGGTGACGGAGGATTAGGGTTCGATTCCGGAGAGG
GAGCCTGAGAAACGGCTACCACATCCAAGGAAGGCAGCAGGCGCGCAAAT
TATCCAATCCCGGCACGGGGAGATAGTGACAATACCTAACAATACCGGGC
GTTCAACG--TCTGGTAATTGGAATGAGTACAATTTAAATCCCTTAACGA
GGATCCATTGGAGGGCAAGTCTGGTGCCAGCAGCCGCGGTAATTCCAGCT
CCAATAGCGTATATTTAAGTTGTTGCAGTTGAAAGGCTCGTAGTCGGAAT
TCAGCGCTTCCCCGATGATCCGCC---TCTGGTGTGTATTGACGGTGGT-
TGCGCTCTCTGTCGGGGACGGG-CTCCTGGGCTTCACTGTCTGGGACTCG
GGCTCGACGTGGTTACTTTGAGTAAATTAGAGTGTTCAACGCAGGCGATC
GCCCTGAATACATTAGCATGGAATAGCATGATAGGACT-CTGGCCTATCT
TGCTGGTCTGTAGGACCGGAGTAATGATTAAGAGGGACAGTCGGGGGCAT
TCGTATT-TCGTAGTCAGAGGTGAAATTCTTGGATTTACGAAAGACGAAC
ATCTGCGAAAGCATTTGCCAAGGATGTTTTCATTGATCAAGAACGAAAGT
TGGGGGCTCGAAGACGATTAGATACCGTCGTAGTCTCAACCATAAACGAT
GCCGACCAGGGATTGGCGAGCGTTCTTTT-GATGACCTCGCCAGCACCTT
GAGAGAAATCATGAGTCTTTGGGTTCCGGGGGGAGTATGGTCGCAAGGCT
GAAACTTAAAGGAATTGACGGAAGGGCACCACCAGGCGTGG-AGCCTGCG
GCTTAATTTGACTCAACACGGGGAAGCTTACCAGGTCCAGACACGGGGAT
GATGAACAGATTGAGAGCTCTTTTTTGATTCTGTGGGTGGTGGTGCATGG
CCGTTCTTAGTTGGTGGGTTGCCTTGTCAGGTT-GATTCCGGT-AACGAA
CGAGACCTCAGCCTGCTAAATAAT---CGGCGGTCCTCCTTGGATCGTCC
CGGTTTCTTAGAGGGACTATTGGCGTTTAGTCAA-TTGAAGTGTGAGGCA
ATAACAGGTCTGTGATGCCCTTAGATGTTCTGGGCCGCACGCGCGCTACA
CTGATGCGTTCAACGAGCCTATCCTTGGCCGAGAGGCCCGGGTAATCTTG
GAAACCGCATCGTGATGGGGATAGATTATTGCAATTATTAGTCTTCAACG
AGGAATGCCTAGTAAGCGCGAGTCATCAGCTCGCGTTGATTACGTCCCTG
CCCTTTGTACACA-------------------------------------
--------------------------------------------------
--------------------------------------------------
-----------------------------------
>AJ628976 Chlorococcum elkhartiense UTEX 293
-----------------------GTCATATGCTTGTCTCAAAGATTAAGC
CATGCATGTCTAAGTATAGTC-CCTT-ATACTGCGAAACTGCGAATGGCT
CATTAAATCAGTTATAATTTATTTGATGG-TACTT--ACTACTCGG-ATA
ACCGTAGTAATTCTAGAGCTAATACGTGC-GCAAATCCCGACTT-CTGGA
AGGGACGTATTT-ATTAGATAAAAGGCCAGCCG-GGCT-TTGCCCGACCT
GCGTTGATTCATAATAACCATACTAATCGCATGGCCTT-GTGCCGGCGAT
GTTTCAAATAAATATCTGCCCTATCAACTTTCGATGGTAGGATAGAGGCC
TACCATGGTGGTAACGGGTGACGGAGGATTAGGGTTCGATTCCGGAGAGG
GAGCCTGAGAAACGGCTACCACATCCAAGGAAGGCAGCAGGCGCGTAAAT
TACCCAATCCCGACACGGGGAGGTAGTGACAATAAATAACAATACCGGGC
ATTTAATG--TCTGGTAATTGGAATGAGCACAATCTAAATCCCTTAACGA
GGATCCATTGGAGGGCAAGTCTGGTGCCAGCAGCCGCGGTAATTCCAGCT
CCAATAGCGTATATTTAAGTTGTTGCAGTTAAAAAGCTCGTAGTCGAACT
TCGGGCGCGTCCCGGCGGTCCGCC---TCTGGTGTGCACTGCCGTGGGT-
GCGCCTTTCTGTCGGGGACGGG-CTCCTGGGCTTCATTGTCTGGGACCCG
GGCTCGGCGAGGTTACTTTGAGTAAATTAGAGTGTTCAAAGCAGGCGATC
GCCCTGAATACATTAGCATGGAATAGCACGATAGGACT-CTGGCCTATCT
TGCTGGTCTGTAGGACCGGAGTAATGATTAAGAGGGACAGTCGGGGGCAT
TGGTATT-TCCGGGTCAGAGGTGAAATTCTTGGATTCCTGAAAGACGAAC
TTCTGCGAAAGCATTTGCCAAGGATGTTTTCATTGATCAAGAACGAAAGT
TGGGGGCTCGAAGACGATTAGATACCGTCGTAGTCTCAACCATAAACGAT
GCCGACCAGGGATTGGCGGGTGTTCTTTT-AATGACCCCGCCAGCACCTT
GAGAGAAATCA-GAGTCTTTGGGTTCCGGGGGGAGTATGGTCGCAAGGCT
GAAACTTAAAGGAATTGACGGAAGGGCACCACCAGGCGTGG-AGCCTGCG
GCTTAATTTGACTCAACACGGGAAAACTTACCAGGTCCAGACACGAGGAT
GATTAACAGATTGAGAGCTCTTTTTTGATTCTGTGGGTGGTGGTGCATGG
CCGTTCTTAGTTGGTGGGTTGCCTTGTCAGGTT-GATTCCGGT-AACGAA
CGAGACCTCAGCCTGCTAAATAGT---CGGCGGTCCTTTTTGGATCGCCT
CGACTTCTTAGAGGGACTATTGACGTTTAGTCAA-TGGAAGTGTGAGGCA
ATAACAGGTCTGTGATGCCCTTAGATGTTCTGGGCCGCACGCGCGCTACA
CTGATGCATTCAACGAGCCTATCCTTGGCCGAGAGGCCTGGGTAATCTTG
TAAACTGCATCGTGATGGGGATAGATTATTGCAATTATTAGTCTTCAACG
AGGAATGCCTAGTAAGCGCGAGTCATCAGCTCGCGTTGATTACGTCCCTG
CCCTTTGTACACACCGCCCGTCGCTCCTACCGATTGGGTGTGCTGGTGAA
GTGTTCGGATTGGCTTCGAGG-GGTGGCAACACACC-------TCGAGGC
CGAGAAGATCATTAAACCCTCCCTACCTAGAGGAAGGAGAAGTCGTAACA
AGGTTTCCGTAGGTGAACCTGCGGAAGGATCAT--
>AJ781312 Chlamydomonas hedleyi ATCC 50216
---------------------TAGTCATATGCTTGTCTCAAAGATTAAGC
CATGCATGTCTAAGTATAAACTGCTT-ATACTGTGAAACTGCGAATGGCT
CATTAAATCAGTTATAGTTTATTTGATGG-TACCT---CTACTCGG-ATA
ACCGTAGTAATTCTAGAGCTAATACGTGC-GCAAATCCCGACTT-CTGGA
AGGGACGTATTT-ATTAGATAAAAGGCCAGCCG-AGCT-TTGCTCGACCT
GCGGTGACTCATAATAACTTCACGAATCGCACGGCCTCTGTGCCGGCGAT
GTTTCATTCAAATTTCTGCCCTATCAACTTTCGATGGTAGGATAGAGGCC
TACCATGGTGGTAACGGGTGACGGAGGATTAGGGTTCGATTCCGGAGAGG
GAGCCTGAGAAACGGCTACCACATCCAAGGAAGGCAGCAGGCGCGCAAAT
TACCCAATCCCGACACGGGGAGGTAGTGACAATAAATAACAATACCGGGC
GTTCAACG--TCTGGTAATTGGAATGAGTACAATCTAAATCCCTTAACGA
GGATCCATTGGAGGGCAAGTCTGGTGCCAGCAGCCGCGGTAATTCCAGCT
CCAATAGCGTATATTTAAGTTGTTGCAGTTAAAAAGCTCGTAGTTGGATT
TCGGGCGGGTGACGGCGGTCCGCC---TCTGGTGTGCACTGCCGTTCAT-
CCGCCTTTCTGTCGGGGACGGG-CTCCTGGGCTTCACTGTCCGGGACTCG
GGTTCGACGAGGTTACTTTGAGTAAATTAGAGTGTTCAAAGCAGGCGATC
GCCCTGAATACATTAGCATGGAATAGCACGATAGGACT-CTGGCCTATTT
TGCTGGTCTGTAGGACCGGAGTAATGATTAAGAGGGACAGTCGGGGGCAT
TCGTATT-TCATTGTCAGAGGTGAAATTCTTGGATTTATGAAAGACGAAC
TTCTGCGAAAGCATTTGCCAAGGATGTTTTCATTGATCAAGAACGAAAGT
TGGGGGCTCGAAGACGATTAGATACCGTCGTAGTCTCAACCATAAACGAT
GCCGACCAGGGATTGGAAAGCGTTCTTTT-GATGACCTTTCCAGCACCTT
GAGAGAAATCA-GAGTCTTTGGGTTCCGGGGGGAGTATGGTCGCAAGGCT
GAAACTTAAAGGAATTGACGGAAGGGCACCACCAGGCGTGG-AGCCTGCG
GCTTAATTTGACTCAACACGGGAAAACTTACCAGGTCCAGACACGGGGAT
GATAAACAGATTGAGAGCTCTTTTTTGATTCTGTGGGTGGTGGTGCATGG
CCGTTCTTAGTTGGTGGGTTGCCTTGTCAGGTT-GATTCCGGT-AACGAA
CGAGACCTCAGCCTGCTAAATAGT---CACGTGTCCTTTTTGGATACGCT
TGACTTCTTAGAGGGACTATTGTCGTTTAGGCAA-TGGAAGTGTGAGGCA
ATAACAGGTCTGTGATGCCCTTAGATGTTCTGGGCCGCACGCGCGCTACA
CTGATGCATTCAACGAGCCTATCCTTGGCTGAGAAGCCCGGGTAATCTTT
GAAACTGCATCGTGATGGGGATAGATTATTGCAATTATTAGTCTTCAACG
AGGAATGCCTAGTAAGCGCGAGTCATCAGCTCGCGTTGATTACGTCCCTG
CCCTTTGTACACACCGCCCGTCGCTCCTACCGATTGGATGTGCTGGTGAA
GCGTTGGGATTGGCACTTTTC-GGTGGCAACACTGA-------TTGGAGC
CGAGAACATCGTTAAACCCTCCC-ATCTAGAGGAAGGAGAAGTCGTAACA
AGGTTTCCGTAGGTGAACCTGCGGAAGGATCATTG
>JN903992 Tetracystis aplanospora SAG 91.80
-----------------------AGCATATGC-TGTCTCAAAGATTAAGC
CATGCATGTCTAAGTATAAACTGCTT-ATACTGTGAAACTGCGAATGGCT
CATTAAATCAGTTATAGTTTATTTGATGG-TACCT---CTACTCGG-ATA
ACCGTAGTAATTCTAGAGCTAATACGTGC-GCAAATCCCGACTT-CTGGA
AGGGACGTATTT-ATTAGATAAAAGGCCAGCCG-AGCTCACGCTCGACCT
GCGGTGACTCATAATAACTTCACGAATCGCACGGCCTT-GCGCCGGCGAT
GTTTCATTCAAATTTCTGCCCTATCAACTTTCGATGGTAGGATAGAGGCC
TACCATGGTGGTAACGGGTGACGGAGGATTAGGGTTCGATTCCGGAGAGG
GAGCCTGAGAAACGGCTACCACATCCAAGGAAGGCAGCAGGCGCGCAAAT
TACCCAATCCCGACACGGGGAGGTAGTGACAATAAATAACAATACCGGGC
GTTCAACG--TCTGGTAATTGGAATGAGTACAATCTAAATCCCTTAACGA
GGATCCATTGGAGGGCAAGTCTGGTGCCAGCAGCCGCGGTAATTCCAGCT
CCAATAGCGTATATTTAAGTTGTTGCAGTTAAAAAGCTCGTAGTTGGATT
TCGGGCGGGTCACGGCGGTCCGCC---TCTGGTGTGCACTGCCGTTGGT-
CCGCCTTTCTGTCGGGGACGGG-CTCCTGGGCTTCATTGTCCGGGACCCG
GGTTCGACGAGGTTACTTTGAGTAAATTAGAGTGTTCAAAGCAGGCGATC
GCCCTGAATACATTAGCATGGAATAGCACGATAGGACTTCTGGCCTATTC
TGCTGGTCTGTAGGACCGGAGTAATGATTAAGAGGGACAGTCGGGGGCAT
TCGTATT-TCATTGTCAGAGGTGAAATTCTTGGATTTATGAAAGACGAAC
TTCTGCGAAAGCATTTGCCAAGGATGTTTTCATTGATCAAGAACGAAAGT
TGGGGGCTCGAAGACGATTAGATACCGTCGTAGTCTCAACCATAAACGAT
GCCGACCAGGGATTGGACGATGTTTCATT-GATGACGCGTCCAGCACCTT
GAGAGAAATCA-GAGTCTTTGGGTTCCGGGGGGAGTATGGTCGCAAGGCT
GAAACTTAAAGGAATTGACGGAAGGGCACCACCAGGCGTGG-AGCCTGCG
GCTTAATTTGACTCAACACGGGAAAACTTACCAGGTCCAGACACGGGGAT
GATAAACAGATTGAGAGCTCTTTTTTGATTCTGTGGGTGGTGGTGCATGG
CCGTTCTTAGTTGGTGGGTTGCCTTGTCAGGTT-GATTCCGGT-AACGAA
CGAGACCTCAGCCTGCTAAATAGT---CAAGCGTTCTTTTTGAACACTCC
TGACTTCTTAGAGGGACTATTGTCGTTTAGGCAA-TGGAAGTGTGAGGCA
ATAACAGGTCTGTGATGCCCTTAGATGTTCTGGGCCGCACGCGCGCTACA
CTGATGCATTCAACGAGCCTATCCTTGGCTGAGAGGCCCGGGTAATCTTT
GAAACTGCATCGTGATGGGGATAGATTATTGCAATTATTAGTCTTCAACG
AGGAATGCCTAGTAAGCGCGAGTCATCAGCTCGCGTTGATTACGTCCCTG
CCCTTTGTACACACCGCCCGTCGCTCCTACCGATTGGGTGTGCTGGTGAA
GTGTTCGGATTGGCCCCTATT-GGTGGCAACACTGA-------TTGGAGC
CGAGAAGATCATTAAACCCTCCC-ACCTAGAGGAAGGAGAAGTCGTAACA
AGGTTTC----------------------------
>HM590634 Oophila 18S-a Halifax
-------------------------CATATGCTTGTCTCAAAGATTAAGC
CATGCATGTCTAAGTATAAACTGCTT-ATACTGTGAGACCGCGAATGGCT
CATTATATCTGTTATAATTTATTTGATGG-TACAT---CTACTCGG-ATA
ACCGTAGTAAATCTAGAGCTAATACGTGC-GCACAACCCGACTT-CTGGA
AGGGTCGTATTT-ATTAGATAAAAGGCCAGCCG-GGCTCACGCCCGACCT
TCGGTGACTCATGATAACTTGACGAATCGCACGGCCTT-GTGCCGGCGAT
GTTTCATTCAAATTTCAGCCCTATCAATTGTCGATGGTAGGATAGAGGCC
TACCATGATGGTAACGGGTGACGGAGGATTAGGGTTCGATTCCGGAGAGG
GGGCCTGAGAAACGGCTACCACATCCAAGGAAGGCAGCAGGCGCGCAAAT
TACCCAATTCCGGTACGGAGAGGTAGTGACAAAAAATAACAATATCGGGC
CTTCAAGG--TCTGATAATTGGAATGAGTACAATTTAAATACCTTAACGA
GGATCCATTGGAGGGCAAGTCTGGTGCCAGCAGCCGCGGTAATTCCAGCT
CCAATAGCGTATATTTAAGTTGTTGCAGTTGAAAGGCTCGTAGTCGGAAT
TTAGCGCTTTCTCGATGGTCCGCC---TCTGGTGTGCACTGTCGACGAT-
TGTGCTTTCTGTCGGGGACGTG-TTCCTGGGCTTAACTGTCTGGGACTCG
GGCTCGGCGTGGTTACTTTGAGTAAATTAGAGTGTTCAAAGCAGGCGATC
GCCCTGAATACATTAGCATGGAATAGCATGATAGGACT-CTGGCCTATCT
TGCTGGTCTGTAGGACCGGAGTAATGATTAAGAGGGACAGTCGGGGGCAT
TCGTATT-TCGTTGTCAGAGGTGAAATTCTTGGATTTACGAAAGACGAAC
ATCTGCGAAAGCATTTGCCAAGGATGTTTTCATTGATCAAGAACGAAAGT
TGGGGGCTCGAAGACGATTAGATACCGTCGTAGTCTCAACCATAAACGAT
GCCGACCAGGGATTGGCGAGCGTTCTTTT-GATGACCTCGCCAGCACCTT
GAGAGAAATCA-GAGTCTTTGGGTTCCGGGGGGAGTATGGTCGCAAGGCT
GAAACTTAAAGGAATTGACGGAAGGGCACCACCAGGCGTGG-AGCCTGCG
GCTTAATTTGACTCAACACGGGGAACCTTACCAGGTCCAGACACGGGAAT
GATGAACAGATTGAGAGCTCTTTTTTGATTCTGTGGGTGGTGGTGCATGG
CCGTTCTTAGTTGGTGGGTTGCCTTGTCAGGTT-GATTCCGGT-AACGAA
CGAGACCTCAGCCTGCTAAATAAT---CGGCGGTCCTCCTCGGATCGTCT
CGGTTTCTTAGAGGGACTATTGACGTTTAGTCAA-TGTAAGTGTGAGGCA
ATAACAGGTCTGTGATGCCCTTCGATGTTCTGGGCCGCACGCGCGCTACA
CTGATGCATTCAACGAGCCTATCCTTGGCCGAGAGGTCCGGGTAATCTTG
AAAACTGCATCGTGATGGGGATAGATCATTGCAATTATTGGTCTTCAACG
AGGAATGCCTAGTAAGCGCGAGTCATCAGCTCGCGTTGATTACGTCCCTG
CCCTTTGTACACACCGCCCGTCGCTCCTACCGATTGGGTGTGCTGGTGAA
GTGATCGGATTGGATTCGAGC-GGTGGCAACACTGC-------TCGGAAC
CGAGAAGATCATTAAACCCTCCC-ACCTAGAGGAAGGAGAAGTCGTAACA
AGGTTTCCGTA------------------------
>JQ779881 Oophila sp. PA
--------------------------------------------------
---GCATGTCTAAGTATAAACTGCTT-ATACTGTGAAACCGCGAATGGCT
CATTATATCTGTTATAATTTATTTGATGG-TACAT---CTACTCGG-ATA
ACCGTAGTAAATCTAGAGCTAATACGTGC-GCACAACCCGACTT-CTGGA
AGGGTCGTATTT-ATTAGATAAAAGGCCAGCCG-GGCTCACGCCCGACCT
TCGGTGACTCATGATAACTTGACGAATCGCACGGCCTT-GTGCCGGCGAT
GTTTCATTCAAATTTCAGCCCTATCAATTGTCGATGGTAGGATAGAGGCC
TACCATGATGGTAACGGGTGACGGAGGATTAGGGTTCGATTCCGGAGAGG
GAGCCTGAGAAACGGCTACCACATCCAAGGAAGGCAGCAGGCGCGCAAAT
TACCCAATTCCGGTACGGAGAGGTAGTGACAAAAAATAACAATATCGGGC
CTTCAAGG--TCTGATAATTGGAATGAGTACAATTTAAATACCTTAACGA
GGATCCATTGGAGGGCAAGTCTGGTGCCAGCAGCCGCGGTAATTCCAGCT
CCAATAGCGTATATTTAAGTTGTTGCAGTTGAAAGGCTCGTAGTCGGAAT
TTAGCGCTTTCTCGATGGTCCGCC---TCTGGTGTGCACTGTCGACGAT-
TGTGCTTTCTGTCGGGGACGTG-TTCCTGGGCTTAACTGTCTGGGACTCG
GGCTCGGCGTGGTTACTTTGAGTAAATTAGAGTGTTCAAAGCAGGCGATC
GCCCTGAATACATTAGCATGGAATAGCANGATAGGACT-CTGGCCTATCTT
GCTGGTCTGTNGGACCGGAGTAATGATTAAGAGGGACAGTCGGGGGCATTC
GTATT-TCGTTGTCAGAGGTGAAATTCTTGGATTTACGAAAGACGAACAT
CTGCGAAAGCATTTGCCAAGGATGTTTTCATTGATCAAGAACGAAAGTTG
GGGGCTCGAAGACGATTAGATACCGTCGTAGTCTCAACCATAAACGATGC
CGACCAGGGATTGGCGAGCGTTCTTTT-GATGACCTCGCCAGCACCTTGA
GAGAAATCA-GAGTCTTTGGGTTCCGGGGGGAGTATGGTCGCAAGGCTGA
AACTTAAAGGAATTGACGGAAGGGCACCACCAGGCGTGG-AGCCTGCGGC
TTAATTTGACTCAACACGGGGAACCTTACCAGGTCCAGACACGGGAATGA
TGAACAGATTGAGAGCTCTTTTTTGATTCTGTGGGTGGTGGTGCATGGCC
GTTCTTAGTTGGTGGGTTGCCTTGTCAGGTT-GATTCCGGT-AACGAACG
AGACCTCAGCCTGCTAAATAAT---CGGCGGTCCTCCTCGGATCGTCTCG
GTTTCTTAGAGGGACTATTGACGTTTAGTCAA-TGTAAGTGTGAGGCAAT
AACAGGTCTGTGATGCCCTTCGATGTTCTGGGCCGCACGCGCGCTACACT
GATGCATTCAACGAGCCTATCCTTGGCCGAGAGGTCCGGGTAATCTTGAA
AACTGCATCGTGATGGGGATAGATCATTGCAATTATTGGTCTTCAACGAG
GAATGCCTAGTAAGCGCGAGTCATCAGCTCGCGTTGATTACGTCCCTGCC
CTTTGTACACACCGCCCGTCGCTCCTACCGATTGGGTGTGCTGGTGAAGT
GATCGGATTGGATTCGAGC-GGTGGCAACACTGC-------TCGGAACCG
AGAAGATCATTAAACCCTCCC-ACCTAG----------------------
---------------------------------
>AB701502 Chlamydomonas nasuta NIES2225
--------------------------------------------------
----------------------------------------GCGAATGGCT
CATTATATCAGTTATCATTTATTTGATGG-TACAT---CTACTCGG-ATA
ACCGTAGTAATTCTAGAGCTAATACGTGC-GCAAAACCCGACTT-CTGGA
AGGGTCGTATTT-ATTAGATAAAAGGCCAGCCA-GGCTCACGCCTGACCT
TCGGTGACTCATGATAACTTGACGAATCGCACGGCCTT-GAGCCGGCGAT
GTTTCATTCAAATTTCTGCCCTATCAACTTTCGATGGTAGGATAGAGGCC
TACCATGGTGTTAACGGGTGACGGAGGATTAGGGTTCGATTCCGGAGAGG
GAGCCTGAGAAACGGCTACCACATCCAAGGAAGGCAGCAGGCGCGCAACT
TATCCAATCCCGGCACGGGGAGATAGTGACAATAAATAACAATACCGGGC
GTTCAACG--TCTGGTAATTGGAATGAGTACAATTTAAATCCCTTAACGA
GGATCCATTGGAGGGCAAGTCTGGTGCCAGCAGCCGCGGTAATTCCAGCT
CCAATAGCGTATATTTAAGTTGTTGCAGTTGAAAGGCTCGTAGTCGGAAT
TCAGCGTGTCCTCGATGGTCCGCC---TCTGGTGTGCACTGTCGATGGA-
TATGCTCTCTGTCGGGGACGGG-TTCCTGGGCTTAACTGTCTGGGACTCG
GGCTCGACGTGGTTACTTTGAGTAAATTAGAGTGTTCAAAGCAGGCGATC
GCCCTGAATACATTAGCATGGAATAGCATGATAGGACT-CTGGCCTATCT
TGCTGGTCTGTAGGACCGGAGTAATGATTAAGAGGGACAGTCGGGGGCAT
TCGTATT-TCGTAGTCAGAGGTGAAATTCTTGGATTTACGAAAGACGAAC
ATCTGCGAAAGCATTTGCCAAGGATGTTTTCATTGATCAAGAACGAAAGT
TGGGGGCTCGAAGACGATTAGATACCGTCGTAGTCTCAACCATAAACGAT
GCCGACCAGGGATTGGCGAGCGTTCTTTT-GATGACCTCGCCAGCACCTT
GAGAGAAATCA-GAGTCTTTGGGTTCCGGGGGGAGTATGGTCGCAAGGCT
GAAACTTAAAGGAATTGACGGAAGGGCACCACCAGGCGTGG-AGCCTGCG
GCTTAATTTGACTCAACACGGGAAATCTTACCAGGTCCAGACACGGGAAT
GATGAACAGATTGAGAGCTCTTTTTTGATTCTGTGGGTGGTGGTGCATGG
CCGTTCTTAGTTGGTGGGTTGCCTTGTCAGGTT-GATTCCGGT-AACGAA
CGAGACCTCAGCCTACTAAATAAT---CGGTGGTCCTCCTTGGATCATCT
CGGTTTCTTAGAGGGACTATCGACGTTTAGTCAA-TGGAAGTGTGAGGCA
ATAACAGGTCTGTGATGCCCTTAGATGTCCTGGGCCGCACGCGCGCTACA
CTGATGCATTCAACGAGCCTATCCTTGGCCGAGAGGCCCGGGTAATCTTG
GAAACTGCATCGTGATGGGGATAGATTATTGCAATTATTAGTCTTCAACG
AGGAATGCCTAGTAAGCGCGAGTCATCAGCTCGCGTTGATTACGTCCCTG
CCCTTTGTACACACCGCCCGTCGCTCCTACCGATTGGGTGTGCTGGTGAA
GTGTTCGGATTGGCTTCGGGT-GGTGGCAACACTGT-------CCGGAGC
CGAAAAGAATATTAAACCCTCCC-A-------------------------
-----------------------------------
>AY220572 Chlamydomonad sp. NDem9/21T-11d
-------------------------------------------------C
CATGCATGTCTAAGTATAAACTGCTT-ATACTGTGAAACCGCGAATGGCT
CATTAAATCGGTCTATATCTATTTGATGG-TATTA---CTACTCGG-ATA
ACCGTAGTAAATCTAGAGCTAATACGTGC-GCACAACCCGACTT-CTGGA
AGGGTCGTATTT-ATTAGATAAAAGGCCAGCCG-GGCTCACGCCCGACTC
TTGGTGACTCATGATAACTCCACGAATCGCATGGCTTC-ATGCCGGCGAT
GTTTCATTCGATATTCCGCCCTATCAACTGTCGATGGTAGGATAGAGGCC
TACCATGGTGGTAACGGGTGACGGAGGATTAGGGTTCGATTCCGGAGAGG
GAGCCTGAGAAACGGCTACCACATCCAAGGAAGGCAGCAGGCGCGCAAAT
TACCCAATTCCAGAACGGAGAGGTAGTGACAATAAATAACAATACCGGGC
GTTCAACG--TCTGGTAATTGGAATGAGTACAATCCAAACCCCTTAACGA
GGATCCATTGGAGGGCAAGTCTGGTGCCAGCAGCCGCGGTAATTCCAGCT
CCAATAGCGTATATTTAAGTTGTTGCAGTTGAAAGGCTCGTAGTCGGAAT
TCAGCTCTTGCTCGACGGTCCGCC---TCTGGTGTGCACTGTCGATGCA-
AGAGTTTTATGCTGGGGGCGG--CCCTTGGGATTCACTTCTTGGGGACCG
TGCTCGGCGTGGTTACTTTGAGTAAATTGGAGTGTTCAACGCAGTCGATC
G-ACTGAACACATTAGCATGGAATAGCATGATAGGACT-CTGGCCTATCT
TGCTGGTCTGTAGGACCGGAGTAATGATTAAGAGGGACAGTCGGGGGCAT
TCGTATT-TCGTTGTCAGAGGTGAAATTCTTGGATTTACGAAAGACGAAC
ATCTGCGAAAGCATTTGCCAAGGATGTTTTCATTGATCAAGAACGAAAGT
TGGGGGCTCGAAGACGATTAGATACCGTCGTAGTCTCAACCATAAACGAT
GCCGACCAGGGATTGGCGAGCGTACTTTT-GATGACCTCGCCAGCACCTT
GAGCGAAAGCA-GAGTCTTTGGGTTCCGGGGGGAGTATGGTCGCAAGGCT
GAAACTTAAAGGAATTGACGGAAGGGCACCACCAGGCGTGG-AGCCTGCG
GCTTAATTTGACTCAACACGGGAAACCTTACCAGGTCCAGACACGGGAAT
GATGAACAGATTGAGAGCTCTTTTTTGATTCTGTGGGTGGTGGTGCATGG
CCGTTCTTAGTTGGTGGGTTGCCTTGTCAGGTT-GATTCCGGT-AACGAA
CGAGACCTCAGCCTGCTAAATAAT---CGGCGGTCCTCCTTGGATCGTTT
CGGTTTCTTAGAGGGACTATCGACGTTTAGTCAA-TGGAAGTGTGAGGCA
ATAACAGGTCTGTGATGCCCTTAGATGTTCTGGGCCGCACGCGCGCTACA
CTGATGCATTCAACGAGCTTAACCTTGGCCGAGAGGCCCGGGTAATCTTG
AAAACTGCATCGTGATGGGGATAGATCATTGCAATTATTGGTCTTCAACG
AGGAATGCCTAGTAAGCGCGAGTCATCAGCTCGCGTTGATTACGTCCCTG
CCCTTTGTACACACCGCCCGTCGCTCCTACCGATTGAGTGTGCTGGTGAA
GTGTCCGGATTGGCTTCGGGT-GGTGGCAACACTGC-------TCGGAGC
CGAGAAGATCATTAAACCCTCCC-ACTTA---------------------
-----------------------------------
>AJ628982 Chlamydomonas pitschmannii DBV 292
-----------------------GTCATATGCTTGTCTCAAAGATTAAGC
CATGCATGTCTAAGTATAGTA-CCTT-ATACTGCGAAACTGCGAATGGCT
CATTAAATCAGTTATAATTCATTTGATGG-TACCTT-ACTACTTGG-ATA
ACCGTAGTAATTCTAGAGCTAATACATGC-GCAAATCCCGACTT-CTGGA
AGGGACGTATTT-ATTAGATAAAAGGCCAGCCG-GACTTCGGTCCGTCCT
GTGTTGAATCATGATAACTTCACGAATCGCATGGCCTT-GTGCCGGCGAT
GTTTCATTCAAATTTCTGCCCTATCAACTTTCGACGGTAGGATAGAGGCC
TACCGTGGTTTTTACGGGTGACGGAGGATCAGGGTTCGATTCCGGAGAGG
GAGCCTGAGAAACGGCTACCACATCCAAGGAAGGCAGCAGGCGCGTAAAT
TACCCAATCCCGACACGGGGAGGTAGTGACAATAAATAACAATACCGGGC
ATTTAATG--TCTGGTAATTGGAATGAGCACAATCTAAATCCCTTAACGA
GGATCCATTGGAGGGCAAGTCTGGTGCCAGCAGCCGCGGTAATTCCAGCT
CCAATAGCGTATATTTAAGTTGTTGCAGTTAAAAAGCTCGTAGTCGAACT
TCGGGCGCGTCCCGGCGGTCCGCC---TCTGGTGTGCACTGCCGTGGGT-
GCGCCTTTCTGTCGAGGACAGG-CTCCTGTGCTTAACTGTATGGGACCTG
GGCTCGGCGAGGTTACTTTGAGTAAATTAGAGTGTTCAAAGCAGGCGATC
GCCCTGAATACATTAGCATGGAATAGCACGATAGGACT-CTGGCCTATCT
TGCTGGTCTGTAGGACCGGAGTAATGATTAAGAGGGACAGTCGGGGGCAT
TGGTATT-TCATTGTCAGAGGTGAAATTCTTGGATTTATGAAAGACGAAC
TTCTGCGAAAGCATTTGCCAAGGATGTTTTCATTGATCAAGAACGAAAGT
CGGGGGCTCGAAGACGATTAGATACCGTCGTAGTCTCGACCATAAACGAT
GCCGACCAGGGATCAGCGGGCGTTCTTTT-GATGACCCCGCTGGCACCTT
GAGAGAAATCA-GAGTCTTTGGGTTCCGGGGGGAGTATGGTCGCAAGGCT
GAAACTTAAAGGAATTGACGGAAGGGCACCACCAGGTGTGG-AGCCTGCG
GCTTAATTTGACTCAACACGGGAAACCTTACCAGGTCCAGACGCGGGAAT
GATGAACAGATTGAGAGCTCTTTTTTGATTCTGTGGGTGGTGGTGCATGG
CCGTTCTTAGTTGGTGGGTTGCCTTGTCAGGTT-GATTCCGGT-AACGAA
CGAGACCTCAGCCTGCTAAATAGT---CGGCGGTCCTTTTTGGATCGCCT
CGACTTCTTAGAGGGACTATTGACGTTTAGTCAA-TGGAAGTGTGAGGCA
ATAACAGGTCTGTGATGCCCTTAGATGTTCTGGGCCGCACGCGCGCTACA
CTGATGCAATCAACGAGCCTATCCTTGGCCGAGAGGCCTGGGTAATCTTG
GAAATTGCATCGTGATGGGGATAGATTATTGCAATTATTAGTCTTCAACG
AGGAATACCTAGTAAGCGCGAGTCATCAGCTCGCGTTGATTACGTCCCTG
CCCTTTGTACACACCGCCCGTCGCTCCTACCGATTGGGTGTGCTGGTGAA
GTGTTCGGATTGGCTTCGAGG-GGTGGCAACACACC-------TCGAGGC
CGAGAAGATCATTAAACCCTCCCTACCTAGAGGAAGGAGAAGTCGTAACA
AGGTTTCCGTAGGTGAACCTGCGGAAGGATCAT--
>AB753036 Chlamydomonas perpusilla NIES1848
--------------------------------------------------
----------------------------------------GCGAATGGCT
CATTATATCAGTTATAGTTTATTTGATGG-TACCT---TTACTCGG-ATA
ACCGTAGTAATTCTAGAGCTAATACGTGC-GTAAACCCCGACTT-CTGGA
AGGGGCGTATTT-ATTAGATAAAAGGCCAGCCG-GGCT--TGCCCGACCT
TTGGCGAATCATGATAACTTCACGAATCGCACGGCCTC-GTGCCGGCGAT
GTTTCATTCAAATTTCTGCCCTATCAACTTTCGATGGTAGGATAGAGGCC
TACCATGGTGGTAACGGGTGACGGAGGATTAGGGTTCGATTCCGGAGAGG
GAGCCTGAGAAACGGCTACCACATCCAAGGAAGGCAGCAGGCGCGCAAAT
TACCCAATCCCGACACGGGGAGGTAGTGACAATAAATAACAATA-CCGGG
CATCATTG--TCTGGTAATTGGAATGAGTACAATCTAAACCCCTTAACGA
GTATCCATTGGAGGGCAAGTCTGGTGCCAGCAGCCGCGGTAATTCCAGCT
CCAATAGCGTATATTTAAGTTGTTGCAGTTAAAAAGCTCGTAGTTGGATT
TCGGGTGGGTTCCAGCGGTCTGCC---TCTGGTATGTACTGCTGAGGCT-
-CACCTTTCTGCCGGGGACGGG-CTCCTGGGCTTAACTGTCCGGGACTCG
GAATCGGCGTGGTTACTTTGAGTAAATTAGAGTGTTCAAAGCAAGCCTAC
GCTCTGAATACATTAGCATGGAATAACACGATAGGACT-CTGGCCTATCT
TGTTGGTCTGTAGGACCGGAGTAATGATTAAGAGGGACAGTCGGGGGCAT
TCGTATTCCCATTGTCAGAGGTGAAATTCTTGGATTTATGAAAGACGAAC
TTCTGCGAAAGCATTTGCCAAGGATGTTTTCATTAATCAAGAACGAAAGT
TGGGGGCTCGAAGACGATTAGATACCGTCGTAGTCTCAACCATAAACGAT
GCCGACTAGGGATTGGCAGGTGTTTTATT-GATGACCCTGCCAGCACCTT
ATGAGAAATCA-AAGTTTTTGGGTTCCGGGGGGAGTATGGTCGCAAGGCT
GAAACTTAAAGGAATTGACGGAAGGGCACCACCAGGCGTGG-AGCCTGCG
GCTTAATTTGACTCAACACGGGAAAACTTACCAGGTCCAGACACGGGAAG
GATTGACAGATTGAGAGCTCTTTCTTGATTCTGTGGGTGGTGGTGCATGG
CCGTTCTTAGTTGGTGGGTTGCCTTGTCAGGTT-GATTCCGGT-AACGAA
CGAGACCTCAGCCTGCTAAATAGT---CAAGAGTACCTTTGGTATTCGCC
TGACTTCTTAGAGGGACTATTGGCGTTTAGCCAA-TGGAAGTGTGAGGCA
ATAACAGGTCTGTGATGCCCTTAGATGTTCTGGGCCGCACGCGCGCTACA
CTGATGCATTCAACGAGCCTACCCTTGGCCGAGAGGTCCGGGTAATCTTT
GAAACTGCATCGTGATGGGGATAGATTATTGCAATTATTAGTCTTCAACG
AGGAATGCCTAGTAAGCGCAAGTCATCAGCTTGCGTTGATTACGTCCCTG
CCCTTTGTACACACCGCCCGTCGCTCCTACCGATTGGGTGTGCTGGTGAA
GTGTTCGGATTG-ACTGCAGT-GGTGGGCAACCTCT------ACTGCTGT
TGAGA---------------------------------------------
-----------------------------------
>SAG12-4
--------------------------------------------------
--------------------------------------------------
----------GTTATAGTTTATTTGATGG-TACCT---TTACTCGG-ATA
ACCGTAGTAATTCTAGAGCTAATACGTGC-GTAAACCCCGACTT-CTGGA
AGGGGCGTATTT-ATTAGATAAAAGGCCAGCCG-GGCT--TGCCCGACCT
TTGGCGAATCATGATAACTTCACGAATCGCACGGCCTC-GTGCCGGCGAT
GTTTCATTCAAATTTCTGCCCTATCAACTTTCGATGGTAGGATAGAGGCC
TACCATGGTGGTAACGGGTGACGGAGGATTAGGGTTCGATTCCGGAGAGG
GAGCCTGAGAAACGGCTACCACATCCAAGGAAGGCAGCAGGCGCGCAAAT
TACCCAATCCCGACACGGGGAGGTAGTGACAATAAATAACAATA-CCGGG
CATCATTG--TCTGGTAATTGGAATGAGTACAATCTAAACCCCTTAACGA
GTATCCATTGGAGGGCAAGTCTGGTGCCAGCAGCCGCGGTAATTCCAGCT
CCAATAGCGTATATTTAAGTTGTTGCAGTTAAAAAGCTCGTAGTTGGATT
TCGGGTGGGTTCCAGCGGTCTGCC---TCTGGTATGTACTGCTGTGGCT-
-CACCTTTCTGCCGGGGACGGG-CTCCTGGGCTTTACTGTCCGGGACTCG
GAATCGGCGTGGTTACTTTGAGTAAATTAGAGTGTTCAAAGCAAGCCTAC
GCTCTGAATACATTAGCATGGAATAACACGATAGGACT-CTGGCCTATCT
TGTTGGTCTGTAGGACCGGAGTAATGATTAAGAGGGACAGTCGGGGGCAT
TCGTATT-TCATTGTCAGAGGTGAAATTCTTGGATTTATGAAAGACGAAC
TTCTGCGAAAGCATTTGCCAAGGATGTTTTCATTAATCAAGAACGAAAGT
TGGGGGCTCGAAGACGATTAGATACCGTCGTAGTCTCAACCATAAACGAT
GCCGACTAGGGATTGGCAGGTGTTTTATT-GATGACCCTGCCAGCACCTT
ATGAGAAATCA-AAGTTTTTGGGTTCCGGGGGGAGTATGGTCGCAAGGCT
GAAACTTAAAGGAATTGACGGAAGGGCACCACCAGGCGTGG-AGCCTGCG
GCTTAATTTGACTCAACACGGGAAAACTTACCAGGTCCAGACACGGGAAG
GATTGACAGATTGAGAGCTCTTTCTTGATTCTGTGGGTGGTGGTGCATGG
CCGTTCTTAGTTGGTGGGTTGCCTTGTCAGGTT-GATTCCGGT-AACGAA
CGAGACCTCAGCCTGCTAAATAGT---CAAGAGTACCTTTGGTATTCGCC
TGACTTCTTAGAGGGACTATTGGCGTTTAGCCAA-TGGAAGTGTGAGGCA
ATAACAGGTCTGTGATGCCCTTAGATGTTCTGGGCCGCACGCGCGCTACA
CTGATGCATTCAACGAGCCTACCCTTGGCCGAGAGGTCCGGGTAATCTTC
GAAACTGCATCGTGATGGGGATAGATTATTGCAATTATTAGTCTTCAACG
AGGAATGCCTAGTAAGCGCAAGTCATCAGCTTGCGTTGATTACGTCCCTG
CCCTTTGTACACACCGCCCGTCGCTCCTACCGATTGGGTGTGCTGGTGAA
GTGTTCGGATTG--------------------------------------
--------------------------------------------------
-----------------------------------
>SAG12-5
--------------------------------------------------
--------------------------------------------------
----------GTTATAGTTTATTTGATGG-TACCT---TTACTCGG-ATA
ACCGTAGTAATTCTAGAGCTAATACGTGC-GTAAACCCCGACTT-CTGGA
AGGGGCGTATTT-ATTAGATAAAAGGCCAGCCG-GGCT--TGCCCGACCT
TTGGCGAATCATGATAACTTCACGAATCGCACGGCCTC-GTGCCGGCGAT
GTTTCATTCAAATTTCTGCCCTATCAACTTTCGATGGTAGGATAGAGGCC
TACCATGGTGGTAACGGGTGACGGAGGATTAGGGTTCGATTCCGGAGAGG
GAGCCTGAGAAACGGCTACCACATCCAAGGAAGGCAGCAGGCGCGCAAAT
TACCCAATCCCGACACGGGGAGGTAGTGACAATAAATAACAATA-CCGGG
CATCATTG--TCTGGTAATTGGAATGAGTACAATCTAAACCCCTTAACGA
GTATCCATTGGAGGGCAAGTCTGGTGCCAGCAGCCGCGGTAATTCCAGCT
CCAATAGCGTATATTTAAGTTGTTGCAGTTAAAAAGCTCGTAGTTGGATT
TCGGGTGGGTTCCAGCGGTCTGCC---TCTGGTATGTACTGCTGTGGCT-
-CACCTTTCTGCCGGGGACGGG-CTCCTGGGCTTTACTGTCCGGGACTCG
GAATCGGCGTGGTTACTTTGAGTAAATTAGAGTGTTCAAAGCAAGCCTAC
GCTCTGAATACATTAGCATGGAATAACACGATAGGACT-CTGGCCTATCT
TGTTGGTCTGTAGGACCGGAGTAATGATTAAGAGGGACAGTCGGGGGCAT
TCGTATT-TCATTGTCAGAGGTGAAATTCTTGGATTTATGAAAGACGAAC
TTCTGCGAAAGCATTTGCCAAGGATGTTTTCATTAATCAAGAACGAAAGT
TGGGGGCTCGAAGACGATTAGATACCGTCGTAGTCTCAACCATAAACGAT
GCCGACTAGGGATTGGCAGGTGTTTTATT-GATGACCCTGCCAGCACCTT
ATGAGAAATCA-AAGTTTTTGGGTTCCGGGGGGAGTATGGTCGCAAGGCT
GAAACTTAAAGGAATTGACGGAAGGGCACCACCAGGCGTGG-AGCCTGCG
GCTTAATTTGACTCAACACGGGAAAACTTACCAGGTCCAGACACGGGAAG
GATTGACAGATTGAGAGCTCTTTCTTGATTCTGTGGGTGGTGGTGCATGG
CCGTTCTTAGTTGGTGGGTTGCCTTGTCAGGTT-GATTCCGGT-AACGAA
CGAGACCTCAGCCTGCTAAATAGT---CAAGAGTACCTTTGGTATTCGCC
TGACTTCTTAGAGGGACTATTGGCGTTTAGCCAA-TGGAAGTGTGAGGCA
ATAACAGGTCTGTGATGCCCTTAGATGTTCTGGGCCGCACGCGCGCTACA
CTGATGCATTCAACGAGCCTACCCTTGGCCGAGAGGTCCGGGTAATCTTC
GAAACTGCATCGTGATGGGGATAGATTATTGCAATTATTAGTCTTCAACG
AGGAATGCCTAGTAAGCGCAAGTCATCAGCTTGCGTTGATTACGTCCCTG
CCCTTTGTACACACCGCCCGTCGCTCCTACCGATTGGGTGTGCTGGTGAA
GTGTTCGGATTG--------------------------------------
--------------------------------------------------
-----------------------------------
>CCAP11-127
--------------------------------------------------
--------------------------------------------------
------------------------GATGG-TACCT---TTACTCGG-ATA
ACCGTAGTAATTCTAGAGCTAATACGTGC-GTAAACCCCGACTT-CTGGA
AGGGGCGTATTT-ATTAGATAAAAGGCCAGCCG-GGCT--TGCCCGACCT
TTGGCGAATCATGATAACTTCACGAATCGCACGGCCTC-GTGCCGGCGAT
GTTTCATTCAAATTTCTGCCCTATCAACTTTCGATGGTAGGATAGAGGCC
TACCATGGTGGTAACGGGTGACGGAGGATTAGGGTTCGATTCCGGAGAGG
GAGCCTGAGAAACGGCTACCACATCCAAGGAAGGCAGCAGGCGCGCAAAT
TACCCAATCCCGACACGGGGAGGTAGTGACAATAAATAACAATA-CCGGG
CATCATTG--TCTGGTAATTGGAATGAGTACAATCTAAACCCCTTAACGA
GTATCCATTGGAGGGCAAGTCTGGTGCCAGCAGCCGCGGTAATTCCAGCT
CCAATAGCGTATATTTAAGTTGTTGCAGTTAAAAAGCTCGTAGTTGGATT
TCGGGTGGGTTCCAGCGGTCTGCC---TCTGGTATGTACTGCTGTGGCT-
-CACCTTTCTGCCGGGGACGGG-CTCCTGGGCTTTACTGTCCGGGACTCG
GAATCGGCGTGGTTACTTTGAGTAAATTAGAGTGTTCAAAGCAAGCCTAC
GCTCTGAATACATTAGCATGGAATAACACGATAGGACT-CTGGCCTATCT
TGTTGGTCTGTAGGACCGGAGTAATGATTAAGAGGGACAGTCGGGGGCAT
TCGTATT-TCATTGTCAGAGGTGAAATTCTTGGATTTATGAAAGACGAAC
TTCTGCGAAAGCATTTGCCAAGGATGTTTTCATTAATCAAGAACGAAAGT
TGGGGGCTCGAAGACGATTAGATACCGTCGTAGTCTCAACCATAAACGAT
GCCGACTAGGGATTGGCAGGTGTTTTATT-GATGACCCTGCCAGCACCTT
ATGAGAAATCA-AAGTTTTTGGGTTCCGGGGGGAGTATGGTCGCAAGGCT
GAAACTTAAAGGAATTGACGGAAGGGCACCACCAGGCGTGG-AGCCTGCG
GCTTAATTTGACTCAACACGGGAAAACTTACCAGGTCCAGACACGGGAAG
GATTGACAGATTGAGAGCTCTTTCTTGATTCTGTGGGTGGTGGTGCATGG
CCGTTCTTAGTTGGTGGGTTGCCTTGTCAGGTT-GATTCCGGT-AACGAA
CGAGACCTCAGCCTGCTAAATAGT---CAAGAGTACCTTTGGTATTCGCC
TGACTTCTTAGAGGGACTATTGGCGTTTAGCCAA-TGGAAGTGTGAGGCA
ATAACAGGTCTGTGATGCCCTTAGATGTTCTGGGCCGCACGCGCGCTACA
CTGATGCATTCAACGAGCCTACCCTTGGCCGAGAGGTCCGGGTAATCTTC
GAAACTGCATCGTGATGGGGATAGATTATTGCAATTATTAGTCTTCAACG
AGGAATGCCTAGTAAGCGCAAGTCATCAGCTTGCGTTGATTACGTCCCTG
CCCTTTGTACACACCGCCCGTCGCTCCTACCGATTGGGTGTGCTGGTGAA
G-------------------------------------------------
--------------------------------------------------
-----------------------------------
>BB_cul-A
-----------------------------------------------AGC
CATGCATGTCTAAGTATAAACTGCTT-ATACTGTGAAACCGCGAATGGCT
CATTATATCAGTTATAATTTATTTGATGG-TACTT---CTACTCGG-ATA
ACCGTAGAAAATCTAGAGCTAATACGTGC-GCACAACCCGACTT-CTGGA
AGGGTCGTATTT-ATTAGATAAAAGGCCAGCCG-GGCTCACGCCCGACCT
TCGGTGACTCATAATAACTTCACGAATCGCACGGCCTT-GTGCCGGCGAT
GTTTCATTCAAATTTCTGCCCTATCAACTTTCGATGGTAGGATAGAGGCC
TACCATGGTGGTAACGGGTGACGGAGGATTAGGGTTCGATTCCGGAGAGG
GAGCCTGAGAAACGGCTACCACATCCAAGGAAGGCAGCAGGCGCGCAAAT
TATCCAATCCCGGCACGGGGAGATAGTGACAATAAATAACAATACCGGGC
GTTCAACG--TCTGGTAATTGGAATGAGTACAATTTAAATCCCTTAACGA
GGATCCATTGGAGGGCAAGTCTGGTGCCAGCAGCCGCGGTAATTCCAGCT
CCAATAGCGTATATTTAAGTTGTTGCAGTTGAAAGGCTCGTAGTCGGAAT
TTAGCGCTTCCTCGATGGTCCGCC---TCTGGTGTGCACTGTCGATGGT-
TGTGCTCTCTGTCGGGGACGGG-CTCCTGGGCTTTACTGTCTGGGACTCG
GGCTCGACGTGGTTACTTTGAGTAAATTAGAGTGTTCAACGCAGGCGATC
GCCCTGAATACATTAGCATGGAATAGCATGATAGGACT-CTGGCCTATCT
TGCTGGTCTGTAGGACCGGAGTAATGATTAAGAGGGACAGTCGGGGGCAT
TCGTATT-TCGTTGTCAGAGGTGAAATTCTTGGATTTACGAAAGACGAAC
ATCTGCGAAAGCATTTGCCAAGGATGTTTTCATTGATCAAGAACGAAAGT
TGGGGGCTCGAAGACGATTAGATACCGTCGTAGTCTCAACCATAAACGAT
GCCGACCAGGGATTGGCGAGTGTTCTTTT-GATGACCTCGCCAGCACCTT
GAGAGAAATCATGAGTCTTTGGGTTCCGGGGGGAGTATGGTCGCAAGGCT
GAAACTTAAAGGAATTGACGGAAGGGCACCACCAGGCGTGG-AGCCTGCG
GCTTAATTTGACTCAACACGGGGAAGCTTACCAGGTCCAGACACGGGAAT
GATGAACAGATTGAGAGCTCTTTTTTGATTCTGTGGGTGGTGGTGCATGG
CCGTTCTTAGTTGGTGGGTTGCCTTGTCAGGTT-GATTCCGGT-AACGAA
CGAGACCTCAGCCTGCTAAATAAT---CGGTGGTCCTCCTTGGATCATCT
CGGTTTCTTAGAGGGACTATTGGCGTTTAGTCAA-TTGAAGTGTGAGGCA
ATAACAGGTCTGTGATGCCCTTAGATGTTCTGGGCCGCACGCGCGCTACA
CTGATGCATTCAACGAGCCTATCCTTGGCCGAGAGGCCCGGGTAATCTTG
GAAACTGCATCGTGATGGGGATAGATTATTGCAATTATTAGTCTTCAACG
AGGAATGCCTAGTAAGCGCGAGTCATCAGCTCGCGTTGATTACGTCCCTG
CCCTTTGTACACACCGCCCGTCGCTCCTACCGATTGGGTGTGCTGGTGAA
GTGTTCGGATTGGCTTCGGGT-GGTGGCAACACTGT-------TCGAGGC
CGAAAAGAACATTAAACCCTCCC-ACCTAGAGGAAGGAGAAGT-------
-----------------------------------
>BB_cul-C1
-----------------------------------------------AGC
CATGCATGTCTAAGTATAAACTGCTT-ATACTGTGAAACCGCGAATGGCT
CATTATATCAGTTATAATTTATTTGATGG-TACTT---CTACTCGG-ATA
ACCGTAGAAAATCTAGAGCTAATACGTGC-GCACAACCCGACTT-CTGGA
AGGGTCGTATTT-ATTAGATAAAAGGCCAGCCG-GGCTCACGCCCGACCT
TCGGTGACTCATAATAACTTCACGAATCGCACGGCCTT-GTGCCGGCGAT
GTTTCATTCAAATTTCTGCCCTATCAACTTTCGATGGTAGGATAGAGGCC
TACCATGGTGGTAACGGGTGACGGAGGATTAGGGTTCGATTCCGGAGAGG
GAGCCTGAGAAACGGCTACCACATCCAAGGAAGGCAGCAGGCGCGCAAAT
TATCCAATCCCGGCACGGGGAGATAGTGACAATAAATAACAATACCGGGC
GTTCAACG--TCTGGTAATTGGAATGAGTACAATTTAAATCCCTTAACGA
GGATCCATTGGAGGGCAAGTCTGGTGCCAGCAGCCGCGGTAATTCCAGCT
CCAATAGCGTATATTTAAGTTGTTGCAGTTGAAAGGCTCGTAGTCGGAAT
TTAGCGCTTCCTCGATGGTCCGCC---TCTGGTGTGCACTGTCGATGGT-
TGTGCTCTCTGTCGGGGACGGG-CTCCTGGGCTTTACTGTCTGGGACTCG
GGCTCGACGTGGTTACTTTGAGTAAATTAGAGTGTTCAACGCAGGCGATC
GCCCTGAATACATTAGCATGGAATAGCATGATAGGACT-CTGGCCTATCT
TGCTGGTCTGTAGGACCGGAGTAATGATTAAGAGGGACAGTCGGGGGCAT
TCGTATT-TCGTTGTCAGAGGTGAAATTCTTGGATTTACGAAAGACGAAC
ATCTGCGAAAGCATTTGCCAAGGATGTTTTCATTGATCAAGAACGAAAGT
TGGGGGCTCGAAGACGATTAGATACCGTCGTAGTCTCAACCATAAACGAT
GCCGACCAGGGATTGGCGAGTGTTCTTTT-GATGACCTCGCCAGCACCTT
GAGAGAAATCATGAGTCTTTGGGTTCCGGGGGGAGTATGGTCGCAAGGCT
GAAACTTAAAGGAATTGACGGAAGGGCACCACCAGGCGTGG-AGCCTGCG
GCTTAATTTGACTCAACACGGGGAAGCTTACCAGGTCCAGACACGGGAAT
GATGAACAGATTGAGAGCTCTTTTTTGATTCTGTGGGTGGTGGTGCATGG
CCGTTCTTAGTTGGTGGGTTGCCTTGTCAGGTT-GATTCCGGT-AACGAA
CGAGACCTCAGCCTGCTAAATAAT---CGGTGGTCCTCCTTGGATCATCT
CGGTTTCTTAGAGGGACTATTGGCGTTTAGTCAA-TTGAAGTGTGAGGCA
ATAACAGGTCTGTGATGCCCTTAGATGTTCTGGGCCGCACGCGCGCTACA
CTGATGCATTCAACGAGCCTATCCTTGGCCGAGAGGCCCGGGTAATCTTG
GAAACTGCATCGTGATGGGGATAGATTATTGCAATTATTAGTCTTCAACG
AGGAATGCCTAGTAAGCGCGAGTCATCAGCTCGCGTTGATTACGTCCCTG
CCCTTTGTACACACCGCCCGTCGCTCCTACCGATTGGGTGTGCTGGTGAA
GTGTTCGGATTGGCTTCGGGT-GGTGGCAACACTGT-------TCGAGGC
CGAAAAGAACATTAAACCCTCCC-ACCTAGAGGAAGGAGAAGT-------
-----------------------------------
>BF-4-5
----------------------------------GTCTCAAAGATTAAGC
CATGCATGTCTAAGTATAAACTGCTT-ATACTGTGAAACCGCGAATGGCT
CATTATATCTGTTATAATTTATTTGATGG-TACTA---CTACTCGG-ATA
ACCGTAGTAAATCTAGAGCTAATACGTGC-GCACAACCCGACTT-CTGGA
AGGGTCGTATTT-ATTAGATAAAAGGCCAGCCG-GGCTCACGCCCGACCT
TCGGTGACTCATGATAACTTGACGAATCGCACGGCCTT-GCGCCGGCGAT
GTTTCATTCAAATTTCAGCCCTATCAATTGTCGATGGTAGGATAGAGGCC
TACCATGATGGTAACGGGTGACGGAGGATTAGGGTTCGATTCCGGAGAGG
GAGCCTGAGAAACGGCTACCACATCCAAGGAAGGCAGCAGGCGCGCAAAT
TACCCAATTCCGGTACGGAGAGGTAGTGACAAAAAATAACAATATCGGGC
CTTCAAGG--TCTGATAATTGGAATGAGTACAATCTAAATACCTTAACGA
GGATCCATTGGAGGGCAAGTCTGGTGCCAGCAGCCGCGGTAATTCCAGCT
CCAATAGCGTATATTTAAGTTGTTGCAGTTGAAAGGCTCGTAGTCGGAAT
TTAGCGCTTTCTCGATGGTCCGCC---TCTGGTGTGCACTGTCGATGAT-
TGTGCTTTCTGTCGGGGACGGG-CTCCTGGGCTTAATTGTTTGGGACTCG
GGCTCGGCGTGGTTACTTTGAGTAAATTAGAGTGTTCAAAGCAGGCGATC
GCCCTGAATACATTAGCATGGAATAGCATGATAGGACT-CTGGCCTATCT
TGCTGGTCTGTAGGACCGGAGTAATGATTAAGAGGGACAGTCGGGGGCAT
TCGTATT-TCGTTGTCAGAGGTGAAATTCTTGGATTTACGAAAGACGAAC
ATCTGCGAAAGCATTTGCCAAGGATGTTTTCATTGATCAAGAACGAAAGT
TGGGGGCTCGAAGACGATTAGATACCGTCGTAGTCTCAACCATAAACGAT
GCCGACCAGGGATTGGCGAGCGTTCTTTT-GATGACCTCGCCAGCACCTT
GAGAGAAATCA-GAGTCTTTGGGTTCCGGGGGGAGTATGGTCGCAAGGCT
GAAACTTAAAGGAATTGACGGAAGGGCACCACCAGGCGTGG-AGCCTGCG
GCTTAATTTGACTCAACACGGGGAACCTTACCAGGTCCAGACACGGGAAT
GATGAACAGATTGAGAGCTCTTTTTTGATTCTGTGGGTGGTGGTGCATGG
CCGTTCTTAGTTGGTGGGTTGCCTTGTCAGGTT-GATTCCGGT-AACGAA
CGAGACCTCAGCCTGCTAAATAAT---CGGCGGTCCTCCTCGGATCGTCT
CGGTTTCTTAGAGGGACTATTGACGTTTAGTCAA-TGTAAGTGTGAGGCA
ATAACAGGTCTGTGATGCCCTTCGATGTTCTGGGCCGCACGCGCGCTACA
CTGATGCATTCAACGAGCCCATCCTTGGCCGAGAGGCCCGGGTAATCTTG
GAAACTGCATCGTGATGGGGATAGATCATTGCAATTATTGGTCTTCAACG
AGGAATGCCTAGTAAGCGCGAGTCATCAGCTCGCGTTGATTACGTCCCTG
CCCTTTGTACACACCGCCCGTCGCTCCTACCGATTGGGTGTGCTGGTGAA
GTGATCGGATTGGATTCGAGC-GGTGGCAACACTGT-------TCGGAAC
CGAGAAGATCATTAAACCCTCCC-ACCTAGAGGAAGGAGAAGTCGTAACA
-----------------------------------
>BB_cul-c1-1
-----------------------------------------------AGC
CATGCATGTCTAAGTATAAACTGCTT-ATACTGTGAAACCGCGAATGGCT
CATTATATCAGTTATAATTTATTTGATGG-TACTT---CTACTCGG-ATA
ACCGTAGAAAATCTAGAGCTAATACGTGC-GCACAACCCGACTT-CTGGA
AGGGTCGTATTT-ATTAGATAAAAGGCCAGCCG-GGCTCACGCCCGACCT
TCGGTGACTCATAATAACTTCACGAATCGCACGGCCTT-GTGCCGGCGAT
GTTTCATTCAAATTTCTGCCCTATCAACTTTCGATGGTAGGATAGAGGCC
TACCATGGTGGTAACGGGTGACGGAGGATTAGGGTTCGATTCCGGAGAGG
GAGCCTGAGAAACGGCTACCACATCCAAGGAAGGCAGCAGGCGCGCAAAT
TATCCAATCCCGGCACGGGGAGATAGTGACAATAAATAACAATACCGGGC
GTTCAACG--TCTGGTAATTGGAATGAGTACAATTTAAATCCCTTAACGA
GGATCCATTGGAGGGCAAGTCTGGTGCCAGCAGCCGCGGTAATTCCAGCT
CCAATAGCGTATATTTAAGTTGTTGCAGTTGAAAGGCTCGTAGTCGGAAT
TTAGCGCTTCCTCGATGGTCCGCC---TCTGGTGTGCACTGTCGATGGT-
TGTGCTCTCTGTCGGGGACGGG-CTCCTGGGCTTTACTGTCTGGGACTCG
GGCTCGACGTGGTTACTTTGAGTAAATTAGAGTGTTCAACGCAGGCGATC
GCCCTGAATACATTAGCATGGAATAGCATGATAGGACT-CTGGCCTATCT
TGCTGGTCTGTAGGACCGGAGTAATGATTAAGAGGGACAGTCGGGGGCAT
TCGTATT-TCGTTGTCAGAGGTGAAATTCTTGGATTTACGAAAGACGAAC
ATCTGCGAAAGCATTTGCCAAGGATGTTTTCATTGATCAAGAACGAAAGT
TGGGGGCTCGAAGACGATTAGATACCGTCGTAGTCTCAACCATAAACGAT
GCCGACCAGGGATTGGCGAGTGTTCTTTT-GATGACCTCGCCAGCACCTT
GAGAGAAATCATGAGTCTTTGGGTTCCGGGGGGAGTATGGTCGCAAGGCT
GAAACTTAAAGGAATTGACGGAAGGGCACCACCAGGCGTGG-AGCCTGCG
GCTTAATTTGACTCAACACGGGGAAGCTTACCAGGTCCAGACACGGGAAT
GATGAACAGATTGAGAGCTCTTTTTTGATTCTGTGGGTGGTGGTGCATGG
CCGTTCTTAGTTGGTGGGTTGCCTTGTCAGGTT-GATTCCGGT-AACGAA
CGAGACCTCAGCCTGCTAAATAAT---CGGTGGTCCTCCTTGGATCATCT
CGGTTTCTTAGAGGGACTATTGGCGTTTAGTCAA-TTGAAGTGTGAGGCA
ATAACAGGTCTGTGATGCCCTTAGATGTTCTGGGCCGCACGCGCGCTACA
CTGATGCATTCAACGAGCCTATCCTTGGCCGAGAGGCCCGGGTAATCTTG
GAAACTGCATCGTGATGGGGATAGATTATTGCAATTATTAGTCTTCAACG
AGGAATGCCTAGTAAGCGCGAGTCATCAGCTCGCGTTGATTACGTCCCTG
CCCTTTGTACACACCGCCCGTCGCTCCTACCGATTGGGTGTGCTGGTGAA
GTGTTCGGATTGGCTTCGGGT-GGTGGCAACACTGT-------TCGAGGC
CGAAAAGAACATTAAACCCTCCC-ACCTAGAGGAAG--------------
-----------------------------------
>BB_cul-H
-----------------------------------------------AGC
CATGCATGTCTAAGTATAAACTGCTT-ATACTGTGAAACCGCGAATGGCT
CATTATATCAGTTATAATTTATTTGATGG-TACTT---CTACTCGG-ATA
ACCGTAGAAAATCTAGAGCTAATACGTGC-GCACAACCCGACTT-CTGGA
AGGGTCGTATTT-ATTAGATAAAAGGCCAGCCG-GGCTCACGCCCGACCT
TCGGTGACTCATAATAACTTCACGAATCGCACGGCCTT-GTGCCGGCGAT
GTTTCATTCAAATTTCTGCCCTATCAACTTTCGATGGTAGGATAGAGGCC
TACCATGGTGGTAACGGGTGACGGAGGATTAGGGTTCGATTCCGGAGAGG
GAGCCTGAGAAACGGCTACCACATCCAAGGAAGGCAGCAGGCGCGCAAAT
TATCCAATCCCGGCACGGGGAGATAGTGACAATAAATAACAATACCGGGC
GTTCAACG--TCTGGTAATTGGAATGAGTACAATTTAAATCCCTTAACGA
GGATCCATTGGAGGGCAAGTCTGGTGCCAGCAGCCGCGGTAATTCCAGCT
CCAATAGCGTATATTTAAGTTGTTGCAGTTGAAAGGCTCGTAGTCGGAAT
TTAGCGCTTCCTCGATGGTCCGCC---TCTGGTGTGCACTGTCGATGGT-
TGTGCTCTCTGTCGGGGACGGG-CTCCTGGGCTTTACTGTCTGGGACTCG
GGCTCGACGTGGTTACTTTGAGTAAATTAGAGTGTTCAACGCAGGCGATC
GCCCTGAATACATTAGCATGGAATAGCATGATAGGACT-CTGGCCTATCT
TGCTGGTCTGTAGGACCGGAGTAATGATTAAGAGGGACAGTCGGGGGCAT
TCGTATT-TCGTTGTCAGAGGTGAAATTCTTGGATTTACGAAAGACGAAC
ATCTGCGAAAGCATTTGCCAAGGATGTTTTCATTGATCAAGAACGAAAGT
TGGGGGCTCGAAGACGATTAGATACCGTCGTAGTCTCAACCATAAACGAT
GCCGACCAGGGATTGGCGAGTGTTCTTTT-GATGACCTCGCCAGCACCTT
GAGAGAAATCATGAGTCTTTGGGTTCCGGGGGGAGTATGGTCGCAAGGCT
GAAACTTAAAGGAATTGACGGAAGGGCACCACCAGGCGTGG-AGCCTGCG
GCTTAATTTGACTCAACACGGGGAAGCTTACCAGGTCCAGACACGGGAAT
GATGAACAGATTGAGAGCTCTTTTTTGATTCTGTGGGTGGTGGTGCATGG
CCGTTCTTAGTTGGTGGGTTGCCTTGTCAGGTT-GATTCCGGT-AACGAA
CGAGACCTCAGCCTGCTAAATAAT---CGGTGGTCCTCCTTGGATCATCT
CGGTTTCTTAGAGGGACTATTGGCGTTTAGTCAA-TTGAAGTGTGAGGCA
ATAACAGGTCTGTGATGCCCTTAGATGTTCTGGGCCGCACGCGCGCTACA
CTGATGCATTCAACGAGCCTATCCTTGGCCGAGAGGCCCGGGTAATCTTG
GAAACTGCATCGTGATGGGGATAGATTATTGCAATTATTAGTCTTCAACG
AGGAATGCCTAGTAAGCGCGAGTCATCAGCTCGCGTTGATTACGTCCCTG
CCCTTTGTACACACCGCCCGTCGCTCCTACCGATTGGGTGTGCTGGTGAA
GTGTTCGGATTGGCTTCGGGT-GGTGGCAACACTGT-------TCGAGGC
CGAAAAGAACATTAAACCCTCCC-ACCTAGAGGAAGGAGAA---------
-----------------------------------
>BB_cul-J
-----------------------------------------------AGC
CATGCATGTCTAAGTATAAACTGCTT-ATACTGTGAAACCGCGAATGGCT
CATTATATCAGTTATAATTTATTTGATGG-TACTT---CTACTCGG-ATA
ACCGTAGAAAATCTAGAGCTAATACGTGC-GCACAACCCGACTT-CTGGA
AGGGTCGTATTT-ATTAGATAAAAGGCCAGCCG-GGCTCACGCCCGACCT
TCGGTGACTCATAATAACTTCACGAATCGCACGGCCTT-GTGCCGGCGAT
GTTTCATTCAAATTTCTGCCCTATCAACTTTCGATGGTAGGATAGAGGCC
TACCATGGTGGTAACGGGTGACGGAGGATTAGGGTTCGATTCCGGAGAGG
GAGCCTGAGAAACGGCTACCACATCCAAGGAAGGCAGCAGGCGCGCAAAT
TATCCAATCCCGGCACGGGGAGATAGTGACAATAAATAACAATACCGGGC
GTTCAACG--TCTGGTAATTGGAATGAGTACAATTTAAATCCCTTAACGA
GGATCCATTGGAGGGCAAGTCTGGTGCCAGCAGCCGCGGTAATTCCAGCT
CCAATAGCGTATATTTAAGTTGTTGCAGTTGAAAGGCTCGTAGTCGGAAT
TTAGCGCTTCCTCGATGGTCCGCC---TCTGGTGTGCACTGTCGATGGT-
TGTGCTCTCTGTCGGGGACGGG-CTCCTGGGCTTTACTGTCTGGGACTCG
GGCTCGACGTGGTTACTTTGAGTAAATTAGAGTGTTCAACGCAGGCGATC
GCCCTGAATACATTAGCATGGAATAGCATGATAGGACT-CTGGCCTATCT
TGCTGGTCTGTAGGACCGGAGTAATGATTAAGAGGGACAGTCGGGGGCAT
TCGTATT-TCGTTGTCAGAGGTGAAATTCTTGGATTTACGAAAGACGAAC
ATCTGCGAAAGCATTTGCCAAGGATGTTTTCATTGATCAAGAACGAAAGT
TGGGGGCTCGAAGACGATTAGATACCGTCGTAGTCTCAACCATAAACGAT
GCCGACCAGGGATTGGCGAGTGTTCTTTT-GATGACCTCGCCAGCACCTT
GAGAGAAATCATGAGTCTTTGGGTTCCGGGGGGAGTATGGTCGCAAGGCT
GAAACTTAAAGGAATTGACGGAAGGGCACCACCAGGCGTGG-AGCCTGCG
GCTTAATTTGACTCAACACGGGGAAGCTTACCAGGTCCAGACACGGGAAT
GATGAACAGATTGAGAGCTCTTTTTTGATTCTGTGGGTGGTGGTGCATGG
CCGTTCTTAGTTGGTGGGTTGCCTTGTCAGGTT-GATTCCGGT-AACGAA
CGAGACCTCAGCCTGCTAAATAAT---CGGTGGTCCTCCTTGGATCATCT
CGGTTTCTTAGAGGGACTATTGGCGTTTAGTCAA-TTGAAGTGTGAGGCA
ATAACAGGTCTGTGATGCCCTTAGATGTTCTGGGCCGCACGCGCGCTACA
CTGATGCATTCAACGAGCCTATCCTTGGCCGAGAGGCCCGGGTAATCTTG
GAAACTGCATCGTGATGGGGATAGATTATTGCAATTATTAGTCTTCAACG
AGGAATGCCTAGTAAGCGCGAGTCATCAGCTCGCGTTGATTACGTCCCTG
CCCTTTGTACACACCGCCCGTCGCTCCTACCGATTGGGTGTGCTGGTGAA
GTGTTCGGATTGGCTTCGGGT-GGTGGCAACACTGT-------TCGAGGC
CGAAAAGAACATTAAACCCTCCC-ACCTAGAGGAAGGAGAAGT-------
-----------------------------------
>Hb_cul-rk
-----------------------------------------------AGC
CATGCATGTCTAAGTATAAACTGCTT-ATACTGTGAAACCGCGAATGGCT
CATTATATCTGTTATAATTTATTTGATGG-TACAT---CTACTCGG-ATA
ACCGTAGTAAATCTAGAGCTAATACGTGC-GCACAACCCGACTT-CTGGA
AGGGTCGTATTT-ATTAGATAAAAGGCCAGCCG-GGCTCACGCCCGACCT
TCGGTGACTCATGATAACTTGACGAATCGCACGGCCTT-GTGCCGGCGAT
GTTTCATTCAAATTTCAGCCCTATCAATTGTCGATGGTAGGATAGAGGCC
TACCATGATGGTAACGGGTGACGGAGGATTAGGGTTCGATTCCGGAGAGG
GAGCCTGAGAAACGGCTACCACATCCAAGGAAGGCAGCAGGCGCGCAAAT
TACCCAATTCCGGTACGGAGAGGTAGTGACAAAAAATAACAATATCGGGC
CTTCAAGG--TCTGATAATTGGAATGAGTACAATTTAAATACCTTAACGA
GGATCCATTGGAGGGCAAGTCTGGTGCCAGCAGCCGCGGTAATTCCAGCT
CCAATAGCGTATATTTAAGTTGTTGCAGTTGAAAGGCTCGTAGTCGGAAT
TTAGCGCTTTCTCGATGGTCCGCC---TCTGGTGTGCACTGTCGACGAT-
TGTGCTTTCTGTCGGGGACGTG-TTCCTGGGCTTAACTGTCTGGGACTCG
GGCTCGGCGTGGTTACTTTGAGTAAATTAGAGTGTTCAAAGCAGGCGATC
GCCCTGAATACATTAGCATGGAATAGCATGATAGGACT-CTGGCCTATCT
TGCTGGTCTGTAGGACCGGAGTAATGATTAAGAGGGACAGTCGGGGGCAT
TCGTATT-TCGTTGTCAGAGGTGAAATTCTTGGATTTACGAAAGACGAAC
ATCTGCGAAAGCATTTGCCAAGGATGTTTTCATTGATCAAGAACGAAAGT
TGGGGGCTCGAAGACGATTAGATACCGTCGTAGTCTCAACCATAAACGAT
GCCGACCAGGGATTGGCGAGCGTTCTTTT-GATGACCTCGCCAGCACCTT
GAGAGAAATCA-GAGTCTTTGGGTTCCGGGGGGAGTATGGTCGCAAGGCT
GAAACTTAAAGGAATTGACGGAAGGGCACCACCAGGCGTGG-AGCCTGCG
GCTTAATTTGACTCAACACGGGGAACCTTACCAGGTCCAGACACGGGAAT
GATGAACAGATTGAGAGCTCTTTTTTGATTCTGTGGGTGGTGGTGCATGG
CCGTTCTTAGTTGGTGGGTTGCCTTGTCAGGTT-GATTCCGGT-AACGAA
CGAGACCTCAGCCTGCTAAATAAT---CGGCGGTCCTCCTCGGATCGTCT
CGGTTTCTTAGAGGGACTATTGACGTTTAGTCAA-TGTAAGTGTGAGGCA
ATAACAGGTCTGTGATGCCCTTCGATGTTCTGGGCCGCACGCGCGCTACA
CTGATGCATTCAACGAGCCTATCCTTGGCCGAGAGGTCCGGGTAATCTTG
AAAACTGCATCGTGATGGGGATAGATCATTGCAATTATTGGTCTTCAACG
AGGAATGCCTAGTAAGCGCGAGTCATCAGCTCGCGTTGATTACGTCCCTG
CCCTTTGTACACACCGCCCGTCGCTCCTACCGATTGGGTGTGCTGGTGAA
GTGATCGGATTGGATTCGAGC-GGTGGCAACACTGC-------TCGGAAC
CGAGAAGATCATTAAACCCTCCC-ACCTAGAGGAAGGAGAAGT-------
-----------------------------------
>BB_cul-B
--------------------------------------------------
---GCATGTCTAAGTATAAACTGCTT-ATACTGTGAAACCGCGAATGGCT
CATTATATCAGTTATAATTTATTTGATGG-TACTT---CTACTCGG-ATA
ACCGTAGAAAATCTAGAGCTAATACGTGC-GCACAACCCGACTT-CTGGA
AGGGTCGTATTT-ATTAGATAAAAGGCCAGCCG-GGCTCACGCCCGACCT
TCGGTGACTCATAATAACTTCACGAATCGCACGGCCTT-GTGCCGGCGAT
GTTTCATTCAAATTTCTGCCCTATCAACTTTCGATGGTAGGATAGAGGCC
TACCATGGTGGTAACGGGTGACGGAGGATTAGGGTTCGATTCCGGAGAGG
GAGCCTGAGAAACGGCTACCACATCCAAGGAAGGCAGCAGGCGCGCAAAT
TATCCAATCCCGGCACGGGGAGATAGTGACAATAAATAACAATACCGGGC
GTTCAACG--TCTGGTAATTGGAATGAGTACAATTTAAATCCCTTAACGA
GGATCCATTGGAGGGCAAGTCTGGTGCCAGCAGCCGCGGTAATTCCAGCT
CCAATAGCGTATATTTAAGTTGTTGCAGTTGAAAGGCTCGTAGTCGGAAT
TTAGCGCTTCCTCGATGGTCCGCC---TCTGGTGTGCACTGTCGATGGT-
TGTGCTCTCTGTCGGGGACGGG-CTCCTGGGCTTTACTGTCTGGGACTCG
GGCTCGACGTGGTTACTTTGAGTAAATTAGAGTGTTCAACGCAGGCGATC
GCCCTGAATACATTAGCATGGAATAGCATGATAGGACT-CTGGCCTATCT
TGCTGGTCTGTAGGACCGGAGTAATGATTAAGAGGGACAGTCGGGGGCAT
TCGTATT-TCGTTGTCAGAGGTGAAATTCTTGGATTTACGAAAGACGAAC
ATCTGCGAAAGCATTTGCCAAGGATGTTTTCATTGATCAAGAACGAAAGT
TGGGGGCTCGAAGACGATTAGATACCGTCGTAGTCTCAACCATAAACGAT
GCCGACCAGGGATTGGCGAGTGTTCTTTT-GATGACCTCGCCAGCACCTT
GAGAGAAATCATGAGTCTTTGGGTTCCGGGGGGAGTATGGTCGCAAGGCT
GAAACTTAAAGGAATTGACGGAAGGGCACCACCAGGCGTGG-AGCCTGCG
GCTTAATTTGACTCAACACGGGGAAGCTTACCAGGTCCAGACACGGGAAT
GATGAACAGATTGAGAGCTCTTTTTTGATTCTGTGGGTGGTGGTGCATGG
CCGTTCTTAGTTGGTGGGTTGCCTTGTCAGGTT-GATTCCGGT-AACGAA
CGAGACCTCAGCCTGCTAAATAAT---CGGTGGTCCTCCTTGGATCATCT
CGGTTTCTTAGAGGGACTATTGGCGTTTAGTCAA-TTGAAGTGTGAGGCA
ATAACAGGTCTGTGATGCCCTTAGATGTTCTGGGCCGCACGCGCGCTACA
CTGATGCATTCAACGAGCCTATCCTTGGCCGAGAGGCCCGGGTAATCTTG
GAAACTGCATCGTGATGGGGATAGATTATTGCAATTATTAGTCTTCAACG
AGGAATGCCTAGTAAGCGCGAGTCATCAGCTCGCGTTGATTACGTCCCTG
CCCTTTGTACACACCGCCCGTCGCTCCTACCGATTGGGTGTGCTGGTGAA
GTGTTCGGATTGGCTTCGGGT-GGTGGCAACACTGT-------TCGAGGC
CGAAAAGAACATTAAACCCTCCC-ACCTAGAGGAAG--------------
-----------------------------------
>R-a1(R24-1)
-------------------------CATATGCTTGTCTCAAAGATTAAGC
CATGCATGTCTAAGTATAAACTGCTT-ATACTGTGAAACCGCGAATGGCT
CATTATATCAGTTATAATTTATTTGATGG-TACAT---CTACTCGG-ATA
ACCGTAGTAATTCTAGAGCTAATACGTGC-GCACAACCCGACTT-CTGGA
AGGGTCGTATTT-ATTAGATAAAAGGCCGGCCG-GGCTCACGCCCGACTT
ACGGTGACTCATGATAACTCCACGAATCGCACGGCCTT-GCGCCGGCGAT
GTTTCATTCAAATTTCTGCCCTATCAACTTTCGATGGTAGGATAGAGGCC
TACCATGGTGGTAACGGGTGACGGAGGATTAGGGTTCGATTCCGGAGAGG
GAGCCTGAGAAACGGCTACCACATCCAAGGAAGGCAGCAGGCGCGTAAAT
TATCCAATCCCGGCACGGGGAGATAGTGACAATACATAACAATACTGGGC
CTTCAAGG--TCTGGTAATTGGAATGAGTACAATTTAAATCCCTTAACGA
GGATCCATTGGAGGGCAAGTCTGGTGCCAGCAGCCGCGGTAATTCCAGCT
CCAATAGCGTATATTTAAGTTGTTGCAGTTGAAAGGCTCGTAGTCGGAAT
TTAGCGCTTCCTCGACGGTCCGCC---TCTGGTGTGCACTGTTGATGGT-
TGTGCTCTCTGTCGGGGACGGG-CTCCTGGGCTTCACTGTCTGGGACTCG
GGCTCGACGTGGTTACTTTGAGTAAATTAGAGTGTTCAACGCAGGCGATC
GCCCTGAATACATTAGCATGGAATAGCATGATAGGACT-CTGGCCTATCT
TGCTGGTCTGTAGGACCGGAGTAATGATTAAGAGGGACAGTCGGGGGCAT
TCGTATT-TCGTTGTCAGAGGTGAAATTCTTGGATTTACGAAAGACGAAC
ATCTGCGAAAGCATTTGCCAAGGATGTTTTCATTGATCAAGAACGAAAGT
TGGGGGCTCGAAGACGATTAGATACCGTCGTAGTCTCAACCATAAACGAT
GCCGACCAGGGATTGGCGAGCGTTCTTTT-GATGACCTCGCCAGCACCTT
GAGAGAAATCATGAGTCTTTGGGTTCCGGGGGGAGTATGGTCGCAAGGCT
GAAACTTAAAGGAATTGACGGAAGGGCACCACCAGGCGTGG-AGCCTGCG
GCTTAATTTGACTCAACACGGGGAAGCTTACCAGGTCCAGACACGGGAAT
GATGAACAGATTAAGAGCTCTTTTTTGATTCTGTGGGTGGTGGTGCATGG
CCGTTCTTAGTTGGTGGGTTGCCTTGTCAGGTT-GATTCCGGT-AACGAA
CGAGACCTCAGCCTGCTAAATAAT---CGGCGGTCCTCCTTGGATCGTCT
CGGTTTCTTAGAGGGACTATCGACGTTTAGTCAA-TGGAAGTGTGAGGCA
ATAACAGGTCTGTGATGCCCTTAGATGTTCTGGGCCGCACGCGCGCTACA
CTGATGCATTCAACGAGCCTATCCTTGGCCGAGAGGCCCGGGTAATCTTG
GAAACTGCATCGTGATGGGGATAGATTATTGCAATTATTAGTCTTCAACG
AGGAATGCCTAGTAAGCGCGAGTCATCAGCTCGCGTTGATTACGTCCCTG
CCCTTTGTACACACCGCCCGTCGCTCCTACCGATTGGGTGTGCTGGTGAA
GTGTTCGGATTGGCTCCGGGT-GGTGGCAACACTGT-------CCGAGGC
CGAAAAGAACATTAAACCCTCCC-ACCTAGAGGAAGGAGAAGTCGTAACA
AGGTTTCCGTA------------------------
>R-a2(R24-2)
-------------------------CATATGCTTGTCTCAAAGATTAAGC
CATGCATGTCTAAGTATAAACTGCTT-ATACTGTGAAACCGCGAATGGCT
CATTATATCAGTTATAATTTATTTGATGG-TACAT---CTACTCGG-ATA
ACCGTAGTAATTCTAGAGCTAATACGTGC-GCACAACCCGACTT-CTGGA
AGGGTCGTATTT-ATTAGATAAAAGGCTGGCCG-GGCTCACGCCCGACTT
ACGGTGACTCATGATAACTCCACGAATCGCACGGCCTT-GCGCCGGCGAT
GTTTCATTCAAATTTCTGCCCTATCAACTTTCGATGGTAGGATAGAGGCC
TACCATGGTGGTAACGGGTGACGGAGGATTAGGGTTCGATTCCGGAGAGG
GAGCCTGAGAAACGGCTACCACATCCAAGGAAGGCAGCAGGCGCGTAAAT
TATCCAATCCCGGCACGGGGAGATAGTGACAATACATAACAATACTGGGC
CTTCAAGG--TCTGGTAATTGGAATGAGTACAATTTAAATCCCTTAACGA
GGATCCATTGGAGGGCAAGTCTGGTGCCAGCAGCCGCGGTAATTCCAGCT
CCAATAGCGTATATTTAAGTTGTTGCAGTTGAAAGGCTCGTAGTCGGAAT
TTAGCGCTTCCTCGACGGTCCGCC---TCTGGTGTGCACTGTTGATGGT-
TGTGCTCTCTGTCGGGGACGGG-CTCCTGGGCTTCACTGTCTGGGACTCG
GGCTCGACGTGGTTACTTTGAGTAAATTAGAGTGTTCAACGCAGGCGATC
GCCCTGAATACATTAGCATGGAATAGCATGACAGGACT-CTGGCCTATCT
TGCTGGTCTGTAGGACCGGAGTAATGATTAAGAGGGACAGTCGGGGGCAT
TCGTATT-TCGTTGTCAGAGGTGAAATTCTTGGATTTACGAAAGACGAAC
ATCTGCGAAAGCATTTGCCAAGGATGTTTTCATTGATCAAGAACGAAAGT
TGGGGGCTCGAAGACGATTAGATACCGTCGTAGTCTCAACCATAAACGAT
GCCGACCAGGGATTGGCGAGCGTTCTTTT-GATGACCTCGCCAGCACCTT
GAGAGAAATCATGAGTCTTTGGGTTCCGGGGGGAGTATGGTCGCAAGGCT
GAAACTTAAAGGAATTGACGGAAGGGCACCACCAGGCGTGG-AGCCTGCG
GCTTAATTTGACTCAACACGGGGAAGCTTACCAGGTCCAGACACGGGAAT
GATGAACAGATTGAGAGCTCTTTTTTGATTCTGTGGGTGGTGGTGCATGG
CCGTTCTTAGTTGGTGGGTTGCCTTGTCAGGTT-GATTCCGGT-AACGAA
CGAGACCTCAGCCTGCTAAATAAT---CGGCGGTCCTCCTTGGATCGTCT
CGGTTTCTTAGAGGGACTATCGACGTTTAGTCAA-TGGAAGTGTGAGGCA
ATAACAGGTCTGTGATGCCCTTAGATGTTCTGGGCCGCACGCGCGCTACA
CTGATGCATTCAACGAGCCTATCCTTGGCCGAGAGGCCCGGGTAATCTTG
GAAACTGCATCGTGATGGGGATAGATTATTGCAATTATTAGTCTTCAACG
AGGAATGCCTAGTAAGCGCGAGTCATCAGCTCGCGTTGATTACGTCCCTG
CCCTTTGTACACACCGCCCGTCGCTCCTACCGATTGGGTGTGCTGGTGAA
GTGTTCGGATTGGCTCCGGAT-GGTGGCAACACTGT-------CCGAGGC
CGAAAAGAACATTAAACCCTCCC-ACCTAGAGGAAGGAGAAGTCGTAACA
AGGTTTCCGTA------------------------
>R-a3(R24-3)
-------------------------CATATGCTTGTCTCAAAGATTAAGC
CATGCATGTCTAAGTATAAACTGCTT-ATACTGTGAAACCGCGAATGGCT
CATTATATCAGTTATAATTTATTTGATGG-TACAT---CTACTCGG-ATA
ACCGTAGTAATTCTAGAGCTAATACGTGC-GCACAACCCGACTT-CTGGA
AGGGTCGTATTT-ATTAGATAAAAGGCCGGCCG-GGCTCACGCCCGACTT
ACGGTGACTCATGATAACTCCACGAATCGCACGGCCTT-GCGCCGGCGAT
GTTTCATTCAAATTTCTGCCCTATCAACTTTCGATGGTAGGATAGAGGCC
TACCATGGTGGTAACGGGTGACGGAGGATTAGGGTTCGATTCCGGAGAGG
GAGCCTGAGAAACGGCTACCACATCCAAGGAAGGCAGCAGGCGCGTAAAT
TATCCAATCCCGGCACGGGGAGATAGTGACAATACATAACAATACTGGGC
CTTCAAGG--TCTGGTAATTGGAATGAGTACAATTTAAATCCCTTAACGA
GGATCCATTGGAGGGCAAGTCTGGTGCCAGCAGCCGCGGTAATTCCAGCT
CCAATAGCGTATATTTAAGTTGTTGCAGTTGAAAGGCTCGTAGTCGGAAT
TTAGCGCTTCCTCGACGGTCCGCC---TCTGGTGTGCACTGTTGATGGT-
TGTGCTCTCTGTCGGGGACGGG-CTCCTGGGCTTCACTGTCTGGGACTCG
GGCTCGACGTGGTTACTTTGAGTAAATTAGAGTGTTCAACGCAGGCGATC
GCCCTGAATACATTAGCATGGAATAGCATGATAGGACT-CTGGCCTATCT
TGCTGGTCTGTAGGACCGGAGTAATGATTAAGAGGGACAGTCGGGGGCAT
TCGTATT-TCGTTGTCAGAGGTGAAATTCTTGGATTTACGAAAGACGAAC
ATCTGCGAAAGCATTTGCCAAGGATGTTTTCATTGATCAAGAACGAAAGT
TGGGGGCTCGAAGACGATTAGATACCGTCGTAGTCTCAACCATAAACGAT
GCCGACCAGGGATTGGCGAGCGTTCTTTT-GATGACCTCGCCAGCACCTT
GAGAGAAATCATGAGTCTTTGGGTTCCGGGGGGAGTATGGTCGCAAGGCT
GAAACTTAAAGGAATTGACGGAAGGGCACCACCAGGCGTGG-AGCCTGCG
GCTTAATTTGACTCAACACGGGGAAGCTTACCAGGTCCAGACACGGGAAT
GATGAACAGATTGAGAGCTCTTTTTTGATTCTGTGGGTGGTGGTGCATGG
CCGTTCTTAGTTGGTGGGTTGCCTTGTCAGGTT-GATTCCGGT-AACGAA
CGAGACCTCAGCCTGCTAAATAAT---CGGCGGTCCTCCTTGGATCGTCT
CGGTTTCTTAGAGGGACTATCGACGTTTAGTCAA-TGGAAGTGTGAGGCA
ATAACAGGTCTGTGATGCCCTTAGATGTTCTGGGCCGCACGCGCGCTACA
CTGATGCATTCAACGAGCCTATCCTTGGCCGAGAGGCCCGGGTAATCTTG
GAAACTGCATCGTGATGGGGATAGATTATTGCAATTATTAGTCTTCAACG
AGGAATGCCTAGTAAGCGCGAGTCATCAGCTCGCGTTGATTACGTCCCTG
CCCTTTGTACACACCGCCCGTCGCTCCTACCGATTGGGTGTGCTGGTGAA
GTGTTCGGATTGGCTCCGGGT-GGTGGCAACACTGT-------CCGAGGC
CGAAAAGAACATTAAACCCTCCC-ACCTAGAGGAAGGAGAAGTCGTAACA
AGGTTTCCGTA------------------------
>R-a4(R24-5)
-------------------------CATATGCTTGTCTCAAAGATTAAGC
CATGCATGTCTAAGTATAAACTGCTT-ATACTGTGAAACCGCGAATGGCT
CATTATATCAGTTATAATTTATTTGATGG-TACAT---CTACTCGG-ATA
ACCGTAGTAATTCTAGAGCTAATACGTGC-GCACAACCCGACTT-CTGGA
AGGGTCGTATTT-ATTAGATAAAAGGCCGGCCG-GGCTCACGCCCGACTT
ACGGTGACTCATGATAACTCCACGAATCGCACGGCCTT-GCGCCGGCGAT
GTTTCATTCAAATTTCTGCCCTATCAACTTTCGATGGTAGGATAGAGGCC
TACCATGGTGGTAACGGGTGACGGAGGATTAGGGTTCGATTCCGGAGAGG
GAGCCTGAGAAACGGCTACCACATCCAAGGAAGGCAGCAGGCGCGTAAAT
TATCCAATCCCGGCACGGGGAGATAGTGACAATACATAACAATACTGGGC
CTTCAAGG--TCTGGTAATTGGAATGAGTACAATTTAAATCCCTTAACGA
GGATCCATTGGAGGGCAAGTCTGGTGCCAGCAGCCGCGGTAATTCCAGCT
CCAATAGCGTATATTTAAGTTGTTGCAGTTGAAAGGCTCGTAGTCGGAAT
TTAGCGCTTCCTCGACGGTCCGCC---TCTGGTGTGCACTGTTGATGGT-
TGTGCTCTCTGTCGGGGACGGG-CTCCTGGGCTTCACTGTCTGGGACTCG
GGCTCGACGTGGTTACTTTGAGTAAATTAGAGTGTTCAACGCAGGCGATC
GCCCTGAATACATTAGCATGGAATAGCATGATAGGACT-CTGGCCTATCT
TGCTGGTCTGTAGGACCGGAGTAATGATTAAGAGGGACAGTCGGGGGCAT
TCGTATT-TCGTTGTCAGAGGTGAAATTCTTGGATTTACGAAAGACGAAC
ATCTGCGAAAGCATTTGCCAAGGATGTTTTCATTGATCAAGAACGAAAGT
TGGGGGCTCGAAGACGATTAGATACCGTCGTAGTCTCAACCATAAACGAT
GCCGACCAGGGATTGGCGAGCGTTCTTTT-GATGACCTCGCCAGCACCTT
GAGAGAAATCATGAGTCTTTGGGTTCCGGGGGGAGTATGGTCGCAAGGCT
GAAACTTAAAGGAATTGACGGAAGGGCACCACCAGGCGTGG-AGCCTGCG
GCTTAATTTGACTCAACACGGGGAAGCTTACCAGGTCCAGACACGGGAAT
GATGAACAGATTGAGAGCTCTTTTTTGATTCTGTGGGTGGTGGTGCATGG
CCGTTCTTAGTTGGTGGGTTGCCTTGTCAGGTT-GATTCCGGT-AACGAA
CGAGACCTCAGCCTGCTAAATAAT---CGGCGGTCCTCCTTGGATCGTCT
CGGTTTCTTAGAGGGACTATCGACGTTTAGTCAA-TGGAAGTGTGAGGCA
ATAACAGGTCTGTGATGCCCTTAGATGTTCTGGGCCGCACGCGCGCTACA
CTGATGCATTCAACGAGCCTATCCTTGGCCGAGAGGCCCGGGTAATCTTG
GAAACTGCATCGTGATGGGGATAGATTATTGCAATTATTAGTCTTCAACG
AGGAATGCCTAGTAAGCGCGAGTCATCAGCTCGCGTTGATTACGTCCCTG
CCCTTTGTACACACCGCCCGTCGCTCCTACCGATTGGGTGTGCTGGTGAA
GTGTTCGGATTGGCTCCGGGT-GGTGGCAACACTGT-------CCGAGGC
CGAAAAGAACATTAAACCCTCCC-ACCTAGAGGAAGGAGAAGTCGTAACA
AGGTTTCCGTA------------------------
>R-a5(R24-6)
-------------------------CATATGCTTGTCTCAAAGATTAAGC
CATGCATGTCTAAGTATAAACTGCTT-ATACTGTGAAACCGCGAATGGCT
CATTATATCAGTTATAATTTATTTGATGG-TACAT---CTACTCGG-ATA
ACCGTAGTAATTCTAGAGCTAATACGTGC-GCACAACCCGACTT-CTGGA
AGGGTCGTATTT-ATTAGATAAAAGGCCGGCCG-GGCTCACGCCCGACTT
ACGGTGACTCATGATAACTCCACGAATCGCACGGCCTT-GCGCCGGCGAT
GTTTCATTCAAATTTCTGCCCTATCAACTTTCGATGGTAGGATAGAGGCC
TACCATGGTGGTAACGGGTGACGGAGGATTAGGGTTCGATTCCGGAGAGG
GAGCCTGAGAAACGGCTACCACATCCAAGGAAGGCAGCAGGCGCGTAAAT
TATCCAATCCCGGCACGGGGAGATAGTGACAATACATAACAATACTGGGC
CTTCAAGG--TCTGGTAATTGGAATGAGTACAATTTAAATCCCTTAACGA
GGATCCATTGGAGGGCAAGTCTGGTGCCAGCAGCCGCGGTAATTCCAGCT
CCAATAGCGTATATTTAAGTTGTTGCAGTTGAAAGGCTCGTAGTCGGAAT
TTAGCGCTTCCTCGACGGTCCGCC---TCTGGTGTGCACTGTTGATGGT-
TGTGCTCTCTGTCGGGGACGGG-CTCCTGGGCTTAACTGTCTGGGACTCG
GGCTCGACGTGGTTACTTTGAGTAAATTAGAGTGTTCAACGCAGGCGATC
GCCCTGAATACATTAGCATGGAATAGCATGATAGGACT-CTGGCCTATCT
TGCTGGTCTGTAGGACCGGAGTAATGATTAAGAGGGACAGTCGGGGGCAT
TCGTATT-TCGTTGTCAGAGGTGAAATTCTTGGATTTACGAAAGACGAAC
ATCTGCGAAAGCATTTGCCAAGGATGTTTTCATTGATCAAGAACGAAAGT
TGGGGGCTCGAAGACGATTAGATACCGTCGTAGTCTCAACCATAAACGAT
GCCGACCAGGGATTGGCGAGCGTTCTTTT-GATGACCTCGCCAGCACCTT
GAGAGAAATCATGAGTCTTTGGGTTCCGGGGGGAGTATGGTCGCAAGGCT
GAAACTTAAAGGAATTGACGGAAGGGCACCACCAGGCGTGG-AGCCTGCG
GCTTAATTTGACTCAACACGGGGAAGCTTACCAGGTCCAGACACGGGAAT
GATGAACAGATTGAGAGCTCTTTTTTGATTCTGTGGGTGGTGGTGCATGG
CCGTTCTTAGTTGGTGGGTTGCCTTGTCAGGTT-GATTCCGGT-AACGAA
CGAGACCTCAGCCTGCTAAATAAT---CGGCGGTCCTCCTTGGATCGTCT
CGGTTTCTTAGAGGGACTATCGACGTTTAGTCAA-TGGAAGTGTGAGGCA
ATAACAGGTCTGTGATGCCCTTAGATGTTCTGGGCCGCACGCGCGCTACA
CTGATGCATTCAACGAGCCTATCCTTGGCCGAGAGGCCCGGGTAATCTTG
GAAACTGCATCGTGATGGGGATAGATTATTGCAATTATTAGTCTTCAACG
AGGAATGCCTAGTAAGCGCGAGTCATCAGCTCGCGTTGATTACGTCCCTG
CCCTTTGTACACACCGCCCGTCGCTCCTACCGATTGGGTGTGCTGGTGAA
GTGTTCGGATTGGCTCCGGGT-GGTGGCAACACTGT-------CCGAGGC
CGAAAAGAACATTAAACCCTCCC-ACCTAGAGGAAGGAGAAGTCGTAACA
AGGTTTCCGTA------------------------
>R-a6(R24-8)
-------------------------CATATGCTTGTCTCAAAGATTAAGC
CATGCATGTCTAAGTATAAACTGCTT-ATACTGTGAAACCGCGAATGGCT
CATTATATCAGTTATAATTTATTTGATGG-TACAT---CTACTCGG-ATA
ACCGTAGTAATTCTAGAGCTAATACGTGC-GCACAACCCGACTT-CTGGA
AGGGTCGTATTT-ATTAGATAAAAGGCCGGCCG-GGCTCACGCCCGACTT
ACGGTGACTCATGATAACTCCACGAATCGCACGGCCTT-GCGCCGGCGAT
GTTTCATTCAAATTTCTGCCCTATCAACTTTCGATGGTAGGATAGAGGCC
TACCATGGTGGTAACGGGTGACGGAGGATTAGGGTTCGATTCCGGAGAGG
GAGCCTGAGAAACGGCTACCACATCCAAGGAAGGCAGCAGGCGCGTAAAT
TATCCAATCCCGGCACGGGGAGATAGTGACAATACATAACAATACTGGGC
CTTCAAGG--TCTGGTAATTGGAATGAGTACAATTTAAATCCCTTAACGA
GGATCCATTGGAGGGCAAGTCTGGTGCCAGCAGCCGCGGTAATTCCAGCT
CCAATAGCGTATATTTAAGTTGTTGCAGTTGAAAGGCTCGTAGTCGGAAT
TTAGCGCTTCCTCGACGGTCCGCC---TCTGGTGTGCACTGTTGATGGT-
TGTGCTCTCTGTCGGGGACGGG-CTCCTGGGCTTCACTGTCTGGGACTCG
GGCTCGACGTGGTTACTTTGAGTAAATTAGAGTGTTCAACGCAGGCGATC
GCCCTGAATACATTAGCATGGAATAGCATGATAGGACT-CTGGCCTATCT
TGCTGGTCTGTAGGACCGGAGTAATGATTAAGAGGGACAGTCGGGGGCAT
TCGTATT-TCGTTGTCAGAGGTGAAATTCTTGGATTTACGAAAGACGAAC
ATCTGCGAAAGCATTTGCCAAGGATGTTTTCATTGATCAAGAACGAAAGT
TGGGGGCTCGAAGACGATTAGATACCGTCGTAGTCTCAACCATAAACGAT
GCCGACCAGGGATTGGCGAGCGTTCTTTT-GATGACCTCGCCAGCACCTT
GAGAGAAATCATGAGTCTTTGGGTTCCGGGGGGAGTATGGTCGCAAGGCT
GAAACTTAAAGGAATTGACGGAAGGGCACCACCAGGCGTGG-AGCCTGCG
GCTTAATTTGACTCAACACGGGGAAGCTTACCAGGTCCAGACACGGGAAT
GATGAACAGATTGAGAGCTCTTTTTTGATTCTGTGGGTGGTGGTGCATGG
CCGTTCTTAGTTGGTGGGTTGCCTTGTCAGGTT-GATTCCGGT-AACGAA
CGAGACCTCAGCCTGCTAAATAAT---CGGCGGTCCTCCTTGGATCGTCT
CGGTTTCTTAGAGGGACTATCGACGTTTAGTCAA-TGGAAGTGTGAGGCA
ATAACAGGTCTGTGATGCCCTTAGATGTTCTGGGCCGCACGCGCGCTACA
CTGATGCATTCAACGAGCCTATCCTTGGCCGAGAGGCCCGGGTAATCTTG
GAAACTGCATCGTGATGGGGATAGATTATTGCAATTATTAGTCTTCAACG
AGGAATGCCTAGTAAGCGCGAGTCATCAGCTCGCGTTGATTACGTCCCTG
CCCTTTGTACACACCGCCCGTCGCTCCTACCGATTGGGTGTGCTGGTGAA
GTGTTCGGATTGGCTCCGGGT-GGTGGCAACACTGT-------CCGAGGC
CGAAAAGAACATTAAACCCTCCC-ACCTAGAGGAAGGAGAAGTCGTAACA
AGGTTTCCGTA------------------------
>R-b7(R33-1)
----------------------------------GTCTCAAAGATTAAGC
CATGCATGTCTAAGTATAAACTGCTT-ATACTGTGAAACCGCGAATGGCT
CATTATATCAGTTATAATTTATTTGATGG-TACAT---CTACTCGG-ATA
ACCGTAGTAATTCTAGAGCTAATACGTGC-GCACAACCCGACTT-CTGGA
AGGGTCGTATTT-ATTAGATAAAAGGCCGGCCG-GGCTCACGCCCGACTT
ACGGTGACTCATGATAACTCCACGAATCGCACGGCCTT-GCGCCGGCGAT
GTTTCATTCAAATTTCTGCCCTATCAACTTTCGATGGTAGGATAGAGGCC
TACCATGGTGGTAACGGGTGACGGAGGATTAGGGTTCGATTCCGGAGAGG
GAGCCTGAGAAACGGCTACCACATCCAAGGAAGGCAGCAGGCGCGTAAAT
TATCCAATCCCGGCACGGGGAGATAGTGACAATACATAACAATACTGGGC
CTTCAAGG--TCTGGTAATTGGAATGAGTACAATTTAAATCCCTTAACGA
GGATCCATTGGAGGGCAAGTCTGGTGCCAGCAGCCGCGGTAATTCCAGCT
CCAATAGCGTATATTTAAGTTGTTGCAGTTGAAAGGCTCGTAGTCGGAAT
TTAGCGCTTCCTCGACGGTCCGCC---TCTGGTGTGCACTGTTGATGGT-
TGTGCTCTCTGTCGGGGACGGG-CTCCTGGGCTTAACTGTCTGGGACTCG
GGCTCGACGTGGTTACTTTGAGTAAATTAGAGTGTTCAACGCAGGCGATC
GCCCTGAATACATTAGCATGGAATAGCATGATAGGACT-CTGGCCTATCT
TGCTGGTCTGTAGGACCGGAGTAATGATTAAGAGGGACAGTCGGGGGCAT
TCGTATT-TCGTTGTCAGAGGTGAAATTCTTGGATTTACGAAAGACGAAC
ATCTGCGAAAGCATTTGCCAAGGATGTTTTCATTGATCAAGAACGAAAGT
TGGGGGCTCGAAGACGATTAGATACCGTCGTAGTCTCAACCATAAACGAT
GCCGACCAGGGATTGGCGAGCGTTCTTTT-GATGACCTCGCCAGCACCTT
GAGAGAAATCATGAGTCTTTGGGTTCCGGGGGGAGTATGGTCGCAAGGCT
GAAACTTAAAGGAATTGACGGAAGGGCACCACCAGGCGTGG-AGCCTGCG
GCTTAATTTGACTCAACACGGGGAAGCTTACCAGGTCCAGACACGGGAAT
GATGAACAGATTGAGAGCTCTTTTTTGATTCTGTGGGTGGTGGTGCATGG
CCGTTCTTAGTTGGTGGGTTGCCTTGTCAGGTT-GATTCCGGT-AACGAA
CGAGACCTCAGCCTGCTAAATAAT---CGGCGGTCCTCCTTGGATCGTCT
CGGTTTCTTAGAGGGACTATCGACGTTTAGTCAA-TGGAAGTGTGAGGCA
ATAACAGGTCTGTGATGCCCTTAGATGTTCTGGGCCGCACGCGCGCTACA
CTGATGCATTCAACGAGCCTATCCTTGGCCGAGAGGCCCGGGTAATCTTG
GAAACTGCATCGTGATGGGGATAGATTATTGCAATTATTAGTCTTCAACG
AGGAATGCCTAGTAAGCGCAAGTCATCAGCTCGCGTTGATTACGTCCCTG
CCCTTTGTACACACCGCCCGTCGCTCCTACCGATTGGGTGTGCTGGTGAA
GTGTTCGGATTGGCTCCGGGT-GGTGGCAACACTGT-------CCGAGGC
CGAAAAGAACATTAAACCCTCCC-ACCTAGAGGAAGGAGAAGTCGTAACA
-----------------------------------
>R-b8(R33-4)
----------------------------------GTCTCAAAGATTAAGC
CATGCATGTCTAAGTATAAACTGCTT-ATACTGTGAAACCGCGAATGGCT
CATTATATCAGTTATAATTTATTTGATGG-TACAT---CTACTCGG-ATA
ACCGTAGTAATTCTAGAGCTAATACGTGC-GCACAACCCGACTT-CTGGA
AGGGTCGTATTT-ATTAGATAAAAGGCCGGCCG-GGCTCACGCCCGACTT
ACGGTGACTCATGATAACTCCACGAATCGCACGGCCTT-GCGCCGGCGAT
GTTTCATTCAAATTTCTGCCCTATCAACTTTCGATGGTAGGATAGAGGCC
TACCATGGTGGTAACGGGTGACGGAGGATTAGGGTTCGATTCCGGAGAGG
GAGCCTGAGAAACGGCTACCACATCCAAGGAAGGCAGCAGGCGCGTAAAT
TATCCAATCCCGGCACGGGGAGATAGTGACAATACATAACAATACTGGGC
CTTCAAGG--TCTGGTAATTGGAATGAGTACAATTTAAATCCCTTAACGA
GGATCCATTGGAGGGCAAGTCTGGTGCCAGCAGCCGCGGTAATTCCAGCT
CCAATAGCGTATATTTAAGTTGTTGCAGTTGAAAGGCTCGTAGTCGGAAT
TTAGCGCTTCCTCGACGGTCCGCC---TCTGGTGTGCACTGTTGATGGT-
TGTGCTCTCTGTCGGGGACGGG-CTCCTGGGCTTAACTGTCTGGGACTCG
GGCTCGACGTGGTTACTTTGAGTAAATTAGAGTGTTCAACGCAGGCGATC
GCCCTGAATACATTAGCATGGAATAGCATGATAGGACT-CTGGCCTATCT
TGCTGGTCTGTAGGACCGGAGTAATGATTAAGAGGGACAGTCGGGGGCAT
TCGTATT-TCGTTGTCAGAGGTGAAATTCTTGGATTTACGAAAGACGAAC
ATCTGCGAAAGCATTTGCCAAGGATGTTTTCATTGATCAAGAACGAAAGT
TGGGGGCTCGAAGACGATTAGATACCGTCGTAGTCTCAACCATAAACGAT
GCCGACCAGGGATTGGCGAGCGTTCTTTT-GATGACCTCGCCAGCACCTT
GAGAGAAATCATGAGTCTTTGGGTTCCGGGGGGAGTATGGTCGCAAGGCT
GAAACTTAAAGGAATTGACGGAAGGGCACCACCAGGCGTGG-AGCCTGCG
GCTTAATTTGACTCAACACGGGGAAGCTTACCAGGTCCAGACACGGGAAT
GATGAACAGATTGAGAGCTCTTTTTTGATTCTGTGGGTGGTGGTGCATGG
CCGTTCTTAGTTGGTGGGTTGCCTTGTCAGGTT-GATTCCGGT-AACGAA
CGAGACCTCAGCCTGCTAAATAAT---CGGCGGTCCTCCTTGGATCGTCT
CGGTTTCTTAGAGGGACTATCGACGTTTAGTCAA-TGGAAGTGTGAGGCA
ATAACAGGTCTGTGATGCCCTTAGATGTTCTGGGCCGCACGCGCGCTACA
CTGATGCATTCAACGAGCCTATCCTTGGCCGAGAGGCCCGGGTAATCTTG
GAAACTGCATCGTGATGGGGATAGATTATTGCAATTATTAGTCTTCAACG
AGGAATGCCTAGTAAGCGCGAGTCATCAGCTCGCGTTGATTACGTCCCTG
CCCTTTGTACACACCGCCCGTCGCTCCTACCGATTGGGTGTGCTGGTGAA
GTGTTCGGATTGGCTCCGGGT-GGTGGCAACACTGT-------CCGAGGC
CGAAAAGAACATTAAACCCTCCC-ACCTAGAGGAAGGAGAAGTCGTAACA
-----------------------------------
>R-b9(R33-8)
----------------------------------GTCTCAAAGATTAAGC
CATGCATGTCTAAGTATAAACTGCTT-ATACTGTGAAACCGCGAATGGCT
CATTATATCAGTTATAATTTATTTGATGG-TACAT---CTACTCGG-ATA
ACCGTAGTAATTCTAGAGCTAATACGTGC-GCACAACCCGACTT-CTGGA
AGGGTCGTATTT-ATTAGATAAAAGGCCGGCCG-GGCTCACGCCCGACTT
ACGGTGACTCATGATAACTCCACGAATCGCACGGCCTT-GCGCCGGCGAT
GTTTCATTCAAATTTCTGCCCTATCAACTTTCGATGGTAGGATAGAGGCC
TACCATGGTGGTAACGGGTGACGGAGGATTAGGGTTCGATTCCGGAGAGG
GAGCCTGAGAAACGGCTACCACATCCAAGGAAGGCAGCAGGCGCGTAAAT
TATCCAATCCCGGCACGGGGAGATAGTGACAATACATAACAATACTGGGC
CTTCAAGG--TCTGGTAATTGGAATGAGTACAATTTAAATCCCTTAACGA
GGATCCATTGGAGGGCAAGTCTGGTGCCAGCAGCCGCGGTAATTCCAGCT
CCAATAGCGTATATTTAAGTTGTTGCAGTTGAAAGGCTCGTAGTCGGAAT
TTAGCGCTTCCTCGACGGTCCGCC---TCTGGTGTGCACTGTTGATGGT-
TGTGCTCTCTGTCGGGGACGGG-CTCCTGGGCTTAACTGTCTGGGACTCG
GGCTCGACGTGGTTACTTTGAGTAAATTAGAGTGTTCAACGCAGGCGATC
GCCCTGAATACATTAGCATGGAATAGCATGATAGGACT-CTGGCCTATCT
TGCTGGTCTGTAGGACCGGAGTAATGATTAAGAGGGACAGTCGGGGGCAT
TCGTATT-TCGTTGTCAGAGGTGAAATTCTTGGATTTACGAAAGACGAAC
ATCTGCGAAAGCATTTGCCAAGGATGTTTTCATTGATCAAGAACGAAAGT
TGGGGGCTCGAAGACGATTAGATACCGTCGTAGTCTCAACCATAAACGAT
GCCGACCAGGGATTGGCGAGCGTTCTTTT-GATGACCTCGCCAGCACCTT
GAGAGAAATCATGAGTCTTTGGGTTCCGGGGGGAGTATGGTCGCAAGGCT
GAAACTTAAAGGAATTGACGGAAGGGCACCACCAGGCGTGG-AGCCTGCG
GCTTAATTTGACTCAACACGGGGAAGCTTACCAGGTCCAGACACGGGAAT
GATGAACAGATTGAGAGCTCTTTTTTGATTCTGTGGGTGGTGGTGCATGG
CCGTTCTTAGTTGGTGGGTTGCCTTGTCAGGTT-GATTCCGGT-AACGAA
CGAGACCTCAGCCTGCTAAATAAT---CGGCGGTCCTCCTTGGATCGTCT
CGGTTTCTTAGAGGGACTATCGACGTTTAGTCAA-TGGAAGTGTGAGGCA
ATAACAGGTCTGTGATGCCCTTAGATGTTCTGGGCCGCACGCGCGCTACA
CTGATGCATTCAACGAGCCTATCCTTGGCCGAGAGGCCCGGGTAATCTTG
GAAACTGCATCGTGATGGGGATAGATTATTGCAATTATTAGTCTTCAACG
AGGAATGCCTAGTAAGCGCGAGTCATCAGCTCGCGTTGATTACGTCCCTG
CCCTTTGTACACACCGCCCGTCGCTCCTACCGATTGGGTGTGCTGGTGAA
GTGTTCGGATTGGCTCCGGGT-GGTGGCAACACTGT-------CCGAGGC
CGAAAAGAACATTAAACCCTCCC-ACCTAGAGGAAGGAGAAGTCGTAACA
-----------------------------------
>CA-2-1
-------------------------CATATGCTTGTCTCAAAGATTAAGC
CATGCATGTCTAAGTATAAACTGCTT-ATACTGTGAAACCGCGAATGGCT
CATTATATCTGTTATAATTTATTTGATGG-TACTA---CTACTCGG-ATA
ACCGTAGTAAATCTAGAGCTAATACGTGC-GCACAACCCGACTT-CTGGA
AGGGTCGTATTT-ATTAGATAAAAGGCCAGCCG-GGCTCACGCCCGACCT
TCGGTGACTCATGATAACTTGACGAATCGCACGGCCTT-GCGCCGGCGAT
GTTTCATTCAAATTTCAGCCCTATCAATTGTCGATGGTAGGATAGAGGCC
TACCATGATGGTAACGGGTGACGGAGGATTAGGGTTCGATTCCGGAGAGG
GAGCCTGAGAAACGGCTACCACATCCAAGGAAGGCAGCAGGCGCGCAAAT
TACCCAATTCCGGTACGGAGAGGTAGTGACAAAAAATAACAATATCGGGC
CTTCAAGG--TCTGATAATTGGAATGAGTACAATCTAAATACCTTAACGA
GGATCCATTGGAGGGCAAGTCTGGTGCCAGCAGCCGCGGTAATTCCAGCT
CCAATAGCGTATATTTAAGTTGTTGCAGTTGAAAGGCTCGTAGTCGGAAT
TTAGCGCTTTCCCGATGGTCCGCC---TCTGGTGTGCACTGTCGATGAT-
TGTGTTTTCTGTCGGGGACGGG-CTCCTGGGCTTAATTGTTTGGGACTCG
GGCTCGGCGTGGTTACTTTGAGTAAATTAGAGTGTTCAAAGCAGGCGATC
GCCCTGAATACATTAGCATGGAATAGCATGATAGGACT-CTGGCCTATCT
TGCTGGTCTGTAGGACCGGAGTAATGATTAAGAGGGACAGTCGGGGGCAT
TCGTATT-TCGTTGTCAGAGGTGAAATTCTTGGATTTACGAAAGACGAAC
ATCTGCGAAAGCATTTGCCAAGGATGTTTTCATTGATCAAGAACGAAAGT
TGGGGGCTCGAAGACGATTAGATACCGTCGTAGTCTCAACCATAAACGAT
GCCGACCAGGGATTGGCGAGCGTTCTTTT-GATGACCTCGCCAGCACCTT
GAGAGAAATCA-GAGTCTTTGGGTTCCGGGGGGAGTATGGTCGCAAGGCT
GAAACTTAAAGGAATTGACGGAAGGGCACCACCAGGCGTGG-AGCCTGCG
GCTTAATTTGACTCAACACGGGGAACCTTACCAGGTCCAGACACGGGAAT
GATGAACAGATTGAGAGCTCTTTTTTGATTCTGTGGGTGGTGGTGCATGG
CCGTTCTTAGTTGGTGGGTTGCCTTGTCAGGTT-GATTCCGGT-AACGAA
CGAGACCTCAGCCTGCTAAATAAT---CGGCGGTCCTCCTCGGATCGTCT
CGGTTTCTTAGAGGGACTATTGACGTTTAGTCAA-TGTAAGTGTGAGGCA
ATAACAGGTCTGTGATGCCCTTCGATGTTCTGGGCCGCACGCGCGCTACA
CTGATGCATTCAACGAGCCCATCCTTGGCCGAGAGGCCCGGGTAATCTTG
GAAACTGCATCGTGATGGGGATAGATCATTGCAATTATTGGTCTTCAACG
AGGAATGCCTAGTAAGCGCGAGTCATCAGCTCGCGTTGATTACGTCCCTG
CCCTTTGTACACACCGCCCGTCGCTCCTACCGATTGGGTGTGCTGGTGAA
GTGATCGGATTGGATTCGAGC-GGTGGCAACACTGT-------TCGGAAC
CGAGAAGATCATTAAACCCTCCC-ACCTAGAGGAAGGAGAAGTCGTAACA
AGGTTTCCGTA------------------------
>CA-2-2
-------------------------CATATGCTTGTCTCAAAGATTAAGC
CATGCATGTCTAAGTATAAACTGCTT-ATACTGTGAAACCGCGAATGGCT
CATTATATCTGTTATAATTTATTTGATGG-TACTA---CTACTCGG-ATA
ACCGTAGTAAATCTAGAGCTAATACGTGC-GCACAACCCGACTT-CTGGA
AGGGTCGTATTT-ATTAGATAAAAGGCCAGCCG-GGCTCACGCCCGACCT
TCGGTGACTCATGATAACTTGACGAATCGCACGGCCTT-GCGCCGGCGAT
GTTTCATTCGAATTTCAGCCCTATCAATTGTCGATGGTAGGATAGAGGCC
TACCATGATGGTAACGGGTGACGGAGGATTAGGGTTCGATTCCGGAGAGG
GAGCCTGAGAAACGGCTACCACATCCAAGGAAGGCAGCAGGCGCGCAAAT
TACCCAATTCCGGTACGGAGAGGTAGTGACAAAAAATAACAATATCGGGC
CTTCAAGG--TCTGATAATTGGAATGAGTACAATCTAAATACCTTAACGA
GGATCCATTGGAGGGCAAGTCTGGTGCCAGCAGCCGCGGTAATTCCAGCT
CCAATAGCGTATATTTAAGTTGTTGCAGTTGAAAGGCTCGTAGTCGGAAT
TTAGCGCTTTCTCGATGGTCCGCC---TCTGGTATGCACTGTCGATGAT-
TGTGCTTTCTGTCGGGGACGGG-CTCCTGGGCTTAATTGTCTGGGACTCG
GGCTCGGCGTGGTTACTTTGAGTAAATTAGAGTGTTCAAAGCAGGCGATC
GCCCTGAATACATTAGCATGGAATAGCATGATAGGACT-CTGGCCTATCT
TGCTGGTCTGTAGGACCGGAGTAATGATTAAGAGGGACAGTCGGGGGCAT
TCGTATT-TCGTTGTCAGAGGTGAAATTCTTGGATTTACGAAAGACGAAC
ATCTGCGAAAGCATTTGCCAAGGATGTTTTCATTGATCAAGAACGAAAGT
TGGGGGCTCGAAGACGATTAGATACCGTCGTAGTCTCAACCATAAACGAT
GCCGACCAGGGATTGGCGAGCGTTCTTTT-GATGACCTCGCCAGCACCTT
GAGAGAAATCA-GAGTCTTTGGGTTCCGGGGGGAGTATGGTCGCAAGGCT
GAAACTTAAAGGAATTGACGGAAGGGCACCACCAGGCGTGG-AGCCTGCG
GCTTAATTTGACTCAACACGGGGAACCTTACCAGGTCCAGACACGGGAAT
GATGAACAGATTGAGAGCTCTTTTTTGATTCTGTGGGTGGTGGTGCATGG
CCGTTCTTAGTTGGTGGGTTGCCTTGTCAGGTT-GATTCCGGT-AACGAA
CGAGACCTCAGCCTGCTAAATAAT---CGGCGGTCCTCCTCGGATCGTCT
CGGTTTCTTAGAGGGACTATTGACGTTTAGTCAA-TGTAAGTGTGAGGCA
ATAACAGGTCTGTGATGCCCTTCGATGTTCTGGGCCGCACGCGCGCTACA
CTGATGCATTCAACGAGCCCATCCTTGGCCGAGAGGCCCGGGTAATCTTG
GAAACTGCATCGTGATGGGGATAGATCATTGCAATTATTGGTCTTCAACG
AGGAATGCCTAGTAAGCGCGAGTCATCAGCTCGCGTTGATTACGTCCCTG
CCCTTTGTACACACCGCCCGTCGCTCCTACCGATTGGGTGTGCTGGTGAA
GTGATCGGATTGGATTCGAGC-GGTGGCAACACTGT-------TCGGAAC
CGAGAAGATCATTAAACCCTCCC-ACCTAGAGGAAGGAGAAGTCGTAACA
AGGTTTCCGTA------------------------
>CA-2-4
-------------------------CATATGCTTGTCTCAAAGATTAAGC
CATGCATGTCTAAGTATAAACTGCTT-ATACTGTGAAACCGCGAATGGCT
CATTATATCTGTTATAATTTATTTGATGG-TACTA---CTACTCGG-ATA
ACCGTAGTAAATCTAGAGCTAATACGTGC-GCACAACCCGACTT-CTGGA
AGGGTCGTATTT-ATTAGATAAAAGGCCAGCCG-GGCTCACGCCCGACCT
TCGGTGACTCATGATAACTTGACGAATCGCACGGCCTT-GCGCCGGCGAT
GTTTCATTCAAATTTCAGCCCTATCAATTGTCGATGGTAGGATAGAGGCC
TACCATGATGGTAACGGGTGACGGAGGATTAGGGTTCGATTCCGGAGAGG
GAGCCTGAGAAACGGCTACCACATCCAAGGAAGGCAGCAGGCGCGCAAAT
TACCCAATTCCGGTACGGAGAGGTAGTGACAAAAAATAACAATATCGGGC
CTTCAAGG--TCTGATAATTGGAATGAGTACAATCTAAATGCCTTAACGA
GGATCCATTGGAGGGCAAGTCTGGTGCCAGCAGCCGCGGTAATTCCAGCT
CCAATAGCGTATATTTAAGTTGTTGCAGTTGAAAGGCTCGTAGTCGGAAT
TTAGCGCTTTCTCGATGGTCCGCC---TCTGGTGTGCACTGTCGATGAT-
TGTGCTTTCTGTCGGGGACGGG-CTCCTGGGCTTAATTGTCTGGGACTCG
GGCTCGGCGTGGTTACTTTGAGTAAATTAGAGTGTTCAAAGCAGGCGATC
GCCCTGAATACATTAGCATGGAATAGCATGATAGGACT-CTGGCCTATCT
TGCTGGTCTGTAGGACCGGAGTAATGATTAAGAGGGACAGTCGGGGGCAT
TCGTATT-TCGTTGTCAGAGGTGAAATTCTTGGATTTACGAAAGACGAAC
ATCTGCGAAAGCATTTGCCAAGGATGTTTTCATTGATCAAGAACGAAAGT
TGGGGACTCGAAGACGATTAGATACCGTCGTAGTCTCAACCATAAACGAT
GCCGACCAGGGATTGGCGAGCGTTCTTTT-GATGACCTCGCCAGCACCTT
GAGAGAAATCA-GAGTCTTTGGGTTCCGGGGGGAGTATGGTCGCAAGGCT
GAAACTTAAAGGAATCGACGGAAGGGCACCACCAGGCGTGG-AGCCTGCG
GCTTAATTTGACTCAACACGGGGAACCTTACCAGGTCCAGACACGGGAAT
GATGAACAGATTGAGAGCTCTTTTTTGATTCTGTGGGTGGTGGTGCATGG
CCGTTCTTAGTTGGTGGGTTGCCTTGTCAGGTT-GATTCCGGT-AACGAA
CGAGACCTCAGCCTGCTAAATAAT---CGGCGGTCCTCCTCGGATCGTCT
CGGTTTCTTAGAGGGACTATTGACGTTTAGTCAA-TGTAAGTGTGAGGCA
ATAACGGGTCTGTGATGCCCTTCGATGTTCTGGGCCGCACGCGCGCTACA
CTGATGCATTCAACGAGCCCATCCTTGGCCGAGAGGCCCGGGTAATCTTG
GAAACTGCATCGTGATGGGGATAGATCATTGCAATTATTGGTCTTCAACG
AGGAATGCCTAGTAAGCGCGAGTCATCAGCTCGCGTTGATTACGTCCCTG
CCCTTTGTACACACCGCCCGTCGCTCCTACCGATTGGGTGTGCTGGTGAA
GTGATCGGATTGGATTCGAGC-GGTGGCAACACCGT-------TCGGAAC
CGAGAAGATCATTAAACCCTCCC-ACCTAGAGGAAGGAGAAGTCGTAACA
AGGTTTCCGTA------------------------
>CA-2-5
-------------------------CATATGCTTGTCTCAAAGATTAAGC
CATGCATGTCTAAGTATAAACTGCTT-ATACTGTGAAACCGCGAATGGCT
CATTATATCTGTTATAATTTATTTGATGG-TACTA---CTACTCGG-ATA
ACCGTAGTAAATCTAGAGCTAATACGTGC-GCACAACCCGACTT-CTGGA
AGGGTCGTATTT-ATTAGATAAAAGGCCAGCCG-GGCTCACGCCCGACCT
TCGGTGACTCATGATAACTTGACGAATCGCACGGCCTT-GCGCCGGCGAT
GTTTCATTCAAATTTCAGCCCTATCAATTGTCGATGGTAGGATAGAGGCC
TACCATGATGGTAACGGGTGACGGAGGATTAGGGTTCGATTCCGGAGAGG
GAGCCTGAGAAACGGCTACCACATCCAAGGAAGGCAGCAGGCGCGCAAAT
TACCCAATTCCGGTACGGAGAGGTAGTGACAAAAAATAACAATATCGGGC
CTTCAAGG--TCTGATAATTGGAATGAGTACAATCTAAATACCTTAACGA
GGATCCATTGGAGGGCAAGTCTGGTGCCAGCAGCCGCGGTAATTCCAGCT
CCAATAGCGTATATTTAAGTTGTTGCAGTTGAAAGGCTCGTAGTCGGAAT
TTAGCGCTTTCTCGATGGTCCGCC---TCTGGTGTGCACTGTCGATGAT-
TGTGCTTTCTGTCGGGGACGGG-CTCTTGGGCTTAATTGTCTGGGACTCG
GGCTCGGCGTGGTTACTTTGAGTAAATTAGAGTGTTCAAAGCAGGCGATC
GCCCTGAATACATTAGCATGGAATAGCATGATAGGACT-CTGGCCTATCT
TGCTGGTCTGTAGGACCGGAGTAATGATTAAGAGGGACAGTCGGGGGCAT
TCGTATT-TCGTTGTCAGAGGTGAAATTCTTGGATTTACGAAAGACGAAC
ATCTGCGAAAGCATTTGCCAAGGATGTTTTCATTGATCAAGAACGAAAGT
TGGGGGCTCGAAGACGATTAGATACCGTCGTAGTCTCAACCATAAACGAT
GCCGACCAGGGATTGGCGAGCGTTCTTTT-GATGACCTCGCCAGCACCTT
GAGAGAAATCA-GAGTCTTTGGGTTCCGGGGGGAGTATGGTCGCAAGGCT
GAAACTTAAAGGAATTGACGGAAGGGCACCACCAGGCGTGG-AGCCTGCG
GCTTAATTTGACTCAACACGGGGAACCTTACCAGGTCCAGACACGGGAAT
GATGAACAGATTGAGAGCTCTTTTT-GATTCTGTGGGTGGTGGTGCATGG
CCGTTCTTAGTTGGTGGGTTGCCTTGTCAGGTT-GATTCCGGT-AACGAA
CGAGACCTCAGCCTGCTAAATAAT---CGGCGGTCCTCCTCGGATCGTCT
CGGTTACTTAGAGGGACTATTGACGTTTAGTCAA-TGTAAGTGTGAGGCA
ATAACAGGTCTGTGATGCCCTTCGATGTTCTGGGCCGCACGCGCGCTACA
CTGATGCATTCAACGAGCCCATCCTTGGCCGAGAGGCCCGGGTAATCTTG
GAAACTGCATCGTGATGGGGATAGATCATTGCAATTATTGGTCTTCAACG
AGGAATGCCTAGTAAGCGCGAGTCATCAGCTCGCGTTGATTACGTCCCTG
CCCTTTGTACACACCGCCCGTCGCTCCTACCGATTGGGTGTGCTGGTGAA
GTGATCGGATTGGATTCGAGC-GGTGGCAACACTGT-------TCGGAAC
CGAGAAGATCATTAAACCCTCCC-ACCTAGAGGAAGGAGAAGTCGTAACA
AGGTTTCCGTA------------------------
>CA-2-6
-------------------------CATATGCTTGTCTCAAAGATTAAGC
CATGCATGTCTAAGTATAAACTGCTT-ATACTGTGAAACCGCGAATGGCT
CATTATATCTGTTATAATTTATTTGATGG-TACTA---CTACTCGG-ATA
ACCGTAGTAAATCTAGAGCTAATACGTGC-GCACAACCCGACTT-CTGGA
AGGGTCGTATTT-ATTAGATAAAAGGCCAGCCG-GGCTCACGCCCGACCT
TCGGTGACTCATGATAACTTGACGAATCGCACGGCCTT-GCGCCGGCGAT
GTTTCATTCAAATTTCAGCCCTATCAATTGTCGATGGTAGGATAGAGGCC
TACCATGATGGTAACGGGTGACGGAGGATTAGGGTTCGATTCCGGAGAGG
GAGCCTGAGAAACGGCTACCACATCCAAGGAAGGCAGCAGGCGCGCAAAT
TACCCAATTCCGGTACGGAGAGGTAGTGACAAAAAATAACAATATCGGGC
CTTCAAGG--TCTGATAATTGGAATGAGTACAATCTAAATACCTTAACGA
GGATCCATTGGAGGGCAAGTCTGGTGCCAGCAGCCGCGGTAATTCCAGCT
CCAATAGCGTATATTTAAGTTGTTGCAGTTGAAAGGCTCGTAGTCGGAAT
TTAGCGCTTTCTCGATGGTCCGCC---TCTGGTATGCACTGTCGATGAT-
TGTGCTTTCTGTCGGGGACGGG-CTCCTGGGCTTAATTGTCTGGGACTCG
GGCTCGGCGTGGTTACTTTGAGTAAATTAGAGTGTTCAAAGCAGGCGATC
GCCCTGAATACATTAGCATGGAATAGCATGATAGGACT-CTGGCCTATCT
TGCTGGTCTGTAGGACCGGAGTAATGATTAAGAGGGACAGTCGGGGGCAT
TCGTATT-TCGTTGTCAGAGGTGAAATTCTTGGATTTACGAAAGACGAAC
ATCTGCGAAAGCATTTGCCAAGGATGTTTTCATTGATCAAGAACGAAAGT
TGGGGGCTCGAAGACGATTAGATACCGTCGTAGTCTCAACCATAAACGAT
GCCGACCAGGGATTGGCGAGCATTCTTTT-GATGACCTCGCCAGCACCTT
GAGAGAAATCA-GAGTCTTTGGGTTCCGGGGGGAGTATGGTCGCAAGGCT
GAAACTTAAAGGAATTGACGGAAGGGCACCACCAGGCGTGG-AGCCTGCG
GCTTAATTTGACTCAACACGGGGAACCTTACCAGGTCCAGACACGGGAAT
GATGAACAGATTGAGAGCTCTTTTTTGATTCTGTGGGTGGTGGTGCATGG
CCGTTCTTAGTTGGTGGGTTGCCTTGTCAGGTT-GATTCCGGT-AACGAA
CGAGACCTCAGCCTGCTAAATAAT---CGGTGGTCCTCCTCGGATCGTCT
CGGTTTCTTAGAGGGACTATTGACGTTTAGTCAA-TGTAAGTGTGAGGCA
ATAACAGGTCTGTGATGCCCTTCGATGTTCTGGGCCGCACGCGCGCTACA
CTGATGCATTCAACGAGCCCATCCTTGGCCGAGAGGCCCGGGTAATCTTG
GAAACTGCATCGTGATGGGGATAGATCATTGCAATTATTGGTCTTCAACG
AGGAATGCCTAGTAAGCGCGAGTCATCAGCTCGCGTTGATTACGTCCCTG
CCCTTTGTACACACCGCCCGTCGCTCCTACCGATTGGGTGTGCTGGTGAA
GTGATCGGATTGGATTCGAGC-GGTGGCAACACTGT-------TCGGAAC
CGAGAAGATCATTAAACCCTCCC-ACCTAGAGGAAGGAGAAGTCGTAACA
AGGTTTCCGTA------------------------
>CA-2-7
-------------------------CATATGCTTGTCTCAAAGATTAAGC
CATGCATGTCTAAGTATAAACTGCTT-ATACTGTGAAACCGCGAATGGCT
CATTATATCTGTTATAATTTATTTGATGG-TACTA---CTACTCGG-ATA
ACCGTAGTAAATCTAGAGCTAATACGTGC-GCACAACCCGACTT-CTGGA
AGGGTCGTATTT-ATTAGATAAAAGGCCAGCCG-GGCTCACGCCCGACCT
TCGGTGACTCATGATAACTTGACGAATCGCACGGCCTT-GCGCCGGCGAT
GTTTCATTCAAATTTCAGCCCTATCAATTGTCGATGGTAGGATAGAGGCC
TACCATGATGGTAACGGGTGACGGAGGATTAGGGTTCGATTCCGGAGAGG
GAGCCTGAGAAACGGCTACCACATCCAAGGAAGGCAGCAGGCGCGCAAAT
TACCCAATTCCGGTACGGAGAGGTAGTGACAAAAAATAACAATATCGGGC
CTTCAAGG--TCTGATAATTGGAATGAGTACAATCTAAATACCTTAACGA
GGATCCATTGGAGGGCAAGTCTGGTGCCAGCAGCCGCGGTAATTCCAGCT
CCAATAGCGTATATTTAAGTTGTTGCAGTTGAAAGGCTCGTAGTCGGAAT
TTAGCGCTTTCTCGATGGTCCGCC---TCTGGTGTGCACTGTCGATGAT-
TGTGCTTTCTGTCGGGGACGGG-CTCCTGGGCTTAATTGTTTGGGACTCG
GGCTCGGCGTGGTTACTTTGAGTAAATTAGAGTGTTCAAAGCAGGCGATC
GCCCTGAATACATTAGCATGGAATAGCATGATAGGACT-CTGGCCTATCT
TGCTGGTCTGTAGGACCGGAGTAATGATTAAGAGGGACAGTCGGGGGCAT
TCGTATT-TCGTTGTCAGAGGTGAAATTCTTGGATTTACGAAAGACGAAC
ATCTGCGAAAGCATTTGCCAAGGATGTTTTCATTGATCAAGAACGAAAGT
TGGGGGCTCGAAGACGATTAGATACCGTCGTAGTCTCAACCATAAACGAT
GCCGACCAGGGATTGGCGAGCGTTCTTTT-GATGACCTCGCCAGCACCTT
GAGAGAAATCA-GAGTCTTTGGGTTCCGGGGGGAGTATGGTCGCAAGGCT
GAAACTTAAAGGAATTGACGGAAGGGCACCACCAGGCGTGG-AGCCTGCG
GCTTAATTTGACTCAACACGGGGAACCTTACCAGGTCCAGACACGGGAAT
GATGAACAGATTGAGAGCTCTTTTTTGATTCTGTGGGTGGTGGTGCATGG
CCGTTCTTAGTTGGTGGGTTGCCTTGTCAGGTT-GATTCCGGT-AACGAA
CGAGACCTCAGCCTGCTAAATAAT---CGGCGGTCCTCCTCGGATCGTCT
CGGTTTCTTAGAGGGACTATTGACGTTTAGTCAA-TGTAAGTGTGAGGCA
ATAACAGGTCTGTGATGCCCTTCGATGTTCTGGGCCGCACGCGCGCTACA
CTGATGCATTCAACGAGCCCATCCTTGGCCGAGAGGCCCGGGTAATCTTG
GAAACTGCATCGTGATGGGGATAGATCATTGCAATTATTGGTCTTCAACG
AGGAATGCCTAGTAAGCGCGAGTCATCAGCTCGCGTTGATTACGTCCCTG
CCCTTTGTACACACCGCCCGTCGCTCCTACCGATTGGGTGTGCTGGTGAA
GTGATCGGATTGGATTCGAGC-GGTGGCAACACTGT-------TCGGAAC
CGAGAAGATCATTAAACCCTCCC-ACCTAGAGGAAGGAGAAGTCGTAACA
AGGTTTCCGTA------------------------
>CA-2-8
-------------------------CATATGCTTGTCTCAAAGATTAAGC
CATGCATGTCTAAGTATAAACTGCTT-ATACTGTGAAACCGCGAATGGCT
CATTATATCTGTTATAATTTATTTGATGG-TACTA---CTACTCGG-ATA
ACCGTAGTAAATCTAGAGCTAATACGTGC-GCACAACCCGACTT-CTGGA
AGGGTCGTATTT-ATTAGATAAAAGGCCAGCCG-GGCTCACGCCCGACCT
TCGGTGACTCATGATAACTTGACGAATCGCACGGCCTT-GCGCCGGCGAT
GTTTCATTCAAATTTCAGCCCTATCAATTGTCGATGGTAGGATAGAGGCC
TACCATGATGGTAACGGGTGACGGAGGATTAGGGTTCGATTCCGGAGAGG
GAGCCTGAGAAACGGCTACCACATCCAAGGAAGGCAGCAGGCGCGCAAAT
TACCCAATTCCGGTACGGAGAGGTAGTGACAAAAAATAACAATATCGGGC
CTTCAAGG--TCTGATAATTGGAATGAGTACAATCTAAATACCTTAACGA
GGATCCATTGGAGGGCAAGTCTGGTGCCAGCAGCCGCGGTAATTCCAGCT
CCAATAGCGTATATTTAAGTTGTTGCAGTTGAAAGGCTCGTAGTCGGAAT
TTAGCGCTTTCTCGATGGTCCGCC---TCTGGTGTGCACTGTCGATGAT-
TGTGCTTTCTGTCGGGGACGGG-CTCCTGGGCTTAATTGTCTGGGACTCG
GGCTCGGCGTGGTTACTTTGAGTAAATTAGAGTGTTCAAAGCAGGCGATC
GCCCTGAATACATTAGCATGGAATAGCATGATAGGACT-CTGGCCTATCT
TGCTGGTCTGTAGGACCGGAGTAATGATTAAGAGGGACAGTCGGGGGCAT
TCGTATT-TCGTTGTCAGAGGTGAAATTCTTGGATTTACGAAAGACGAAC
ATCTGCGAAAGCATTTGCCAAGGATGTTTTCATTGATCAAGAACGAAAGT
TGGGGGCTCGAAGACGATTAGATACCGTCGTAGTCTCAACCATAAACGAT
GCCGACCAGGGATTGGCGAGCGTTCTTTT-GATGACCTCGCCAGCACCTT
GAGAGAAATCA-GAGTCTTTGGGTTCCGGGGGGAGTATGGTCGCAAGGCT
GAAACTTAAAGGAATTGACGGAAGGGCACCACCAGGCGTGG-AGCCTGCG
GCTTAATTTGACTCAACACGGGGAACCTTACCAGGTCCAGACACGGGAAT
GATGAACAGATTGAGAGCTCTTTTTTGATTCTGTGGGTGGTGGTGCATGG
CCGTTCTTAGTTGGTGGGTTGCCTTGTCAGGTT-GATTCCGGT-AACGAA
CGAGACCTCAGCCTGCTAAATAAT---CGGCGGTCCTCCTCGGATCGTCT
CGGTTTCTTAGAGGGACTATTGACGTTTAGTCAA-TGTAAGTGTGAGGCA
ATAACAGGTCTGTGATGCCCTTCGATGTTCTGGGCCGCACGCGCGCTACA
CTGATGCATTCAACGAGCCCATCCTTGGCCGAGAGGCCCGGGTAATCTTG
GAAACTGCATCGTGATGGGGATAGATCATTGCAATTATTGGTCTTCAACG
AGGAATGCCTAGTAAGCGCGAGTCATCAGCTCGCGTTGATTACGTCCCTG
CCCTTTGTACACACCGCCCGTCGCTCCTACCGATTGGGTGTGCTGGTGAA
GTGATCGGATTGGATTCGAGC-GGTGGCAACACTGT-------TCGGAAC
CGAGAAGATCATTAAACCCTCCC-ACCTAGAGGAAGGAGAAGTCGTAACA
AGGTTTCCGTA------------------------
>CA-3-1
----------------------------------GTCTCAAAGATTAAGC
CATGCATGTCTAAGTATAAACTGCTT-ATACTGTGAAACCGCGAATGGCT
CATTATATCTGTTATAATTTATTTGATGG-TATTA---CTACTCGG-ATA
ACCGTAGTAAATCTAGAGCTAATACGTGC-GCACAACCCGACTT-CTGGA
AGGGTCGTATTT-ATTAGATAAAAGGCCAGCCG-GGCTCACGCCCGACCT
TCGGTGACTCATGATAACTTGACGAATCGCACGGCCTT-GCGCCGGCGAT
GTTTCATTCAAATTTCAGCCCTATCAATTGTCGATGGTAGGATAGAGGCC
TACCATGATGGTAACGGGTGACGGAGGATTAGGGTTCGATTCCGGAGAGG
GAGCCTGAGAAACGGCTACCACATCCAAGGAAGGCAGCAGGCGCGCAAAT
TACCCAATTCCGGTACGGAGAGGTAGTGACAAAAAATAACAATATCGGGC
CTTCAAGG--TCTGATAATTGGAATGAGTACAATCTAAATACCTTAACGA
GGATCCATTGGAGGGCAAGTCTGGTGCCAGCAGCCGCGGTAATTCCAGCT
CTAATAGCGTATATTTAAGTTGTTGCAGTTGAAAGGCTCGTAGTCGGAAT
TTAGCGCTTTCTCGATGGTCCGCC---TCTGGTGTGCACTGTCGATGAT-
TGTGCTTTCTGTCGGGGACGGG-CTCCTGGGCTTAATTGTCTGGGACTCG
GGCTCGGCGTGGTTACTTTGAGTAAATTAGAGTGTTCAAAGCAGGCGATC
GCCCTGAATACATTAGCATGGAATAGCATGATAGGACT-CTGGCCTATCT
TGCTGGTCTGTAGGACCGGAGTAATGATTAAGAGGGACAGTCGGGGGCAT
TCGTATT-TCGTTGTCAGAGGTGAAATTCTTGGATTTACGAAAGACGAAC
ATCTATGAAAGCATTTGCCAAGGATGTTTTCATTGATCAAGAACGAAAGT
TGGGGGCTCGAAGACGATTAGATACCGTCGTAGTCTCAACCATAAACGAT
GCCGACCAGGGATTGGCGAGCGTTCTTTT-GATGACCTCGCCAGCACCTT
GAGAGAAATCA-GAGTCTTTGGGTTCCGGGGGGAGTATGGTCGCAAGGCT
GAAACTTAAAGGAATTGACGGAAGGGCACCACCAGGCGTGG-AGCCTGCG
GCTTAATTTGACTCAACACGGGGAACCTTACCAGGTCCAGACACGGGAAT
GATGAACAGATTGAGAGCTCTTTTTTGATTCTGTGGGTGGTGGTGCATGG
CCGTTCTTAGTTGGTGGGTTGCCTTGTCAGGTT-GATTCCGGT-AACGAA
CGAGACCTCAGCCTGCTAAATAAT---CGGCGGTCCTCCTCGGATCGTCT
CGGTTTCTTAGAGGGACTATTGACGTTTAGTCAA-TGTAAGTGTGAGGCA
ATAACAGGTCTGTGATGCCCTTCGATGTTCTGGGCCGCACGCGCGCTACA
CTGATGCATTCAACGAGCCCATCCTTGGCCGAGAGGCCCGGGTAATCTTG
GAAACTGCATCGTGATGGGGATAGATCATTGCAATTATTGGTCTTCAACG
AGGAATGCCTAGTAAGCGCGAGTCATCAGCTCGCGTTGATTACGTCCCTG
CCCTTTGTACACACCGCCCGTCGCTCCTACCGATTGGGTGTGCTGGTGAA
GTGATCGGATTGGATTCGAGC-GGTGGCAACACTGT-------TCGGAAC
CGAGAAGATCATTAAACCCTCCC-ACCTAGAGGAAGGAGAAGTCGTAACA
-----------------------------------
>CA-3-3
----------------------------------GTCTCAAAGATTAAGC
CATGCATGTCTAAGTATAAACTGCTT-ATACTGTGAAACCGCGAATGGCT
CATTATATCTGTTATAATTTATTTGATGG-TACTA---CTACTCGG-ATA
ACCGTAGTAAATCTAGAGCTAATACGTGC-GCACAACCCGACTT-CTGGA
AGGGTCGTATTT-ATTAGATAAAAGGCCAGCCG-GGCTCACGCCCGACCT
TCGGTGACTCATGATAACTTGACGAATCGCACGGCCTT-GCGCCGGCGAT
GTTTCATTCAAATTTCAGCCCTATCAATTGTCGATGGTAGGATAGAGGCC
TACCATGATGGTAACGGGTGACGGAGGATTAGGGTTCGATTCCGGAGAGG
GAGCCTGAGAAACGGCTACCACATCCAAGGAAGGCAGCAGGCGCGCAAAT
TACCCAATTCCGGTACGGAGAGGTAGTGACAAAAAATAACAATATCGGGC
CTTCAAGG--TCTGATAATTGGAATGAGTACAATCTAAATACCTTAACGA
GGATCCATTGGAGGGCAAGTCTGGTGCCAGCAGCCGCGGTAATTCCAGCT
CCAATAGCGTATATTTAAGTTGTTGCAGTTGAAAGGCTCGTAGTCGGAAT
TTAGCGCTTTCTCGATGGTCCGCC---TCTGGTGTGCACTGTCGATGAT-
TGTGCTTTCTGTCGGGGACGGG-CTCCTGGGCTTAATTGTTTGGGACTCG
GGCTCGGCGTGGTTACTTTGAGTAAATTAGAGTGTTCAAAGCAGGCGATC
GCCCTGAATACATTAGCATGGAATAGCATGATAGGACT-CTGGCCTATCT
TGCTGGTCTGTAGGACCGGAGTAATGATTAAGAGGGACAGTCGGGGGCAT
TCGTATT-TCGTTGTCAGAGGTGAAATTCTTGGATTTACGAAAGACGAAC
ATCTGCGAAAGCATTTGCCAAGGATGTTTTCATTGATCAAGAACGAAAGT
TGGGGGCTCGAAGACGATTAGATACCGTCGTAGTCTCAACCATAAACGAT
GCCGACCAGGGATTGGCGAGCGTTCTTTT-GATGACCTCGCCAGCACCTT
GAGAGAAATCA-GAGTCTTTGGGTTCCGGGGGGAGTATGGTCGCAAGGCT
GAAACTTAAAGGAATTGACGGAAGGGCACCACCAGGCGTGG-AGCCTGCG
GCTTAATTTGACTCAACACGGGGAACCTTACCAGGTCCAGACACGGGAAT
GATGAACAGATTGAGAGCTCTTTTTTGATTCTGTGGGTGGTGGTGCATGG
CCGTTCTTAGTTGGTGGGTTGCCTTGTCAGGTT-GATTCCGGT-AACGAA
CGAGACCTCAGCCTGCTAAATAAT---CGGCGGTCCTCCTCGGATCGTCT
CGGTTTCTTAGAGGGACTATTGACGTTTAGTCAA-TGTAAGTGTGAGGCA
ATAACAGGTCTGTGATGCCCTTCGATGTTCTGGGCCGCACGCGCGCTACA
CTGATGCATTCAACGAGCCCATCCTTGGCCGAGAGGCCCGGGTAATCTTG
GAAACTGCATCGTGATGGGGATAGATCATTGCAATTATTGGTCTTCAACG
AGGAATGCCTAGTAAGCGCGAGTCATCAGCTCGCGTTGATTACGTCCCTG
CCCTTTGTACACACCGCCCGTCGCTCCTACCGATTGGGTGTGCTGGTGAA
GTGATCGGATTGGATTCGAGC-GGTGGCAACACTGT-------TCGGAAC
CGAGAAGATCATTAAACCCTCCC-ACCTAGAGGAAGGAGAAGTCGTAACA
-----------------------------------
>CA-3-4
----------------------------------GTCTCAAAGATTAAGC
CATGCATGTCTAAGTATAAACTGCTT-ATACTGTGAAACCGCGAATGGCT
CATTATATCTGTTATAATTTATTTGATGG-TACTA---CTACTCGG-ATA
ACCGTAGTAAATCTAGAGCTAATACGTGC-GCACAACCCGACTT-CTGGA
AGGGTCGTATTT-ATTAGATAAAAGGCCAGCCG-GGCTCACGCCCGACCT
TCGGTGACTCATGATAACTTGACGAATCGCACGGCCTT-GCGCCGGCGAT
GTTTCATTCAAATTTCAGCCCTATCAATTGTCGATGGTAGGATAGAGGCC
TACCATGATGGTAACGGGTGACGGAGGATTAGGGTTCGATTCCGGAGAGG
GAGCCTGAGAAACGGCTACCACATCCAAGGAAGGCAGCAGGCGCGCAAAT
TACCCAATTCCGGTACGGAGAGGTAGTGACAAAAAATAACAATATCGGGC
CTTCAAGG--TCTGATAATTGGAATGAGTACAATCTAAATACCTTAACGA
GGATCCATTGGAGGGCAAGTCTGGTGCCAGCAGCCGCGGTAATTCCAGCT
CCAATAGCGTATATTTAAGTTGTTGCAGTTGAAAGGCTCGTAGTCGGAAT
TTAGCGCTTTCTCGATGGTCCGCC---TCTGGTGTGCACTGTCGATGAT-
TGTGCTTTCTGTCGGGGACGGG-CTCCTGGGCTTAATTGTTTGGGACTCG
GGCTCGGCGTGGTTACTTTGAGTAAATTAGAGTGTTCAAAGCAGGCGATC
GCCCTGAATACATTAGCATGGAATAGCATGATAGGACT-CTGGCCTATCT
TGCTGGTCTGTAGGACCGGAGTAATGATTAAGAGGGACAGTCGGGGGCAT
TCGTATT-TCGTTGTCAGAGGTGAAATTCTTGGATTTACGAAAGACGAAC
ATCTGCGAAAGCATTTGCCAAGGATGTTTTCATTGATCAAGAACGAAAGT
TGGGGGCTCGAAGACGATTAGATACCGTCGTAGTCTCAACCATAAACGAT
GCCGACCAGGGATTGGCGAGCGTTCTTTT-GATGACCTCGCCAGCACCTT
GAGAGAAATCA-GAGTCTTTGGGTTCCGGGGGGAGTATGGTCGCAAGGCT
GAAACTTAAAGGAATTGACGGAAGGGCACCACCAGGCGTGG-AGCCTGCG
GCTTAATTTGACTCAACACGGGGAACCTTACCAGGTCCAGACACGGGAAT
GATGAACAGATTGAGAGCTCTTTTTTGATTCTGTGGGTGGTGGTGCATGG
CCGTTCTTAGTTGGTGGGTTGCCTTGTCAGGTT-GATTCCGGT-AACGAA
CGAGACCTCAGCCTGCTAAATAAT---CGGCGGTCCTCCTCGGATCGTCT
CGGTTTCTTAGAGGGACTATTGACGTTTAGTCAA-TGTAAGTGTGAGGCA
ATAACAGGTCTGTGATGCCCTTCGATGTTCTGGGCCGCACGCGCGCTACA
CTGATGCATTCAACGAGCCCATCCTTGGCCGAGAGGCCCGGGTAATCTTG
GAAACTGCATCGTGATGGGGATAGATCATTGCAATTATTGGTCTTCAACG
AGGAATGCCTAGTAAGCGCGAGTCATCAGCTCGCGTTGATTACGTCCCTG
CCCTTTGTACACACCGCCCGTCGCTCCTACCGATTGGGTGTGCTGGTGAA
GTGATCGGATTGGATTCGAGC-GGTGGCAACACTGT-------TCGGAAC
CGAGAAGATCATTAAACCCTCCC-ACCTAGAGGAAGGAGAAGTCGTAACA
-----------------------------------
>CA-3-5
----------------------------------GTCTCAAAGATTAAGC
CATGCATGTCTAAGTATAAACTGCTT-ATACTGTGAAACCGCGAATGGCT
CATTATATCTGTTATAATTTATTTGATGG-TACTA---CTACTCGG-ATA
ACCGTAGTAAATCTAGAGCTAATACGTGC-GCACAACCCGACTT-CTGGA
AGGGTCGTATTT-ATTAGATAAAAGGCCAGCCG-GGCTCACGCCCGACCT
TCGGTGACTCATGATAACTTGACGAATCGCACGGCCTT-GCGCCGGCGAT
GTTTCATTCAAATTTCAGCCCTATCAATTGTCGATGGTAGGATAGAGGCC
TACCATGATGGTAACGGGTGACGGAGGATTAGGGTTCGATTCCGGAGAGG
GAGCCTGAGAAACGGCTACCACATCCAAGGAAGGCAGCAGGCGCGCAAAT
TACCCAATTCCGGTACGGAGAGGTAGTGACAAAAAATAACAATATCGGGC
CTTCAAGG--TCTGATAATTGGAATGAGTACAATCTAAATACCTTAACGA
GGATCCATTGGAGGGCAAGTCTGGTGCCAGCAGCCGCGGTAATTCCAGCT
CCAATAGCGTATATTTAAGTTGTTGCAGTTGAAAGGCTCGTAGTCGGAAT
TTAGCGCTTTCTCGATGGTCCGCC---TCTGGTGTGCACTGTCGATGAT-
TGTGCTTTCTGTCGGGGACGGG-CTCCTGGGCTTAATTGTTTGGGACTCG
GGCTCGGCGTGGTTACTTTGAGTAAATTAGAGTGTTCAAAGCAGGCGATC
GCCCTGAATACATTAGCATGGAATAGCATGATAGGACT-CTGGCCTATCT
TGCTGGTCTGTAGGACCGGAGTAATGATTAAGAGGGACAGTCGGGGGCAT
TCGTATT-TCGTTGTCAGAGGTGAAATTCTTGGATTTACGAAAGACGAAC
ATCTGCGAAAGCATTTGCCAAGGATGTTTTCATTGATCAAGAACGAAAGT
TGGGGGCTCGAAGACGATTAGATACCGTCGTAGTCTCAACCATAAACGAT
GCCGACCAGGGATTGGCGAGCGTTCTTTT-GATGACCTCGCCAGCACCTT
GAGAGAAATCA-GAGTCTTTGGGTTCCGGGGGGAGTATGGTCGCAAGGCT
GAAACTTAAAGGAATTGACGGAAGGGCACCACCAGGCGTGG-AGCCTGCG
GCTTAATTTGACTCAACACGGGGAACCTTACCAGGTCCAGACACGGGAAT
GATGAACAGATTGAGAGCTCTTTTTTGATTCTGTGGGTGGTGGTGCATGG
CCGTTCTTAGTTGGTGGGTTGCCTTGTCAGGTT-GATTCCGGT-AACGAA
CGAGACCTCAGCCTGCTAAATAAT---CGGCGGTCCTCCTCGGATCGTCT
CGGTTTCTTAGAGGGACTATTGACGTTTAGTCAA-TGTAAGTGTGAGGCA
ATAACAGGTCTGTGATGCCCTTCGATGTTCTGGGCCGCACGCGCGCTACA
CTGATGCATTCAACGAGCCCATCCTTGGCCGAGAGGCCCGGGTAATCTTG
GAAACTGCATCGTGATGGGGATAGATCATTGCAATTATTGGTCTTCAACG
AGGAATGCCTAGTAAGCGCGAGTCATCAGCTCGCGTTGATTACGTCCCTG
CCCTTTGTACACACCGCCCGTCGCTCCTACCGATTGGGTGTGCTGGTGAA
GTGATCGGATTGGATTCGAGC-GGTGGCAACACTGT-------TCGGAAC
CGAGAAGATCATTAAACCCTCCC-ACCTAGAGGAAGGAGAAGTCGTAACA
-----------------------------------
>CA-3-6
----------------------------------GTCTCAAAGATTAAGC
CATGCATGTCTAAGTATAAACTGCTT-ATACTGTGAAACCGCGAATGGCT
CATTATATCTGTTATAATTTATTTGATGG-TACTA---CTACTCGG-ATA
ACCGTAGTAAATCTAGAGCTAATACGTGC-GCACAACCCGACTT-CTGGA
AGGGTCGTATTT-ATTAGATAAAAGGCCAGCCG-GGCTCACGCCCGACCT
TCGGTGACTCATGATAACTTGACGAATCGCACGGCCTT-GCGCCGGCGAT
GTTTCATTCAAATTTCAGCCCTATCAATTGTCGATGGTAGGATAGAGGCC
TACCATGATGGTAACGGGTGACGGAGGATTAGGGTTCGATTCCGGAGAGG
GAGCCTGAGAAACGGCTACCACATCCAAGGAAGGCAGCAGGCGCGCAAAT
TACCCAATTCCGGTACGGAGAGGTAGTGACAAAAAATAACAATATCGGGC
CTTCAAAG--TCTGATAATTGGAATGAGTACAATCTAAATACCTTAACGA
GGATCCATTGGAGGGCAAGTCTGGTGCCAGCAGCCGCGGTAATTCCAGCT
CCAATAGCGTATATTTAAGTTGTTGCAGTTGAAAGGCTCGTAGTCGGAAT
TTAGCGCTTTCTCGATGGTCCGCC---TCTGGTGTGCACTGTCGATGAT-
TGTGCTTTCTGTCGGGGACGGG-CTCCTGGGCTTAATTGTCTGGGACTCG
GGCTCGGCGTGGTTACTTTGAGTAAATTAGAGTGTTCAAAGCAGGCGATC
GCCCTGAATACATTAGCATGGAATAGCATGATAGGACT-CTGGCCTATCT
TGCTGGTCTGTAGGACCGGAGTAATGATTAAGAGGGACAGTCGGGGGCAT
TCGTATT-TCGTTGTCAGAGGTGAAATTCTTGGATTTACGAAAGACGAAC
ATCTGCGAAAGCATTTGCCAAGGATGTTTTCATTGATCAAGAACGAAAGT
TGGGGGCTCGAAGACGATTAGATACCGTCGTAGTCTCAACCATAAACGAT
GCCGACCAGGGATTGGCGAGCGTTCTTTT-GATGACCTCGCCAGCACCTT
GAGAGAAATCA-GAGTCTTTGGGTTCCGGGGGGAGTATGGTCGCAAGGCT
GAAACTTAAAGGAATTGACGGAAGGGCACCACCAGGCGTGG-AGCCTGCG
GCTTAATTTGACTCAACACGGGGAACCTTACCAGGTCCAGACACGGGAAT
GATGAACAGATTGAGAGCTCTTTTTTGATTCTGTGGGTGGTGGTGCATGG
CCGTTCTTAGTTGGTGGGTTGCCTTGTCAGGTT-GATTCCGGT-AACGAA
CGAGACCTCAGCCTGCTAAATAAT---CGGCGGTCCTCCTCGGATCGTCT
CGGTTTCTTAGAGGGACTATTGACGTTTAGTCAA-TGTAAGTGTGAGGCA
ATAACAGGTCTGTGATGCCCTTCGATGTTCTGGGCCGCACGCGCGCTACA
CTGATGCATTCAACGAGCCCATCCTTGGCCGAGAGGCCCGGGTAATCTTG
GAAACTGCATCGTGATGGGGATAGATCATTGCAATTATTGGTCTTCAACG
AGGAATGCCTAGTAAGCGCGAGTCATCAGCTCGCGTTGATTACGTCCCTG
CCCTTTGTACACACCGCCCGTCGCTCCTACCGATTGGGTGTGCTGGTGAA
GTGATCGGATTGGATTCGAGC-GGTGGCAACACTGT-------TCGGAAC
CGAGAAGATCATTAAACCCTCCC-ACCTAGAGGAATGAGAAGTCGTAACA
-----------------------------------
>CA-3-7
----------------------------------GTCTCAAAGATTAAGC
CATGCATGTCTAAGTATAAACTGCTT-ATACTGTGAAACCGCGAACGGCT
CATTATATCTGTTATAATTTATTTGATGG-TACTA---CTACTCGG-ATA
ACCGTAGTAAATCTAGAGCTAATACGTGC-GCACAACCCGACTT-CTGGA
AGGGTCGTATTT-ATTAGATAAAAGGCCAGCCG-GGCTCACGCCCGACCT
TCGGTGACTCATGATAACTTGACGAATCGCACGGCCTT-GCGCCGGCGAT
GTTTCATTCAAATTTCAGCCCTATCAATTGTCGATGGTAGGATAGAGGCC
TACCATGATGGTAACGGGTGACGGAGGATTAGGGTTCGATTCCGGAGAGG
GAGCCTGAGAAACGGCTACCACATCCAAGGAAGGCAGCAGGCGCGCAAAT
TACCCAATTCCGGTACGGAGAGGTAGTGACAAAAAATAACAATATCGGGC
CTTCAAGG--TCTGATAATTGGAATGAGTACAATCTAAATACCTTAACGA
GGATCCATTGGAGGGCAAGTCTGGTGCCAGCAGCCGCGGTAATTCCAGCT
CCAATAGCGTATATTTAAGTTGTTGCAGTTGAAAGGCTCGTAGTCGGAAT
TTAGCGCTTTCTCGATGGTCCGCC---TCTGGTGTGCACTGTCGATGAT-
TGTGCTTTCTGTCGGGGACGGG-CTCCTGGGCTTAATTGTCTGGGACTCG
GGCTCGGCGTGGTTACTTTGAGTAAATTAGAGTGTTCAAAGCAGGCGATC
GCCCTGAATACATTAGCATGGAATAGCATGATAGGACT-CTGGCCTATCT
TGCTGGTCTGTAGGACCGGAGTAATGATTAAGAGGGACAGTCGGGGGCAT
TCGTATT-TCGTTGTCAGAGGTGAAATTCTTGGATTTACGAAAGACGAAC
ATCTGCGAAAGCATTTGCCAAGGATGTTTTCATTGATCAAGAACGAAAGT
TGGGGGCTCGAAGACGATTAGATACCGTCGTAGTCTCAACCATAAACGAT
GCCGACCAGGGATTGGCGAGCGTTCTTTT-GATGACCTCGCCAGCACCTT
GAGAGAAATCA-GAGTCTTTGGGTTCCGGGGGGAGTATGGTCGCAAGGCT
GAAACTTAAAGGAATTGACGGAAGGGCACCACCAGGCGTGG-AGCCTGCG
GCTTAATTTGACTCAACACGGGGAACCTTACCAGGTCCAGACACGGGAAT
GATGAACAGATTGAGAGCTCTTTTTTGATTCTGTGGGTGGTGGTGCATGG
CCGTTCTTAGTTGGTGGGTTGCCTTGTCAGGTT-GATTCCGGT-AACGAA
CGAGACCTCAGCCTGCTAAATAAT---CGGCGGTCCTCCTCGGATCGTCT
CGGTTTCTTAGAGGGACTATTGACGTTTAGTCAA-TGTAAGTGTGAGGCA
ATAACAGGTCTGTGATGCCCTTCGATGTTCTGGGCCGCACGCGCGCTACA
CTGATGCATTCAACGAGCCCATCCTTGGCCGAGAGGCCCGGGTAATCTTG
GAAACTGCATCGTGATGGGGATAGATCATTGCAATTATTGGTCTTCAACG
AGGAATGCCTAGTAAGCGCGAGTCATCAGCTCGCGTTGATTACGTCCCTG
CCCTTTGTACACACCGCCCGTCGCTCCTACCGATTGGGTGTGCTGGTGAA
GTGATCGGATTGGATTCGAGC-GGTGGCAACACTGT-------TCGGAAC
CGAGAAGATCATTAAACCCTCCC-ACCTAGAGGAAGGAGAAGTCGTAACA
-----------------------------------
>CA-3-8
----------------------------------GTCTCAAAGATTAAGC
CATGCATGTCTAAGTATAAACTGCTT-ATACTGTGAAACCGCGAATGGCT
CATTATATCTGTTATAATTTATTTGATGG-TACTA---CTACTCGG-ATA
ACCGTAGTAAATCTAGAGCTAATACGTGC-GCACAACCCGACTT-CTGGA
AGGGTCGTATTT-ATTAGATAAAAGGCCAGCCG-GGCTCACGCCCGACCT
TCGGTGACTCATGATAACTTGACGAATCGCACGGCCTT-GCGCCGGCGAT
GTTTCATTCAAATTTCAGCCCTATCAATTGTTGATGGTAGGATAGAGGCC
TACCATGATGGTAACGGGTGACGGAGGATTAGGGTTCGATTCCGGAGAGG
GAGCCTGAGAAACAGCTACCACATCCAAGGAAGGCAGCAGGCGCGCAAAT
TACCCAATTCCGGTACGGAGAGGTAGTGACAAAAAATAACAATATCGGGC
CTTCAAGG--TCTGATAATTGGAATGAGTACAATCTAAATACCTTAACGA
GGATCCATTGGAGGGCAAGTCTGGTGCCAGCAGCCGCGGTAATTCCAGCT
CCAGTAGCGTATATTTAAGTTGTTGCAGTTGAAAGGCTCGTAGTCGGAAT
TTAGCGCTTTCTCGATGGTCCGCC---TCTGGTGTGCACTGTCGATGAT-
TGTGCTTTCTGTCGGGGACGGG-CTCCTGGGCTTAATTGTCTGGGACTCG
GGCTCGGCGTGGTTACTTTGAGTAAATTAGAGTGTTCAAAGCAGGCGATC
GCCCTGAATACATTAGCATGGAATAGCATGATAGGACT-CTGGCCTATCT
TGCTGGTCTGTAGGACCGGAGTAATGATTAAGAGGGACAGTCGGGGGCAT
TCGTATT-TCGTTGTCAGAGGTGAAATTCTTGGATTTACGAAAGACGAAC
ATCTGCGAAAGCATTTGCCAAGGATGTTTTCATTGATCAAGAACGAAAGT
TGGGGGCTCGAAGACGATTAGATACCGTCGTAGTCTCAACCATAAACGAT
GCCGACCAGGGATTGGCGAGCGTTCTTTT-GATGACCTCGCCAGCACCTT
GAGAGAAATCA-GAGTCTTTGGGTTCCGGGGGGAGTATGGTCGCAAGGCT
GAAACTTGAAGGAATTGACGGAAGGGCACCACCAGGCGTGG-AGCCTGCG
GCTTAATTTGACTCAACACGGGGAACCTTACCAGGTCCAGACACGGGAAT
GATGAACAGATTGAGAGCTCTTTTTTGATTCTGTGGGTGGTGGTGCATGG
CCGTTCTTAGTTGGTGGGTTGCCTTGTCAGGTT-GATTCCGGT-AACGAA
CGAGACCTCAGCCTGCTAAATAAT---CGGCGGTCCTCCTCGGATCGTCT
CGGTTTCTTAGAGGGACTATTGACGTTTAGTCAA-TGTAAGTGTGAGGCA
ATAACAGGTCTGTGATGCCCTTCGATGTTCTGGGCCGCACGCGCGCTACA
CTGATGCATTCAACGAGCCCATCCTTGGCCGAGAGGCCCGGGTAATCTTG
GAAACTGCATCGTGATGGGGATAGATCATTGCAATTATTGGTCTTCAACG
AGGAATGCCTAGTAAGCGCGAGTCATCAGCTCGCGTTGATTACGTCCCTG
CCCTTTGTACACACCGCCCGTCGCTCCTACCGATTGGGTGTGCTGGTGAA
GTGATCGGATTGGATTCGAGC-GGTGGCAACACTGT-------TCGGAAC
CGAGAAGATCATTAAACCCTCCC-ACCTAGAGGAAGGAGAAGTCGTAACA
-----------------------------------
>BF-3-2
-------------------------CATATGCTTGTCTCAAAGATTAAGC
CATGCATGTCTAAGTATAAACTGCTT-ATACTGTGAAACCGCGAATGGCT
CATTATATCTGTTATAATTTATTTGATGG-TACTA---CTACTCGG-ATA
ACCGTAGTAAATCTAGAGCTAATACGTGC-GCACAACCCGACTT-CTGGA
AGGGTCGTATTT-ATTAGATAAAAGGCCAGCCG-GGCTCACGCCCGACCT
TCGGTGACTCATGATAACTTGACGAATCGCACGGCCTT-GCGCCGGCGAT
GTTTCATTCAAATTTCAGCCCTATCAATTGTCGATGGTAGGATAGAGGCC
TACCATGATGGTAACGGGTGACGGAGGATTAGGGTTCGATTCCGGAGAGG
GAGCCTGAGAAACGGCTACCACATCCAAGGAAGGCAGCAGGCGCGCAAAT
TACCCAATTCCGGTACGGAGAGGTAGTGACAAAAAATAACAATATCGGGC
CTTCAAGG--TCTGATAATTGGAATGAGTACAATCTAAATACCTTAACGA
GGATCCATTGGAGGGCAAGTCTGGTGCCAGCAGCCGCGGTAATTCCAGCT
CCAATAGCGTATATTTAAGTTGTTGCAGTTGAAAGGCTCGTAGTCGGAAT
TTAGCGCTTTCTCGATGGTCCGCC---TCTGGTGTGCACTGTCGATGAT-
TGTGCTTTCTGTCGGGGACGGG-CTCCTGGGCTTAATTGTCTGGGACTCG
GGCTCGGCGTGGTTACTTTGAGTAAATTAGAGTGTTCAAAGCAGGCGATC
GCCCTGAATACATTAGCATGGAATAGCATGATAGGACT-CTGGCCTATCT
TGCTGGTCTGTAGGACCGGAGTAATGATTAAGAGGGACAGTCGGGGGCAT
TCGTATT-TCGTTGTCAGAGGTGAAATTCTTGGATTTACGAAAGACGAAC
ATCTGCGAAAGCATTTGCCAAGGATGTTTTCATTGATCAAGAACGAAAGT
TGGGGGCTCGAAGACGATTAGATACTGTCGTAGTCTCAACCATAAACGAT
GCCGACCAGGGATTGGCGAGCGTTCTTTT-GATGACCTCGCCAGCACCTT
GAGAGAAATCA-GAGTCTTTGGGTTCCGGGGGGAGTATGGTCGCAAGGCT
GAAACTTAAAGGAATTGACGGAAGGGCACCACCAGGCGTGG-AGCCTGCG
GCTTAATTTGACTCAACACGGGGAACCTTACCAGGTCCAGACACGGGAAT
GATGAACAGATTGAGAGCTCTTTTTTGATTCTGTGGGTGGTGGTGCATGG
CCGTTCTTAGTTGGTGGGTTGCCTTGTCAGGTT-GATTCCGGT-AACGAA
CGAGACCTCAGCCTGCTAAATAAT---CGGCGGTCCTCCTCGGATCGTCT
CGGTTTCTTAGAGGGACTATTGACGTTTAGTCAA-TGTAAGTGTGAGGCA
ATAACAGGTCTGTGATGCCCTTCGATGTTCTGGGCCGCACGCGCGCTACA
CTGATGCATTCAACGAGCCCATCCTTGGCCGAGAGGCCCGGGTAATCTTG
GAAACTGCATCGTGATGGGGATAGATCATTGCAATTATTGGTCTTCAACG
AGGAATGCCTAGTAAGCGCGAGTCATCAGCTCGCGTTGATTACGTCCCTG
CCCTTTGTACACACCGCCCGTCGCTCCTACCGATTGGGTGTGCTGGTGAA
GTGATCGGATTGGATTCGAGC-GGTGGCAACACTGT-------TCGGAAC
CGAGAAGATCATTAAACCCTCCC-ACCTAGAGGAAGGAGAAGTCGTAACA
AGGTTTCCGTA------------------------
>BF-3-3
-------------------------CATATGCTTGTCTCAAAGATTAAGC
CATGCATGTCTAAGTATAAACTGCTT-ATACTGTGAAACCGCGAATGGCT
CATTATATCTGTTATAATTTATTTGATGG-TACTA---CTACTCGG-ATA
ACCGTAGTAAATCTAGAGCTAATACGTGC-GCACAACCCGACTT-CTGGA
AGGGTCGTATTT-ATTAGATAAAAGGCCAGCCG-GGCTCACGCCCGACCT
TCGGTGACTCATGATAACTTGACGAATCGCACGGCCTT-GCGCCGGCGAT
GTTTCATTCAAATTTCAGCCCTATCAATTGTCGATGGTAGGATAGAGGCC
TACCATGATGGTAACGGGTGACGGAGGATTAGGGTTCGATTCCGGAGAGG
GAGCCTGAGAAACGGCTACCACATCCAAGGAAGGCAGCAGGCGCGCAAAT
TACCCAATTCCGGTACGGAGAGGTAGTGACAAAAAATAACAATATCGGGC
CTTCAAGG--TCTGATAATTGGAATGAGTACAATCTAAATACCTTAACGA
GGATCCATTGGAGGGCAAGTCTGGTGCCAGCAGCCGCGGTAATTCCAGCT
CCAATAGCGTATATTTAAGTTGTCGCAGTTGAAAGGCTCGTAGTCGGAAT
TTAGCGCTTTCTCGATGGTCCGCC---TCTGGTGTGCACTGTCGATGAT-
TGTGCTTTCTGTCGGGGACGGG-CTCCTGGGCTTAATTGTCTGGGACTCG
GGCTCGGCGTGGTTACTTTGAGTAAATTAGAGTGTTCAAAGCAGGCGATC
GCCCTGAATACATTAGCATGGAATAGCATGATAGGACT-CTGGCCTATCT
TGCTGGTCTGTAGGACCGGAGTAATGATTAAGAGGGACAGTCGGGGGCAT
TCGTATT-TCGTTGTCAGAGGTGAAATTCTTGGATTTACGAAAGACGAAC
ATCTGCGAAAGCATTTGCCAAGGATGTTTTCATTGATCAAGAACGAAAGT
TGGGGGCTCGAAGACGATTAGATACCGTCGTAGTCTCAACCATAAACGAT
GCCGACCAGGGATTGGCGAGCGTTCTTTT-GATGACCTCGCCAGCACCTT
GAGAGAAATCA-GAGTCTTTGGGTTCCGGGGGGAGTATGGTCGCAAGGCT
GAAACTTAAAGGAATTGACGGAAGGGCACCACCAGGCGTGG-AGCCTGCG
GCTTAATTTGACTCAACACGGGGAACCTTACCAGGTCCAGACACGGGAAT
GATGAACAGATTGAGAGCTCTTTTTTGATTCTGTGGGTGGTGGTGCATGG
CCGTTCTTAGTTGGTGGGTTGCCTTGTCAGGTT-GATTCCGGT-AACGAA
CGAGACCTCAGCCTGCTAAATAAT---CGGCGGTCCTCCTCGGATCGTCT
CGGTTTCTTAGAGGGACTATTGACGTTTAGTCAA-TGTAAGTGTGAGGCA
ATAACAGGTCTGTGATGCCCTTCGATGTTCTGGGCCGCACGCGCGCTACA
CTGATGCATTCAACGAGCCCATCCTTGGCCGAGAGGCCCAGGTAATCTTG
GAAACTGCATCGTGATGGGGATAGATCATTGCAATTATTGGTCTTCAACG
AGGAATGCCTAGTAAGCGCGAGTCATCAGCTCGCGTTGATTACGTCCCTG
CCCTTTGTACACACCGCCCGTCGCTCCTACCGATTGGGTGTGCTGGTGAA
GTGATCGGATTGGATTCGAGC-GGTGGCAACACTGT-------TCGGAAC
CGAGAAGATCATTAAACCCTCCC-ACCTAGAGGAAGGAGAAGTCGTAACA
AGGTTTCCGTA------------------------
>BF-3-4
-------------------------CATATGCTTGTCTCAAAGATTAAGC
CATGCATGTCTAAGTATAAACTGCTT-ATACTGTGAAACCGCGAATGGCT
CATTATATCTGTTATAATTTATTTGATGG-TACTA---CTACTCGG-ATA
ACCGTAGTAAATCTAGAGCTAATACGTGC-GCACAACCCGACTT-CTGGA
AGGGTCGTATTT-ATTAGATAAAAGGCCAGCCG-GGCTCACGCCCGACCT
TCGGTGACTCATGATAACTTGACGAATCGCACGGCCTT-GCGCCGGCGAT
GTTTCATTCAAATTTCAGCCCTATCAATTGTCGATGGTAGGATAGAGGCC
TACCATGATGGTAACGGGTGACGGAGGATTAGGGTTCGATTCCGGAGAGG
GAGCCTGAGAAACGGCTACCACATCCAAGGAAGGCAGCAGGCGCGCAAAT
TACCCAATTCCGGTACGGAGAGGTAGTGACAAAAAATAACAATATCGGGC
CTTCAAGG--TCTGATAATTGGAATGAGTACAATCTAAATACCTTAACGA
GGATCCATTGGAGGGCAAGTCTGGTGCCAGCAGCCGCGGTAATTCCAGCT
CCAATAGCGTATATTTAAGTTGTTGCAGTTGAAAGGCTCGTAGTCGGAAT
TTAGCGCTTTCTCGATGGTCCGCC---TCTGGTGTGCACTGTCGATGAT-
TGTGCTTTCTGTCGGGGACGGG-CTCCTGGGCTTAATTGTTTGGGACTCG
GGCTTGGCGTGGTTACTTTGAGTAAATTAGAGTGTTCAAAGCAGGCGATC
GCCCTGAATACATTAGCATGGAATAGCATGATAGGACT-CTGGCCTATCT
TGCTGGTCTGTAGGACCGGAGTAATGATTAAGAGGGACAGTCGGGGGCAT
TCGTATT-TCGTTGTCAGAGGTGAAATTCTTGGATTTACGAAAGACGAAC
ATCTGCGAAAGCATTTGCCAAGGATGTTTTCATTGATCAAGAACGAAAGT
TGGGGGCTCGAAGACGATTAGATACCGTCGTAGTCTCAACCATAAACGAT
GCCGACCAGGGATTGGCGAGCGTTCTTTT-GATGACCTCGCCAGCACCTT
GAGAGAAATCA-GAGTCTTTGGGTTCCGGGGGGAGTATGGTCGCAAGGCT
GAAACTTAAAGGAATTGACGGAAGGGCACCACCAGGCGTGG-AGCCTGCG
GCTTAATTTGACTCAACACGGGGAACCTTACCAGGTCCAGACACGGGAAT
GATGAACAGATTGAGAGCTCTTTTTTGATTCTGTGGGTGGTGGTGCATGG
CCGTTCTTAGTTGGTGGGTTGCCTTGTCAGGTT-GATTCCGGT-AACGAA
CGAGACCTCAGCCTGCTAAATAAT---CGGCGGTCCTCCTCGGATCGTCT
CGGTTTCTTAGAGGGACTATTGACGTTTAGTCAA-TGTAAGTGTGAGGCA
ATAACAGGTCTGTGATGCCCTTCGATGTTCTGGGCCGCACGCGCGCTACA
CTGATGCATTCAACGAGCCCATCCTTGGCCGAGAGGCCCGGGTAATCTTG
GAAACTGCATCGTGATGGGGATAGATCATTGCAATTATTGGTCTTCAACG
AGGAATGCCTAGTAAGCGCGAGTCATCAGCTCGCGTTGATTACGTCCCTG
CCCTTTGTACACACCGCCCGTCGCTCCTACCGATTGGGTGTGCTGGTGAA
GTGATCGGATTGGATTCGAGC-GGTGGCAACACTGT-------TCGGAAC
CGAGAAGATCATTAAACCCTCCC-ACCTAGAGGAAGGAGAAGTCGTAACA
AGGTTTCCGTA------------------------
>BF-3-5
-------------------------CATATGTTTGTCTCAAAGATTAAGC
CATGCATGTCTAAGTATAAACTGCTT-ATACTGTGAAACCGCGAATGGCT
CATTATATCTGTTATAATTTATTTGATGG-TACTA---CTACTCGG-ATA
ACCGTAGTAAATCTAGAGCTAATACGTGC-GCACAACCCGACTT-CTGGA
AGGGTCGTATTT-ATTAGATAAAAGGCCAGCCG-GGCTCACGCCCGACCT
TCGGTGACTCATGATAACTTGACGAATCGCACGGCCTT-GCGCCGGCGAT
GTTTCATTCAAATTTCAGCCCTATCAATTGTCGATGGTAGGATAGAGGCC
TACCATGATGGTAACGGGTGACGGAGGATTAGGGTTCGATTCCGGAGAGG
GAGCCTGAGAAACGGCTACCACATCCAAGGAAGGCAGCAGGCGCGCAAAT
TACCCAATTCCGGTACGGAGAGGTAGTGACAAAAAATAACAATATCGGGC
CTTCAAGG--TCTGATAATTGGAATGAGTACAATCTAAATACCTTAACGA
GGATCCATTGGAGGGCAAGTCTGGTGCCAGCAGCCGCGGTAATTCCAGCT
CCAATAGCGTATATTTAAGTTGTTGCAGTTGAAAGGCTCGTAGTCGGAAT
TTAGCGCTTTCTCGATGGTCCGCC---TCTGGTGTGCACTGTCGATGAT-
TGTGCTTTCTGTCGGGGACGGG-CTCCTGGGCTTAATTGTCTGGGACTCG
GGCTCGGCGTGGTTACTTTGAGTAAATTAGAGTGTTCAAAGCAGGCGATC
GCCCTGAATACATTAGCATGGAATAGCATGATAGGACT-CTGGCCTATCT
TGCTGGTCTGTAGGACCGGAGTAATGATTAAGAGGGACAGTCGGGGGCAT
TCGTATT-TCGTTGTCAGAGGTGAAATTCTTGGATTTACGAAAGACGAAC
ATCTGCGAAAGCATTTGCCAAGGATGTTTTCATTGATCAAGAACGAAAGT
TGGGGGCTCGAAGACGATTAGATACCGTCGTAGTCTCAACCATAAACGAT
GCCGACCAGGGATTGGCGAGCGTTCTTTT-GATGACCTCGCCAGCACCTT
GAGAGAAATCA-GAGTCTTTGGGTTCCGGGGGGAGTATGGTCGCAAGGCT
GAAACTTAAAGGAATTGACGGAAGGGCACCACCAGGCGTGG-AGCCTGCG
GCTTAATTTGACTCAACACGGGGAACCTTACCAGGTCCAGACACGGGAAT
GATGAACAGATTGAGAGCTCTTTTTTGATTCTGTGGGTGGTGGTGCATGG
CCGTTCTTAGTTGGTGGGTTGCCTTGTCAGGTT-GATTCCGGT-AACGAA
CGAGACCTCAGCCTGCTAAATAAT---CGGCGGTCCTCCTCGGATCGTCT
CGGTTTCTTAGAGGGACTATTGACGTTTAGTCAA-TGTAAGTGTGAGGCA
ATAACAGGTCTGTGATGCCCTTCGATGTTCTGGGCCGCACGCGCGCTACA
CTGATGCATTCAACGAGCCCATCCTTGGCCGAGAGGCCCGGGTAATCTTG
GAAACTGCATCGTGATGGGGATAGATCATTGCAATTATTGGTCTTCAACG
AGGAATGCCTAGTAAGCGCGAGTCATCAGCTCGCGTTGATTACGTCCCTG
CCCTTTGTACACACCGCCCGTCGCTCCTACCGATTGGGTGTGCTGGTGAA
GTGATCGGATTGGATTCGAGC-GGTGGCAACACTGT-------TCGGAAC
CGAGAAGATCATTAAACCCTCCC-ACCTAGAGGAAGGAGAAGTCGTAACA
AGGTTTCCGTA------------------------
>BF-3-8
-------------------------CATATGCTTGTCTCAAAGATTAAGC
CATGCATGTCTAAGTATAAACTGCTT-ATACTGTGAAACCGCGAATAGCT
CATTATATCTGTTATAATTTATTTGATGG-TACTA---CTACTCGG-ATA
ACCGTAGTAAATCTAGAGCTAATACGTGC-GCACAACCCGACTT-CTGGA
AGGGTCGTATTT-ATTAGATAAAAGGCCAGCCG-GGCTCACGCCCGACCT
TCGGTGACTCATGATAACTTGACGAATCGCACGGCCTT-GCGCCGGCGAT
GTTTCATTCAAATTTCAGCCCTATCAATTGTCGATGGTAGGATAGAGGCC
TACCATGATGGTAACGGGTGACGGAGGATTAGGGTTCGATTCCGGAGAGG
GAGCCTGAGAAACGGCTACCACATCCAAGGAAGGCAGCAGGCGCGCAAAT
TACCCAATTCCGGTACGGAGAGGTAGTGACAAAAAATAACAATATCGGGC
CTTCAAGG--TCTGATAATTGGAATGAGTACAATCTAAATACCTTAACGA
GGATCCATTGGAGGGCAAGTCTGGTGCCAGCAGCCGCGGTAATTCCAGCT
CCAATAGCGTATATTTAAGTTGTTGCAGTTGAAAGGCTCGTAGTCGGAAT
TTAGCGCTTTCTCGATGGTCCGCC---TCTGGTGTGCACTGTCGATGAT-
TGTGCTTTCTGTCGGGGACGGG-CTCCTGGGCTTAATTGTCTGGGACTCG
GGCTCGGCGTGGTTACTTTGAGTAAATTAGAGTGTTCAAAGCAGGCGATC
GCCCTGAATACATTAGCATGGAATAGCATGATAGGACT-CTGGCCTATCT
TGCTGGTCTGTAGGACCGGAGTAATGATTAAGAGGGACAGTCGGGGGCAT
TCGTATT-TCGTTGTCAGAGGTGAAATTCTTGGATTTACGAAAGACGAAC
ATCTGCGAAAGCATTTGCCAAGGATGTTTTCATTGATCAAGAACGAAAGT
TGGGGGCTCGAAGACGATTAGATACCGTCGTAGTCTCAACCATAAACGAT
GCCGACCAGGGATTGGCGAGCGTTCTTTT-GATGACCTCGCCAGCACCTT
GAGAGAAATCA-GAGTCTTTGGGTTCCGGGGGGAGTATGGTCGCAAGGCT
GAAACTTAAAGGAATTGACGGAAGGGCACCACCAGGCGTGG-AGCCTGCG
GCTTAATTTGACTCAACACGGGGAACCTTACCAGGTCCAGACACGGGAAT
GATGAACAGATTGAGAGCTCTTTTTTGATTCTGTGGGTGGTGGTGCATGG
CCGTTCTTAGTTGGTGGGTTGCCTTGTCAGGTT-GATTCCGGT-AACGAA
CGAGACCTCAGCCTGCTAAATAAT---CGGCGGTCCTCCTCGGATCGTCT
CGGTTTCTTAGAGGGACTATTGACGTTTAGTCAA-TGTAAGTGTGAGGCA
ATAACAGGTCTGTGATGCCCTTCGATGTTCTGGGCCGCACGCGCGCTACA
CTGATGCATTCAACGAGCCCATCCTTGGCCGAGAGGCCCGGGTAATCTTG
GAAACTGCATCGTGATGGGGATAGATCATTGCAATTATTGGTCTTCAACG
AGGAATGCCTAGTAAGCGCGAGTCATCAGCTCGCGTTGATTACGTCCCTG
CCCTTTGTACACACCGCCCGTCGCTCCTACCGATTGGGTGTGCTGGTGAA
GTGATCGGATTGGATTCGAGC-GGTGGCAACACTGT-------TCGGAAC
CGAGAAGATCATTAAACCCTCCC-ACCTAGAGGAAGGAGAAGTCGTAACA
AGGTTTCCGTA------------------------
>BF-3-9
-------------------------CATATGCTTGTCTCAAAGATTAAGC
CATGCATGTCTAAGTATAAACTGCTT-ATACTGTGAAACCGCGAATGGCT
CATTATATCTGTTATAATTTATTTGATGG-TACTA---CTACTCGG-ATA
ACCGTAGTAAATCTAGAGCTAATACGTGC-GCACAACCCGACTT-CTGGA
AGGGTCGTATTT-ATTAGATAAAAGGCCAGCCG-GGCTCACGCCCGACCT
TCGGTGACTCATGATAACTTGACGAATCGCACGGCCTT-GCGCCGGCGAT
GTTTCATTCAAATTTCAGCCCTATCAATTGTCGATGGTAGGATAGAGGCC
TACCATGATGGTAACGGGTGACGGAGGATTAGGGTTCGATTCCGGAGAGG
GAGCCTGAGAAACGGCTACCACATCCAAGGAAGGCAGCAGGCGCGCAAAT
TACCCAATTCCGGTACGGAGAGGTAGTGACAAAAAATAACAATATCGGGC
CTTCAAGG--TCTGATAATTGGAATGAGTACAATCTAAATACCTTAACGA
GGATCCATTGGAGGGCAAGTCTGGTGCCAGCAGCCGCGGTAATTCCAGCT
CCAATAGCGTATATTTAAGTTGTTGCAGTTGAAAGGCTCGTAGTCGGAAT
TTAGCGCTTTCTCGATGGTCCGCC---TCTGGTGTGCACTGTCGATGAT-
TGTGCTTTCTGTCGGGGACGGG-CTCTTGGGCTTAATTGTCTGGGACTCG
GGCTCGGCGTGGTTACTTTGAGTAAATTAGAGTGTTCAAAGCAGGCGATC
GCCCTGAATACATTAGCATGGAATAGCATGATAGGACT-CTGGCCTATCT
TGCTGGTCTGTAGGACCGGAGTAATGATTAAGAGGGACAGTCGGGGGCAT
TCGTATT-TCGTTGTCAGAGGTGAAATTCTTGGATTTACGAAAGACGAAC
ATCTGCGAAAGCATTTGCCAAGGATGTTTTCATTGATCAAGAACGAAAGT
TGGGGGCTCGAAGACGATTAGATACCGTCGTAGTCTCAACCATAAACGAT
GCCGACCAGGGATTGGCGAGCGTTCTTTT-GATGACCTCGCCAGCACCTT
GAGAGAAATCA-GAGTCTTTGGGTTCCGGGGGGAGTATGGTCGCAAGGCT
GAAACTTAAAGGAATTGACGGAAGGGCACCACCAGGCGTGG-AGCCTGCG
GCTTAATTTGACTCAACACGGGGAACCTTACCAGGTCCAGACACGGGAAT
GATGAACAGATTGAGAGCTCTTTTTTGATTCTGTGGGTGGTGGTGCATGG
CCGTTCTTAGTTGGTGGGTTGCCTTGTCAGGTT-GATTCCGGT-AACGAA
CGAGACCTCAGCCTGCTAAATAAT---CGGCGGTCCTCCTCGGATCGTCT
CGGTTTCTTAGAGGGACTATTGACGTTTAGTCAA-TGTAAGTGTGAGGCA
ATAACAGGTCTGTGATGCCCTTCGATGTTCTGGGCCGCACGCGCGCCACA
CTGATGCATTCAACGAGCCCATCCTTGGCCGAGAGGCCCGGGTAATCTTG
GAAACTGCATCGTGATGGGGATAGATCATTGCAATTATTGGTCTTCAACG
AGGAATGCCTAGTAAGCGCGAGTCATCAGCTCGCGTTGATTACGTCCCTG
CCCTTTGTACACACCGCCCGTCGCTCCTACCGATTGGGTGTGCTGGTGAA
GTGATCGGATTGGATTCGAGC-GGTGGCAACACTGT-------TCGGAAC
CGAGAAGATCATTAAACCCTCCC-ACCTAGAGGAAGGAGAAGTCGTAACA
AGGTTTCCGTA------------------------
>BF-3-10
-------------------------CATATGCTTGTCTCAAAGATTAAGC
CATGCATGTCTAAGTATAAACTGCTT-ATACTGTGAAACCGCGAATGGCT
CATTATATCTGTTATAATTTATTTGATGG-TACTA---CTACTCGG-ATA
ACCGTAGTAAATCTAGAGCTAATACGTGC-GCACAACCCGACTT-CTGGA
AGGGTCGTATTT-ATTAGATAAAAGGCCAGCCG-GGCTCACGCCCGACCT
TCGGTGACTCATGATAACTTGACGAATCGCACGGCCTT-GCGCCGGCGAT
GTTTCATTCAAATTTCAGCCCTATCAATTGTCGATGGTAGGATAGAGGCC
TACCATGATGGTAACGGGTGACGGAGGATTAGGGTTCGATTCCGGAGAGG
GAGCCTGAGAAACGGCTACCACATCCAAGGAAGGCAGCAGGCGCGCAAAT
TACCCAATTCCGGTACGGAGAGGTAGTGACAAAAAATAACAATATCGGGC
CTTCAAGG--TCTGATAATTGGAATGAGTACAATCTAAATACCTTAACGA
GGATCCATTGGAGGGCAAGTCTGGTGCCAGCAGCCGCGGTAATTCCAGCT
CCAATAGCGTATATTTAAGTTGTTGCAGTTGAAAGGCTCGTAGTCGGAAT
TTAGCGCTTTCTCGATGGTCCGCC---TCTGGTGTGCACTGTCGATGAT-
TGTGCTTTCTGTCGGGGACGGG-CTCCTGGGCTTAATTGTCTGGGACTCG
GGCTCGGCGTGGTTACTTTGAGTAAATTAGAGTGTTCAAAGCAGGCGATC
GCCCTGAATACATTAGCATGGAATAGCATGATAGGACT-CTGGCCTATCT
TGTTGGTCTGTAGGACCGGAGTAATGATTAAGAGGGACAGTCGGGGGCAT
TCGTATT-TCGTTGTCAGAGGTGAAATTCTTGGATTTACGAAAGACGAAC
ATCTGCGAAAGCATTTGCCAAGGATGTTTTCATTGATCAAGAACGAAAGT
TGGGGGCTCGAAGACGATTAGATACCGTCGTAGTCTCAACCATAAACGAT
GCCGACCAGGGATTGGCGAGCGTTCTTTT-GATGACCTCGTCAGCACCTT
GAGAGAAATCA-GAGTCTTTGGGTTCCGGGGGGAGTATGGTCGCAAGGCT
GAAACTTAAAGGAATTGACGGAAGGGCACCACCAGGCGTGG-AGCCTGCG
GCTTAATTTGACTCAACACGGGGAACCTTACCAGGTCCAGACACGGGAAT
GATGAACAGATTGAGAGCTCTTTTTTGATTCTGTGGGTGGTGGTGCATGG
CCGTTCTTAGTTGGTGGGTTGCCTTGTCAGGTT-GATTCCGGT-AACGAA
CGAGACCTCAGCCTGCTAAATAAT---CGGCGGTCCTCCTCGGATCGTCT
CGGTTTCTTAGAGGGACTATTGACGTTTAGTCAA-TGTAAGTGTGAGGCA
ATAACAGGTCTGTGATGCCCTTCGATGTTCTGGGCCGCACGCGCGCTACA
CTGATGCATTCAACGAGCCCATCCTTGGCCGAGAGGCCCGGGTAATCTTG
GAAACTGCATCGTGATGGGGATAGATCATTGCAATTATTGGTCTTCAACG
AGGAATGCCTAGTAAGCGCGAGTCATCAGCTCGCGTTGATTACGTCCCTG
CCCTTTGTACACACCGCCCGTCGCTCCTACCGATTGGGTGTGCTGGTGAA
GTGATCGGATTGGATTCGAGC-GGTGGCAACACTGT-------TCGGAAC
CGAGAAGATCATTAAACCCTCCC-ACCTAGAGGAAGGAGAAGTCGTAACA
AGGTTTCCGTA------------------------
>BF-4-2
----------------------------------GTCTCAAAGATTAAGC
CATGCATGTCTAAGTATAAACTGCTT-ATACTGTGAAACCGCGAATGGCT
CATTATATCTGTTATAATTTATTTGATGG-TACTA---CTACTCGG-ATA
ACCGTAGTAAATCTAGAGCTAATACGTGC-GCACAACCCGACTT-CTGGA
AGGGTCGTATTT-ATTAGATAAAAGGCCAGCCG-GGCTCACGCCCGACCT
TCGGTGACTCATGATAACTTGACGAATCGCACGGCCTT-GCGCCGGCGAT
GTTTCATTCAAATTTCAGCCCTATCAATTGTCGATGGTAGGATAGAGGCC
TACCATGATGGTAACGGGTGACGGAGGATTAGGGTTCGATTCCGGAGAGG
GAGCCTGAGAAACGGCTACCACATCCAAGGAAGGCAGCAGGCGCGCAAAT
TACCCAATTCCGGTACGGAGAGGTAGTGACAAAAAATAACAATATCGGGC
CTTCAAGG--TCTGATAATTGGAATGAGTACAATCTAAATACCTTAACGA
GGATCCATTGGAGGGCAAGTCTGGTGCCAGCAGCCGCGGTAATTCCAGCT
CCAATAGCGTATATTTAAGTTGTTGCAGTTGAAAGGCTCGTAGTCGGAAT
TTAGCGCTTTCTCGATGGTCCGCC---TCTGGTGTGCACTGTCGATGAT-
TGTGCTTTCTGTCGGGGACGGG-CTCCTGGGCTTAATTGTCTGGGACTCG
GGCTCGGCGTGGTTACTTTGAGTAAATTAGAGTGTTCAAAGCAGGCGATC
GCCCTGAATACATTAGCATGGAATAGCATGATAGGACT-CTGGCCTATCT
TGCTGGTCTGTAGGACCGGAGTAATGATTAAGAGGGACAGTCGGGGGCAT
TCGTATT-TCGTTGTCAGAGGTGAAATTCT-GTATTTACGAAAGACGAAC
ATCTGCGAAAGCATTTGCCAAGGATGTTTTCATTGATCAAGAACGAAAGT
TGGGGGCTCGAAGACGATTAGATACCGTCGTAGTCTCAACCATAAACGAT
GCCGACCAGGGATTGGCGAGCGTTCTTTT-GATGACCTCGCCAGCACCTT
GAGAGAAATCA-GAGTCTTTGGGTTCCGGGGGGAGTATGGTCGCAAGGCT
GAAACTTAAAGGAATTGACGGAAGGGCACCACCAGGCGTGG-AGCCTGCG
GCTTAATTTGACTCAACACGGGGAACCTTACCAGGTCCAGACACGGGAAT
GATGAACAGATTGAGAGCTCTTTCTTGATTCTGTGGGTGGTGGTGCATGG
CCGTTCTTAGTTGGTGGGTTGCCTTGTCAGGTT-GATTCCGGT-AACGAA
CGAGACCTCAGCCTGCTAAATAAT---CGGCGGTCCTCCTCGGATCGTCT
CGGTTTCTTAGAGGGACTATTGACGTTTAGTCAA-TGTAAGTGTGAGGCA
ATAACAGGTCTGTGATGCCCTTCGATGTTCTGGGCCGCACGCGCGCTACA
CTGATGCATTCAACGAGCCCATCCTTGGCCGAGAGGCCCGGGTAATCTTG
GAAACTGCATCGTGATGGGGATAGATCATTGCAATTATTGGTCTTCAACG
AGGAATGCCTAGTAAGCGCGAGTCATCAGCTCGCGTTGATTACGTCCCTG
CCCTTTGTACACACCGCCCGTCGCTCCTACCGATTGGGTGTGCTGGTGAA
GTGATCGGATTGGATTCGAGC-GGTGGCAACACTGT-------TCGGAAC
CGAGAAGATCATTAAACCCTCCC-ACCTAGAGGAAGGAGAAGTCGTAACA
-----------------------------------
>BF-4-4
----------------------------------GTCTCAAAGATTAAGC
CATGCATGTCTAAGTATAAACTGCTT-ATACTGTGAAACCGCGAATGGCT
CATTATATCTGTTATAATTTATTTGATGG-TACTA---CTACTCGG-ATA
ACCGTAGTAAATCTAGAGCTAATACGTGC-GCACAACCCGACTT-CTGGA
AGGGTCGTATTT-ATTAGATAAAAGGCCAGCCG-GGCTCACGCCCGACCT
TCGGTGACTCATGATAACTTGACGAATCGCACGGCCTT-GCGCCGGCGAT
GTTTCATTCAAATTTCAGCCCTATCAATTGTCGATGGTAGGATAGAGGCC
TACCATGATGGTAACGGGTGACGGAGGATTAGGGTTCGATTCCGGAGAGG
GAGCCTGAGAAACGGCTACCACATCCAAGGAAGGCAGCAGGCGCGCAAAT
TACCCAATTCCGGTACGGAGAGGTAGTGACAAAAAATAACAATATCGGGC
CTTCAAGG--TCTGATAATTGGAATGAGTACAATCTAAATACCTTAACGA
GGATCCATTGGAGGGCAAGTCTGGTGCCAGCAGCCGCGGTAATTCCAGCT
CCAATAGCGTATATTTAAGTTGTTGCAGTTGAAAGGCTCGTAGTCGGAAT
TTAGCGCTTTCTCGATGGTCCGCC---TCTGGTGTGCACTGTCGATGAT-
TGTGCTTTCTGTCGGGGACGGG-CTCCTGGGCTTAATTGTCTGGGACTCG
GGCTCGGCGTGGTTACTTTGAGTAAATTAGAGTGTTCAAAGCAGGCGATC
GCCCTGAATACATTAGCATGGAATAGCATGATAGGACT-CTGGCCTATCT
TGCTGGTCTGTAGGACCGGAGTAATGATTAAGAGGGACAGTCGGGGGCAT
TCGTATT-TCGTTGTCAGAGGTGAAATTCTTGGATTTACGAAAGACGAAC
ATCTGCGAAAGCATTTGCCAAGGATGTTTTCATTGATCAAGAACGAAAGT
TGGGGGCTCGAAGACGATTAGATACCGTCGTAGTCTCAACCATAAACGAT
GCCGACCAGGGATTGGCGAGCGTTCTTTT-GATGACCTCGCCAGCACCTT
GAGAGAAATCA-GAGTCTTTGGGTTCCGGGGGGAGTATGGTCGCAAGGCT
GAAACTTAAAGGAATTGACGGAAGGGCACCACCAGGCGTGG-AGCCTGCG
GCTTAATTTGACTCAACACGGGGAACCTTACCAGGTCCAGACACGGGAAT
GATGAACAGATTGAGAGCTCTTTTTTGATTCTGTGGGTGGTGGTGCATGG
CCGTTCTTAGTTGGTGGGTTGCCTTGTCAGGTT-GATTCCGGT-AACGAA
CGAGACCTCAGCCTGCTAAATAAT---CGGCGGTCCTCCTCGGATCGTCT
CGGTTTCTTAGAGGGACTATTGACGTTTAGTCAA-TGTAAGTGTGAGGCA
ATAACAGGTCTGTGATGCCCTTCGATGTTCTGGGCCGCACGCGCGCTACA
CTGATGCATTCAACGAGCCCATCCTTGGCCGAGAGGCCCGGGTAATCTTG
GAAACTGCATCGTGATGGGGATAGATCATTGCAATTATTGGTCTTCAACG
AGGAATGCCTAGTAAGCGCGAGTCATCAGCTCGCGTTGATTACGTCCCTG
CCCTTTGTACACACCGCCCGTCGCTCCTACCGATTGGGTGTGCTGGTGAA
GTGATCGGATTGGATTCGAGC-GGTGGCAACACTGT-------TCGGAAC
CGAGAAGATCATTAAACCCTCCC-CCCTAGAGGAAGGAGAAGTCGTAACA
-----------------------------------
>BF-4-6
----------------------------------GTCTCAAAGATTAAGC
CATGCATGTCTAAGTATAAACTGCTT-ATACTGTGAAACCGCGAATGGCT
CATTATATCTGTTATAATTTATTTGATGG-TACTA---CTACTCGG-ATA
ACCGTAGTAAATCTAGAGCTAATACGTGC-GCACAACCCGACTT-CTGGA
AGGGTCGTATTT-ATTAGATAAAAGGCCAGCCG-GGCTCACGCCCGACCT
TCGGTGACTCATGATAACTTGACGAATCGCACGGCCTT-GCGCCGGCGAT
GTTTCATTCAAATTTCAGCCCTATCAATTGTCGATGGTAGGATAGAGGCC
TACCATGATGGTAACGGGTGACGGAGGATTAGGGTTCGATTCCGGAGAGG
GAGCCTGAGAAACGGCTACCACATCCAAGGAAGGCAGCAGGCGCGCAAAT
TACCCAATTCCGGTACGGAGAGGTAGTGACAAAAAATAACAATATCGGGC
CTTCAAGG--TCTGATAATTGGAATGAGTACAATCTAAATACCTTAACGA
GGATCCATTGGAGGGCAAGTCTGGTGCCAGCAGCCGCGGTAATTCCAGCT
CCAATAGCGTATATTTAAGTTGTTGCAGTTGAAAGGCTCGTAGTCGGAAT
TTAGCGCTTTCTCGATGGTCCGCC---TCTGGTATGCACTGTCGATGAT-
TGTGCTTTCTGTCGGGGACGGG-CTCCTGGGCTTAATTGTCTGGGACTCG
GGCTCGGCGTGGTTACTTTGAGTAAATTAGAGTGTTCAAAGCAGGCGATC
GCCCTGAATACATTAGCATGGAATAGCATGATAGGACT-CTGGCCTATCT
TGCTGGTCTGTAGGACCGGAGTAATGATTAAGAGGGACAGTCGGGGGCAT
TCGTATT-TCGTTGTCAGAGGTGAAATTCTTGGATTTACGAAAGACGAAC
ATCTGCGAAAGCATTTGCCAAGGATGTTTTCATTGATCAAGAACGAAAGT
TGGGGGCTCGAAGACGATTAGATACCGTCGTAGTCTCAACCATAAACGAT
GCCGACCAGGGATTGGCGAGCGTTCTTTT-GATGACCTCGCCAGCACCTT
GAGAGAAATCA-GAGTCTTTGGGTTCCGGGGGGAGTATGGTCGCAAGGCT
GAAACTTAAAGGAATTGACGGAAGGGCACCACCAGGCGTGG-AGCCTGCG
GCTTAATTTGACTCAACACGGGGAACCTTACCAGGTCCAGACACGGGAAT
GATGAACAGATTGAGAGCTCTTTTTTGATTCTGTGGGTGGTGGTGCATGG
CCGTTCTTAGTTGGTGGGTTGCCTTGTCAGGTT-GATTCCGGT-AACGAA
CGAGACCTCAGCCTGCTAAATAAT---CGGCGGTCCTCCTCGGATCGTCT
CGGTTTCTTAGAGGGACTATTGACGTTTAGTCAA-TGTAAGTGTGAGGCA
ATAACAGGTCTGTGATGCCCTTCGATGTTCTGGGCCGCACGCGCGCTACA
CTGATGCATTCAACGAGCCCATCCTTGGCCGAGAGGCCCGGGTAATCTTG
GAAACTGCATCGTGATGGGGATAGATCATTGCAATTATTGGTCTTCAACG
AGGAATGCCTAGTAAGCGCGAGTCATCAGCTCGCGTTGATTACGTCCCTG
CCCTTTGTACACACCGCCCGTCGCTCCTACCGATTGGGTGTGCTGGTGAA
GTGATCGGATTGGATTCGAGC-GGTGGCAACACTGT-------TCGGAAC
CGAGAAGATCATTAAACCCTCCC-ACCTAGAGGAAGGAGAAGTCGTAACA
-----------------------------------
>BF-4-7
----------------------------------GTCTCAAAGATTAAGC
CATGCATGTCTAAGTATAAACTGCTT-ATACTGTGAAACCGCGAATGGCT
CATTATATCTGTTATAATTTATTTGATGG-TACTA---CTACTCGG-ATA
ACCGTAGTAAATCTAGAGCTAATACGTGC-GCACAACCCGACTT-CTGGA
AGGGTCGTATTT-ATTAGATAAAAGGCCAGCCG-GGCTCACGCCCGACCT
TCGGTGACTCATGATAACTTGACGAATCGCACGGCCTT-GCGCCGGCGAT
GTTTCATTCAAATTTCAGCCCTATCAATTGTCGATGGTAGGATAGAGGCC
TACCATGATGGTAACGGGTGACGGAGGATTAGGGTTCGATTCCGGAGAGG
GAGCCTGAGAAACGGCTACCACATCCAAGGAAGGCAGCAGGCGCGCAAAT
TACCCAATTCCGGTACGGAGAGGTAGTGACAAAAAATAACAATATCGGGC
CTTCAAGG--TCTGATAATTGGAATGAGTACAATCTAAATACCTTAACGA
GGATCCATTGGAGGGCAAGTCTGGTGCCAGCAGCCGCGGTAATTCCAGCT
CCAATAGCGTATATTTAAGTTGTTGCAGTTGAAAGGCTCGTAGTCGGAAT
TTAGCGCTTTCTCGATGGTCCGCC---TCTGGTGTGCACTGTCGATGAT-
TGTGCTTTCTGTCGGGGACGGG-CTCCTGGGCTTAATTGTCTGGGACCCG
GGCTCGGCGTGGTTACTTTGAGTAAATTAGAGTGTTCAAAGCAGGCGATC
GCCCTGAATACATTAGCATGGAATAGCATGATAGGACT-CTGGCCTATCT
TGCTGGTCTGTAGGACCGGAGTAATGATTAAGAGGGACAGTCGGGGGCAT
TCGTATT-TCGTTGTCAGAGGTGAAATTCTTGGATTTACGAAAGACGAAC
ATCTGCGAAAGCATTTGCCAAGGATGTTTTCATTGATCAAGAACGAAAGT
TGGGGGCTCGAAGACGATTAGATACCGTCGTAGTCTCAACCATAAACGAT
GCCGACCAGGGATTGGCGAGCGTTCTTTT-GATGACCTCGCCAGCACCTT
GAGAGAAATCA-GAGTCTTTGGGTTCCGGGGGGAGTATGGTCGCAAGGCT
GAAACTTAAAGGAATTGACGGAAGGGCACCACCAGGCGTGG-AGCCTGCG
GCTTAATTTGACTCAACACGGGGAACCTTACCAGGTCCAGACACGGGAAT
GATGAACAGATTGAGAGCTCTTTTTTGATTCTGTGGGTGGTGGTGCATGG
CCGTTCTTAGTTGGTGGGTTGCCTTGTCAGGTT-GATTCCGGT-AACGAA
CGAGACCTCAGCCTGCTAAATAAT---CGGCGGTCCTCCTCGGATCGTCT
CGGTTTCTTAGAGGGACTATTGACGTTTAGTCAA-TGTAAGTGTGAGGCA
ATAACAGGTCTGTGATGCCCTTCGATGTTCTGGGCCGCACGCGCGCTACA
CTGATGCATTCAACGAGCCCATCCTTGGCCGAGAGGCCCGGGTAATCTTG
GAAACTGCATCGTGATGGGGATAGATCATTGCAATTATTGGTCTTCAACG
AGGAATGCCTAGTAAGCGCGAGTCATCAGCTCGCGTTGATTACGTCCCTG
CCCTTTGTACACACCGCCCGTCGCTCCTACCGATTGGGTGTGCTGGTGAA
GTGATCGGATTGGATTCGAGC-GGTGGCAACACTGT-------TCGGAAC
CGAGAAGATCATTAAACCCTCCC-ACCTAGAGGAAGGAGAAGTCGTAACA
-----------------------------------
>BF-4-8
----------------------------------GTCTCAAAGATTAAGC
CATGCATGTCTAAGTATAAACTGCTT-ATACTGTGAAACCGCGAATGGCT
CATTATATCTGTTATAATTTATTTGATGG-TACTA---CTACTCGG-ATA
ACCGTAGTAAATCTAGAGCTAATACGTGC-GCACAACCCGACTT-CTGGA
AGGGTCGTATTT-ATTAGATAAAAGGCCAGCCG-GGCTCACGCCCGACCT
TCGGTGACTCATGATAACTTGACGAATCGCACGGCCTT-GCGCCGGCGAT
GTTTCATTCAAATTTCAGCCCTATCAATTGTCGATGGTAGGATAGAGGCC
TACCATGATGGTAACGGGTGACGGAGGATTAGGGTTCGATTCCGGAGAGG
GAGCCTGAGAAACGGCTACCACATCCAAGGAAGGCAGCAGGCGCGCAAAT
TACCCAATTCCGGTACGGAGAGGTAGTGACAAAAAATAACAATATCGGGC
CTTCAAGG--TCTGATAATTGGAATGAGTACAATCTAAATACCTTAACGA
GGATCCATTGGAGGGCAAGTCTGGTGCCAGCAGCCGCGGTAATTCCAGCT
CCAATAGCGTATATTTAAGTTGTTGCAGTTGAAAGGCTCGTAGTCGGAAT
TTAGCGCTTTCTCGATGGTCCGCC---TCTGGTGTGCACTGTCGATGAT-
TGTGCTTTCTGTCGGGGACGGG-CTCCTGGGCTTAATTGTTTGGGACTCG
GGCTCGGCGTGGTTACTTTGAGTAAATTAGAGTGTTCAAAGCAGGCGATC
GCCCTGAATACATTAGCATGGAATAGCATGATAGGACT-CTGGCCTATCT
TGCTGGTCTGTAGGACCGGAGTAATGATTAAGAGGGACAGTCGGGGGCAT
TCGTATT-TCGTTGTCAGAGGTGAAATTCTTGGATTTACGAAAGACGAAC
ATCTGCGAAAGCATTTGCCAAGGATGTTTTCATTGATCAAGAACGAAAGT
TGGGGGCTCGAAGACGATTAGATACCGTCGTAGTCTCAACCATAAACGAT
GCCGACCAGGGATTGGCGAGCGTTCTTTT-GATGACCTCGCCAGCACCTT
GAGAGAAATCA-GAGTCTTTGGGTTCCGGGGGGAGTATGGTCGCAAGGCT
GAAACTTAAAGGAATTGACGGAAGGGCACCACCAGGCGTGG-AGCCTGCG
GCTTAATTTGACTCAACACGGGGAACCTTACCAGGTCCAGACACGGGAAT
GATGAACAGATTGAGAGCTCTTTTTTGATTCTGTGGGTGGTGGTGCATGG
CCGTTCTTAGTTGGTGGGTTGCCTTGTCAGGTT-GATTCCGGT-AACGAA
CGAGACCTCAGCCTGCTAAATAAT---CGGCGGTCCTCCTCGGATCGTCT
CGGTTTCTTAGAGGGACTATTGACGTTTAGTCAA-TGTAAGTGTGAGGCA
ATAACAGGTCTGTGATGCCCTTCGATGTTCTGGGCCGCACGCGCGCTACA
CCGATGCATTCAACGAGCCCATCCTTGGCCGAGAGGCCCGGGTAATCTTG
GAAACTGCATCGTGATGGGGATAGATCATTGCAATTATTGGTCTTCAACG
AGGAATGCCTAGTAAGCGCGAGTCATCAGCTCGCGTTGATTACGTCCCTG
CCCTTTGTACACACCGCCCGTCGCTCCTACCGATTGGGTGTGCTGGTGAA
GTGATCGGATTGGATTCGAGC-GGTGGCAACACTGT-------TCGGAAC
CGAGAAGATCGTTAAACCCTCCC-ACCTAGAGGAAGGAGAAGTCGTAACA
-----------------------------------
>GSb-l15
----------------------------------GTCTCAAAGATTAAGC
CATGCATGTCTAAGTATAAACTGCTT-ATACTGTGAAACCGCGAATGGCT
CATTATATCTGTTATAATTTATTTGATGG-TACAT---CTACTCGG-ATA
ACCGTAGTAAATCTAGAGCTAATACGTGC-GCACAACCCGACTT-CTGGA
AGGGTCGTATTT-ATTAGATAAAAGGCCAGCCG-GGCTCACGCCCGACCT
TCGGTGACTCATGATAACTTGACGAATCGCACGGCCTT-GTGCCGGCGAT
GTTTCATTCAAATTTCAGCCCTATCAATTGTCGATGGTAGGATAGAGGCC
TACCATGATGGTAACGGGTGACGGAGGATTAGGGTTCGATTCCGGAGAGG
GAGCCTGAGAAACGGCTACCACATCCAAGGAAGGCAGCAGGCGCGCAAAT
TACCCAATTCCGGTACGGAGAGGTAGTGACAAAAAATAACAATATCGGGC
CTTCAAGG--TCTGATAATTGGAATGAGTACAATTTAAATACCTTAACGA
GGATCCATTGGAGGGCAAGTCTGGTGCCAGCAGCCGCGGTAATTCCAGTT
CCAATAGCGTATATTTAAGTTGTTGCAGTTGAAAGGCTCGTAGTCGGAAT
TTAGCGCTTTCTCGATGGTCCGCC---TCTGGTGTGCACTGTCGACGAT-
TGTGCTTTCTGTCGGGGACGTG-TTCCTGGGCTTAACTGTCTGGGACTCG
GGCTCGGCGTGGTTACTTTGAGTAAATTAGAGTGTTCAAAGCAGGCGATC
GCCCTGAATACATTAGCATGGAATAGCATGATAGGACT-CTGGCCTATCT
TGCTGGTCTGTAGGACCGGAGTAATGATTAAGAGGGACAGTCGGGGGCAT
TCGTATT-TCGTTGTCAGAGGTGAAATTCTTGGATTTACGAAAGACGAAC
ATCTGCGAAAGCATTTGCCAAGGATGTTTTCATTGATCAAGAACGAAAGT
TGGGGGCTCGAAGACGATTAGATACTGTCGTAGTCTCAACCATAAACGAT
GCCGACCAGGGATTGGCGAGCGTTCTTTT-GATGACCTCGCCAGCACCTT
GAGAGAAATCA-GAGTCTTTGGGTTCCGGGGGGAGTATGGTCGCAAGGCT
GAAACTTAAAGGAATTGACGGAAGGGCACCACCAGGCGTGG-AGCCTGCG
GCTTAATTTGACTCAACACGGGGAACCTTACCAGGTCCAGACACGGGAAT
GATGAACAGATTGAGAGCTCTTTTTTGATTCTGTGGGTGGTGGTGCATGG
CCGTTCTTAGTTGGTGGGTTGCCTTGTCAGGTT-GATTCCGGT-AACGAA
CGAGACCTCAGCCTGCTAAATAAT---CGGCGGTCCTCCTCGGATCGTCT
CGGTTTCTTAGAGGGACTATTGACGTTTAGTCAA-TGTAAGTGTGAGGCA
ATAACAGGTCTGTGATGCCCTTCGATGTTCTGGGCCGCACGCGCGCTACA
CTGATGCATTCAACGAGCCTATCCTTGGCCGAGAGGTCCGGGTAATCTTG
AAAACTGCATCGTGATGGGGATAGATCATTGCAATTATTGGTCTTCAACG
AGGAATGCCTAGTAAGCGCGAGTCATCAGCTCGCGTTGATTACGTCCCTG
CCCTTTGTACACACCGCCCGTCGCTCCTACCGATTGGGTGTGCTGGTGAA
GTGATCGGATTGGATTCGAGC-GGTGGCAACACTGC-------TCGGAAC
CGAGAAGATCATTAAACCCTCCC-ACCTAGAGGAAGGAGAAGTCGTAACA
-----------------------------------
>GSb-l12
----------------------------------GTCTCAAAGATTAAGC
CATGCATGTCTAAGTATAAACTGCTT-ATACTGTGAAACCGCGAATGGCT
CATTATATCTGTTATAATTTATTTGATGG-TACAT---CTACTCGG-ATA
ACCGTAGTAAATCTAGAGCTAATACGTGC-GCACAACCCGACTT-CTGGA
AGGGTCGTATTT-ATTAGATAAAAGGCCAGCCG-GGCTCACGCCCGACCT
TCGGTGACTCATGATAACTTGACGAATCGCACGGCCTT-GTGCCGGCGAT
GTTTCATTCAAATTTCAGCCCTATCAATTGTCGATGGTAGGATAGAGGCC
TACCATGATGGTAACGGGTGACGGAGGATTAGGGTTCGATTCCGGAGAGG
GAGCCTGAGAAACGGCTACCACATCCAAGGAAGGCAGCAGGCGCGCAAAT
TACCCAATTCCGGTACGGAGAGGTAGTGACAAAAAATAACAATATCGGGC
CTTCAAGG--TCTGATAATTGGAATGAGTACAATTTAAATACCTTAACGA
GGATCCATTGGAGGGCAAGTCTGGTGCCAGCAGCCGCGGTAATTCCAGCT
CCAATAGCGTATATTTAAGTTGTTGCAGTTGAAAGGCTCGTAGTCGGAAT
TTAGCGCTTTCTCGATGGTCCGCC---TCTGGTGTGCACTGTCGACGAT-
TGTGCTTTCTGTCGGGGACGTG-TTCCTGGGCTTAACTGTCTGGGACTCG
GGCTCGGCGTGGTTACTTTGAGTAAATTAGAGTGTTCAAAGCAGGCGATC
GCCCTGAATACATTAGCATGGAATAGCATGATATGACT-CTGGCCTATCT
TGCTGGTCTGTAGGACCGGAGTAATGATTAAGAGGGACAGTCGGGGGCAT
TCGTATT-TCGTTGTCAGAGGTGAAATTCTTGGATTTACGAAAGACGAAC
ATCTGCGAAAGCATTTGCCAAGGATGTTTTCATTGATCAAGAACGAAAGT
TGGGGGCTCGAAGACGATTAGATACCGTCGTAGTCTCAACCATAAACGAT
GCCGACCAGGGATTGGCGAGCGTTCTTTT-GATGACCTCGCCAGCACCTT
GAGAGAAATCA-GAGTCTTTGGGTTCCGGGGGGAGTATGGTCGCAAGGCT
GAAACTTAAAGGAATTGACGGAAGGGCACCACCAGGCGTGG-AGCCTGCG
GCTTAATTTGACTCAACACGGGGAACCTTACCAGGTCCAGACACGGGAAT
GATGAACAGATTGAGAGCTCTTTTTTGATTCTGTGGGTGGTGGTGCATGG
CCGTTCTTAGTTGGTGGGTTGCCTTGTCAGGTT-GATTCCGGT-AACGAA
CGAGACCTCAGCCTGCTAAATAAT---CGGCGGTCCTCCTCGGATCGTCT
CGGTTTCTTAGAGGGACTATTGACGTTTAGTCAA-TGTAAGTGTGAGGCA
ATAACAGGTCTGTGGTGCCCTTCGATGTTCTGGGCCGCACGCGCGCTACA
CTGATGCATTCAACGAGCCTACCCTTGGCCGAGAGGTCCGGGTAATCTTG
AAAACTGCATCGTGATGGGGATAGATCATTGCAATTATTGGTCTTCAACG
AGGAATGCCTAGTAAGCGCGAGTCATCAGCTCGCGTTGATTACGTCCCTG
CCCTTTGTACACACCGCCCGTCGCTCCTACCGATTGGGTGTGCTGGTGAA
GTGATCGGATTGGATTCGAGC-GGTGGCAACACTGC-------TCGGAAC
CGAGAAGATCATTAAACCCTCCC-ACCTAGAGGAAGGAGAAGT-------
-----------------------------------
>GSb-l16
----------------------------------GTCTCAAAGATTAAGC
CATGCATGTCTAAGTATAAACTGCTT-ATACTGTGAAACCGCGAATGGCT
CATTATATCTGTTATAATTTATTTGATGG-TACAT---CTACTCGG-ATA
ACCGTAGTAAATCTAGAGCTAATACGTGC-GCACAACCCGACTT-CTGGA
AGGGTCGTATTT-ATTAGATAAAAGGCCAGCCG-GGCTCACGCCCGACCT
TCGGTGACTCATGATAACTTGACGAATCGCACGGCCTT-GTGCCGGCGAT
GTTTCATTCAAATTTCAGCCCTATCAATTGTCGATGGTAGGATAGAGGCC
TACCATGATGGTAACGGGTGACGGAGGATTAGGGTTCGATTCCGGAGAGG
GAGCCTGAGAAACGGCTACCACATCCAAGGAAGGCAGCAGGCGCGCAAAT
TACCCAATTCCGGTACGGAGAGGTAGTGACAAAAAATAACAATATCGGGC
CTTCAAGG--TCTGATAATTGGAATGAGTACAATTTAAATACCTTAACGA
GGATCCATTGGAGGGCAAGTCTGGTGCCAGCAGCCGCGGTAATTCCAGCT
CCAATAGCGTATATTTAAGTTGTTGCAGTTGAAAGGCTCGTAGTCGGAAT
TTAGCGCTTTCTCGATGGTCCGCC---TCTGGTGTGCACTGTCGACGAT-
TGTGCTTTCTGTCGGGGACGTG-TTCCTGGGCTTAATTGTCTGGGACTCG
GGCTCGGCGTGGTTACTTTGAGTAAATTAGAGTGTTCAAAGCAGGCGATC
GCCCTGAATACATTAGCATGGAATAGCATGATAGGACT-CTGGCCTATCT
TGCTGGTCTGTAGGACCGGAGTAATGATTAAGAGGGACAGTCGGGGGCAT
TCGTATT-TCGTTGTCAGAGGTGAAATTCTTGGATTTACGAAAGACGAAC
ATCTGCGAAAGCATTTGCCAAGGATGTTTTCATTGATCAAGAACGAAAGT
TGGGGGCTCGAAGACGATTAGATACCGTCGTAGTCTCAACCATAAACGAT
GCCGACCAGGGATTGGCGAGCGTTCTTTT-GATGACCTCGCCAGCACCTT
GAGAGAAATCA-GAGTCTTTGGGTTCCGGGGGGAGTATGGTCGCAAGGCT
GAAACTTAAAGGAATTGACGGAAGGGCACCACCAGGCGTGG-AGCCTGCG
GCTTAATTTGACTCAACACGGGGAACCTTACCAGGTCCAGACACGGGAAT
GATGAACAGATTGAGAGCTCTTTTTTGATTCTGTGGGTGGTGGTGCATGG
CCGTTCTTAGTTGGTGGGTTGCCTTGTCAGGTT-GATTCCGGT-AACGAA
CGAGACCTCAGCCTGCTAAATAAT---CGGCGGTCCTCCTCGGATCGTCT
CGGTTTCTTAGAGGGACTATTGACGTTTAGTCAA-TGTAAGTGTGAGGCA
ATAACAGGTCTGTGATGCCCTTCGATGTTCTGGGCCGCACGCGCGCTACA
CTGATGCATTCAACGAGCCTATCCTTGGCCGAGAGGTCCGGGTAATCTTG
AAAACTGCATCGTGATGGGGATAGATCATTGCAATTATTGGTCTTCAACG
AGGAATGCCTAGTAAGCGCGAGTCATCAGCTCGCGTTGATTACGTCCCTG
CCCTTTGTACACACCGCCCGTCGCTCCTACCGATTGGGTGTGCTGGTGAA
GTGATCGGATTGGATTCGAGC-GGTGGCAACACTGC-------TCGGAAC
CGAGAAGATCATTAAACCCTCCC-ACCTAGAGGAAGGAGAAGT-------
-----------------------------------
>GSb-l17
----------------------------------GTCTCAAAGATTAAGC
CATGCATGTCTAAGTATAAACTGCTT-ATACTGTGAAACCGCGAATGGCT
CATTATATCTGTTATAATTTATTTGATGG-TACAT---CTACTCGG-ATA
ACCGTAGTAAATCTAGAGCTAATACGTGC-GCACAACCCGACTT-CTGGA
AGGGTCGTATTT-ATTAGATAAAAGGCCAGCCG-GGCTCACGCCCGACCC
TCGGTGACTCATGATAACTTGACGAATCGCACGGCCTT-GTGCCGGCGAT
GTTTCATTCAAATTTCAGCCCTATCAATTGTCGATGGTAGGATAGAGGCC
TACCATGATGGTAACGGGTGACGGAGGATTAGGGTTCGATTCCGGAGAGG
GAGCCTGAGAAACGGCTACCACATCCATGGAAGGCAGCAGGCGCGCAAAT
TACCCAATTCCGGTACGGAGAGGTAGTGACAAAAAATAACAATATCGGGC
CTTCAAGG--TCTGATAATTGGAATGAGTACAATTTAAATACCTTAACGA
GGATCCATTGGAGGGCAAGTCTGGTGCCAGCAGCCGCGGTAATTCCAGCT
CCAATAGCGTATATTTAAGTTGTTGCAGTTGAAAGGCTCGTAGTCGGAAT
TTAGCGCTTTCTCGATGGTCCGCC---TCTGGTGTGCACTGTCGACGAT-
TGTGCTTTCTGTCGGGGACGTG-TTCCTGGGCTTAACTGTCTGGGACTCG
GGCTCGGCGTGGTTACTTTGAGTAAATTAGAGTGTTCAAAGCAGGCGATC
GCCCTGAATACATTAGCATGGAATAGCATGATAGGACT-CTGGCCTATCT
TGCTGGTCTGTAGGACCGGAGTAATGATTAAGAGGGACAGTCGGGGGCAT
TCGTATT-TCGTTGTCAGAGGTGAAATTCTTGGATTTACGAAAGACGAAC
ATCTGCGAAAGCATTTGCCAAGGATGTTTTCATTGATCAAGAACGAAAGT
TGGGGGCTCGAAGACGATTAGATACCGTCGTAGTCTCAACCATAAACGAT
GCCGACCAGGGATTGGCGAGCGTTCTTTT-GATGACCTCGCCAGCACCTT
GAGAGAAATCA-GAGTCTTTGGGTTCCGAGGGGAGTATGGTCGCAAGGCT
GAAACTTAAAGGAATTGACGGAAGGGCACCACCAGGCGTGG-AGCCTGCG
GCTTAATTTGACTCAACACGGGGAACCTTACCAGGTCCAGACACGGGAAT
GATGAACAGATTGAGAGCTCTTTTTTGATTCTGTGGGTGGTGGTGCATGG
CCGTTCTTAGTTGGTGGGTTGCCTTGTCAGGTT-GATTCCGGT-AACGAA
CGAGACCTCAGCCTGCTAAATAAT---CGGCGGTCCTCCTCGGATCGTCT
CGGTTTCTTAGAGGGACTATTGACGTTTAGTCAA-TGTAAGTGTGAGGCA
ATAACAGGTCTGTGATGCCCTTCGATGTTCTGGGCCGCACGCGCGCTACA
CTGATGCATTCAACGAGCCTATCCTTGGCCGAGAGGTCCGGGTAATCTTG
AAAACTGCATCGTGATGGGGATAGATCATTGCAATTATTGGTCTTCAACG
AGGGATGCCTAGTAAGCGCGAGTCATCAGCTCGCGTTGATTACGTCCCTG
CCCTTTGTACACACCGCCCGTCGCTCCTACCGATTGGGTGTGCTGGTGAA
GTGATCGGATTGGATTCGAGC-GGTGGCAACACTGC-------TCGGAAC
CGAGAAGATCATTAAACCCTCCC-ACCTAGAGGAAGGAGAAGTCGTAACA
-----------------------------------
>GSc-15
-------------------------CATATGCTTGTCTCAAAGATTAAGC
CATGCATGTCTAAGTATAAACTGCTT-ATACTGTGAAACCGCCAATGGCT
CATTATATCTGTTGTAATTTATTTGATGG-TACAT---CTAGTCGG-ATA
ACCGTAGTAAATCTAGAGCTAATACGTGC-GCACAACCCGACTT-CTGGA
AGGGTCGTATTT-ATTAGATAAAAGGCCAGCCG-GGCTCACGCCCGACCT
TCGGTGACTCATGATAACTTGACGAATCGCACGGCCTT-GTGCCGGCGAT
GTTTCATTCAAATTTCAGCCCTATCAATTGTCGATGGTAGGATAGAGGCC
TACCATGATGGTAACGGGTGACGGAGGATTAGGGTTCGATTCCGGAGAGG
GAGCCTGAGAAACGGCTACCACATCCAAGGAAGGCAGCAGGCGCGCAAAT
TACCCAATTCCGGTACGGAGAGGTAGTGACAAAAAATAACAATATCGGGC
CTTCAAGG--TCTGATAATTGGAATGAGTACAATTTAAATACCTTAACGA
GGATCCATTGGAGGGCAAGTCTGGTGCCAGCAGCCGCGGTAATTCCAGCT
CCAATAGCGTATATTTAAGTTGTTGCAGTTGAAAGGCTCGTAGTCGGAAT
TTAGCGCTTTCTCGATGGTCCGCC---TCTGGTGTGCACTGTCGACGAT-
TGTGCTTTCTGTCGGGGACGTG-TTCCTGGGCTTAATTGTCTGGGACTCG
GGCTCGGCGTGGTTACTTTGAGTAAATTAGAGTGTTCAAAGCAGGCGATC
GCCCTGAATACATTAGCATGGAATAGCATGATAGGACT-CTGGCCTATCT
TGCTGGTCTGTAGGACCGGAGTAATGATTAAGAGGGACAGTCGGGGGCAT
TCGTATT-TCGTTGTCAGAGGTGAAATTCTTGGATTTACGAAAGACGAAC
ATCTGCGAAAGCATTTGCCAAGGATGTTTTCATTGATCAAGAACGAAAGT
TGGGGGCTCGAAGACGATTAGATACCGTCGTAGTCTCAACCATAAACGAT
GCCGACCAGGGATTGGCGAGCGTTCTTTT-GATGACCTCGCCAGCACCTT
GAGAGAAATCA-GAGTCTTTGGGTTCCGGGGGGAGTATGGTCGCAAGGCT
GAAACTTAAAGGAATTGACGGAAGGGCACCACCAGGCGTGG-AGCCTGCG
GCTTAATTTGACTCAACACGGGGAACCTTACCAGGTCCAGACACGGGAAT
GATGAACAGATTGAGAGCTCTTTTTTGATTCTGTGGGTGGTGGTGCAAGG
CCGTTCTTAGTTGGTGGGTTGCCTTGTCAGGTT-GATTCCGGT-AACGAA
CGAGACCTCGGCCTGCTAAATAAT---CGGCGGTCCTCCTCGGATCGTCT
CGGTTTCTTAGAGGGACTATTGACGTTTAGTCAA-TGTAAGTGTGAGGCA
ATAACAGGTCTGTGATGCCCTTCGATGTTCTGGGCCGCACGCGCGCTACA
CTGATGCATTCAACGAGCCTATCCTTGGCCGAGAGGTCCGGGTAATCTTG
AAAACTGCATCGTGATGGGGATAGATCATTGCAATTATTGGTCTTCAACG
AGGAATGCCTAGTAAGCGCGAGTCATCAGCTCGCGTTGATTACGTCCCTG
CCCTTTGTACACACCGCCCGTCGCTCCTACCGATTGGGTGTGCTGGTGAA
GTGATCGGATTGGATTCGAGC-GGTGGCAACACTGC-------TCGGAAC
CGAGAAGATCATTAAACCCTCCC-ACCTAGAGGAAGGAGAAGTCGTAACA
-----------------------------------
>GSc-33
----------------------------------GTCTCAAAGATTAAGC
CATGCATGTCTAAGTATAAACTGCTT-ATACTGTGAAACCGCGAATGGCT
CATTATATCTGTTATAATTTATTTGATGG-TACAT---CTACTCGG-ATA
ACCGTAGTAAATCTAGAGCTAATACGTGC-GCACAACCCGACTT-CTGGA
AGGGTCGTATTT-ATTAGATAAAAGGCCAGCCG-GGCTCACGCCCGACCT
TCGGTGACTCATGATAACTTGACGAATCGCACAGCCTT-GTGCCGGCGAT
GTTTCATTCAAATTTCAGCCCTATCAATTGTCGATGGTAGGATAGAGGCC
TACCATGATGGTAACGGGTGACGGAGGATTAGGGTTCGATTCCGGAGAGG
GAGCCTGAGAAACGGCTACCACATCCAAGGAAGGCAGCAGGCGCGCAAAT
TACCCAATTCCGGTACGGAGAGGTAGTGACAAAAAATAACAATATCGGGC
CTTCAAGG--TCTGATAATTGGAATGAGTACAATTTAAATACCTTAACGA
GGATCCATTGGAGGGCAAGTCTGGTGCCAGCAGCCGCGGTAATTCCAGCT
CCAATAGCGTATATTTAAGTTGTTGCAGTTGAAAGGCTCGTAGTCGGAAT
TTAGCGCTTTCTCGATGGTCCGCC---TCTGGTGTGCACTGTCGACGAT-
TGTGCTTTCTGTCGGGGACGTG-TTCCTGGGCTTAATTGTCTGGGACTCG
GGCTCGGCGTGGTTACTTTGAGTAAATTAGAGTGTTCAAAGCAGGCGATC
GCCCTGAATACATTAGCATGGAATAGCATGATAGGACT-CTGGCCTATCT
TGCTGGTCTGTAGGACTGGAGTAATGATTAAGAGGGACAGTCGGGGGCAT
TCGTATT-TCGTTGTCAGAGGTGAAATTCTTGGATTTACGAAAGACGAAC
ATCTGCGAAAGCATTTGCCAAGGATGTTTTCATTGATCAAGAACGAAAGT
TGGGGGCTCGAAGACGATTAGATACCGTCGTAGTCTCAACCATAAACGAT
GCCGACCAGGGATTGGCGAGCGTTCTTTT-GATGACCTCGCCAGCACCTT
GAGAGAAATCA-GAGTCTTTGGGTTCCGGGGGGAGTATGGTCGCAAGGCT
GAAACTTAAAGGAATTGACGGAAGGGCACCACCAGGCGTGG-AGCCTGCG
GCTTAATTTGACTCAACACGGGGAACCTTACCAGGTCCAGACACGGGAAT
GATGAACAGATTGAGAGCTCTTTTTTGATTCTGTGGGTGGTGGTGCATGG
CCGTTCTTAGTTGGTGGGTTGCCTTGTCAGGTT-GATTCCGGT-AACGAA
CGAGACCTCAGCCTGCTAAATAAT---CGGCGGTCCTCCTCGGATCGTCT
CGGTTTCTTAGAGGGACTATTGACGTTTAGTCAA-TGTAAGTGTGAGGCA
ATAACAGGTCTGTGATGCCCTTCGATGTTCTGGGCCGCACGCGCGCTACA
CTGATGCATTCAACGAGCCTATCCTTGGCCGAGAGGTCCGGGTAATCTTG
AAAACTGCATCGTGATGGGGATAGATCATTGCAATTATTGGTCTTCAACG
AGGAATGCCTAGTAAGCGCGAGTCATCAGCTCGCGTTGATTACGTCCCTG
CCCTTTGTACACACCGCCCGTCGCTCCTACCGATTGGGTGTGCTGGTGAA
GTGATCGGATTGGATTCGAGC-GGTGGCAACACTGC-------TCGGAAC
CGAGAAGATCATTAAACCCTCCC-ACCTAGAGGAAGGAGAAGTCGTAACA
-----------------------------------
>GSc-38
----------------------------------GTCTCAAAGATTAAGC
CATGCATGTCTAAGTATAAACTGCTT-ATACTGTGAAACCGCGAATGGCT
CATTATATCTGTTATAATTTATTTGATGG-TACAT---CTACTCGG-ATA
ACCGTAGTAAATCTAGAGCTAATACGTGC-GCACAACCCGACTT-CTGGA
AGGGTCGTATTT-ATTAGATAAAAGGCCAGCCG-GGCTCACGCCCGACCT
TCGGTGACTCATGATAACTTGACGAATCGCACGGCCTT-GTGCCGGCGAT
GTTTCATTCAAATTTCAGCCCTATCAATTGTCGATGGTAGGATAGAGGCC
TACCATGATGGTAACGGGTGACGGAGGATTAGGGTTCGATTCCGGAGAGG
GAGCCTGAGAAACGGCTACCACATCCAAGGAAGGCAGCAGGCGCGCAAAT
TACCCAATTCCGGTACGGAGAGGTAGTGACAAAAAATAACAATATCGGGC
CTTCAAGG--TCTGATAATTGGAATGAGTACAATTTAAATACCTTAACGA
GGATCCATTGGAGGGCAAGTCTGGTGCCAGCAGCCGCGGTAATTCCAGCT
CCAATAGCGTATATTTAAGTTGTTGCAGTTGAAAGGCTCGTAGTCGGAAT
TTAGCGCTTTCTCGATGGTCCGCC---TCTGGTGTGCACTGTCGACGAT-
TGTGCTTTCTGTCGGGGACGTG-TTCCTGGGCTTAACTGTCTGGGACTCG
GGCTCGGCGTGGTTACTTTGAGTAAATTAGAGTGTTCAAAGCAGGCGATC
GCCCTGAATACATTAGCATGGAATAGCATGATAGGACT-CTGGCCTATCT
TGCTGGTCTGTAGGACCGGAGTAATGATTAAGAGGGACAGTCGGGGGCAT
TCGTATT-TCGTTGTCAGAGGTGAAATTCTTGGATTTACGAAAGACGAAC
ATCTGCGAAAGCATTTGCCAAGGATGTTTTCATTGATCAAGAACGAAAGT
TGGGGGCTCGAAGACGATTAGATACCGTCGTAGTCTCAACCATAAACGAT
GCCGACCAGGGATTGGCGAGCGTTCTTTT-GATGACCTCGCCAGCACCTT
GAGAGAAATCA-GAGTCTTTGGGTTCCGGGGGGAGTATGGTCGCAAGGCT
GAAACTTAAAGGAATTGACGGAAGGGCACCACCAGGCGTGG-AGCCTGCG
GCTTAATTTGACTCAACACGGGGAACCTTACCAGGTCCAGACACGGGAAT
GATGAACAGATTGAGAGCTCTTTTTTGATTCTGTGGGTGGTGGTGCATGG
CCGTTCTTAGTTGGTGGGTTGCCTTGTCAGGTT-GATTCCGGT-AACGAA
CGAGACCTCAGCCTGCTAAATAAT---CGGCGGTCCTCCTCGGATCGTCT
CGGTTTCTTAGAGGGACTATTGACGTTTAGTCAA-TGTAAGTGTGAGGCA
ATAACAGGTCTGTGATGCCCTTCGATGTTCTGGGCCGCACGCGCGCTACA
CTGATGCATTCAACGAGCCTATCCTTGGCCGAGAGGTCCGGGTAATCTTG
AAAACTGCATCGTGATGGGGATAGATCATTGCAATTATTGGTCTTCAACG
AGGAATGCCTAGTAAGCGCGAGTCATCTGCTCGCGTTGATTACGTCCCTG
CCCTTTGTACACACCGCCCGTCGCTCCTACCGATTGGGTGTGCTGGTGAA
GTGATCGGATTGGATTCGAGC-GGTGGCAACACTGC-------TCGGAAC
CGAGAAGATCATTAAACCCTCCC-ACCTAGAGGAAGGAGAAGTCGTAACA
-----------------------------------
>GSa-a4
----------------------------------GTCTCAAAGATTAAGC
CATGCATGTCTAAGTATAAACTGCTT-ATACTGTGAAACCGCGAATGGCT
CATTATATCTGTTATAATTTATTTGATGG-TACAT---CTACTCGG-ATA
ACCGTAGTAAATCTAGAGCTAATACGTGC-GCACAACCCGACTT-CTGGA
AGGGTCGTATTT-ATTAGATAAAAGGCCAGCCG-GGCTCACGCCCGACCT
TCGGTGACTCATGATAACTTGACGAATCGCACGGCCTT-GTGCCGGCGAT
GTTTCATTCAAATTTCAGCCCTATCAATTGTCGATGGTAGGATAGAGGCC
TACCATGATGGTAACGGGTGACGGAGGATTAGGGTTCGATTCCGGAGAGG
GAGCCTGAGAAACGGCTACCACATCCAAGGAAGGCAGCAGGCGCGCAAAT
TACCCAATTCCGGTACGGAGAGGTAGTGACAA-AAATAACAATATCGGGC
CTTCAAGG--TCTGATAATTGGAATGAGTACAATTTAAATACCTTAACGA
GGATCCATTGGAGGGCAAGTCTGGCGCCAGCAGCCGCGGTAATTCCAGCT
CCAATAGCGTATATTTAAGTTGTTGCAGTTGAAAGGCTCGTAGTCGGAAT
TTAGCGCTTTCTCGATGGTCCGCC---TCTGGTGTGCACTGTCGACGAT-
TGTGCTTTCTGTCGGGGACGTG-TTCCTGGGCTTAACTGTCTGGGACTCG
GGCTCGGCGTGGTTACTTTGAGTAAATTAGAGTGTTCAAAGCAGGCGATC
GCCCTGAATACATTAGCATGGAATAGCATGATAGGACT-CTGGCCTATCT
TGCTGGTCTGTAGGACCGGAGTAATGATTAAGAGGGACAGTCGGGGGCAT
TCGTATT-TCGTTGTCAGAGGTGAAATTCTTGGATTTACGAAAGACGAAC
ATCTGCGAAAGCATTTGCCAAGGATGTTTTCATTGATCAAGAACGAAAGT
TGGGGGCTCGAAGACGATTAGATACCGTCGTAGTCTCAACCATAAACGAT
GCCGACCAGGGATTGGCGAGCGTTCTTTT-GATGACCTCGCCAGCACCTT
GAGAGAAATCA-GAGTCTTTGGGTTCCGGGGGGAGTATGGTCGCAAGGCT
GAAACTTAAAGGAATTGACGGAAGGGCACCACCAGGCGTGG-AGCCTGCG
GCTTAATTTGACTCAACACGGGGAACCTTACCAGGTCCAGACACGGGAAT
GATGAACAGATTGAGAGCTCTTTTTTGATTCTGTGGGTGGTGGTGCATGG
CCGTTCTTAGTTGGTGGGTTGCCTTGTCAGGTT-GATTCCGGT-AACGAA
CGAGACCTCAGCCTGCTAAATAAT---CGGCGGTCCTCCTCGGATCGTCT
CGGTTTCTTAGAGGGACTATTGACGTTTAGTCAA-TGTAAGTGTGAGGCA
ATAACAGGTCTGTGATGCCCTTCGATGTTCTGGGCCGCACGCGCGCTACA
CTGATGCATTCAACGAGCCTATCCTTGGCCGAGAGGTCCGGGTAATCTTG
AAAACTGCATCGTGATGGGGATAGATCATTGCAATTATTGGTCTTCAACG
AGGAATGCCTAGTAAGCGCGAGTCATCAGCTCGCGTTGATTACGTCCCTG
CCCTTTGTATACACCGCCCGTCGCTCCTACCGATTGGGTGTGCTGGTGAA
GTGATCGGATTGGATTCGAGC-GGTGGCAACACTGC-------TCGGAAC
CGAGAAGATCATTAAACCCTCCC-ACCTAGAGGAAGGAGAAGT-------
-----------------------------------
>GSa-a1
----------------------------------GTCTCAAAGATTAAGC
CATGCATGTCTAAGTATAAACTGCTT-ATACTGTGAAACCGCGAATGGCT
CATTATATCTGTTATAATTTATTTGATGG-TACAT---CTACTCGG-ATA
ACCGTAGTAAATCTAGAGCTAATACGTGC-GCACAACCCGACTT-CTGGA
AGGGTCGTATTT-ATTAGATAAAAGGCCAGCCG-GGCTCACGCCCGACCT
TCGGTGACTCATGATAACTTGACGAATCGCACGGCCTT-GTGCCGGCGAT
GTTTCATTCAAATTTCAGCCCTATCAATTGTCGATGGTAGGATAGAGGCC
TACCATGATGGTAACGGGTGACGGAGGATTAGGGTTCGATTCCGGAGAGG
GAGCCTGAGAAACGGCCACCACATCCAAGGAAGGCAGCAGGCGCGCAAAT
TACCCAATTCCGGTACGGAGAGGTAGTGACAAAAAATAACAATATCGGGC
CTTCAAGG--TCTGATAATTGGAATGAGTACAATTTAAATACCTTAACGA
GGATCCATTGGAGGGCAAGTCTGGTGCCAGCAGCCGCGGTAATTCCAGCT
CCAATAGCGTATATTTAAGTTGTTGCAGTTGAAAGGCTCGTAGTCGGAAT
TTAGCGCTTTCTCGATGGTCCGCC---TCTGGTGTGCACTGTCGACGAT-
TGTGCTTTCTGTCGGGGACGTG-TTCCTGGGCTTAACTGTCTGGGACTCG
GGCTCGGCGTGGTTACTTTGAGTAAATTAGAGTGTTCAAAGCAGGCGATC
GCCCTGAATACATTAGCATGGAATAGCATGATAGGACT-CTGGCCTATCT
TGCTGGTCTGTAGGACCGGAGTAATGATTAAGAGGGACAGTCGGGGGCAT
TCGTATT-TCGTTGTCAGAGGTGAAATTCTTGGATTTACGAAAGACGAAC
ATCTGCGAAAGCATTTGCCAAGGATGTTTTCATTGATCAAGAACGAAAGT
TGGGGGCTCGAAGACGATTAGATACCGTCGTAGTCTCAACCATAAACGAT
GCCGACCAGGGATTGGCGAGCGTTCTTTT-GATGGCCTCGCCAGCACCTT
GAGAGAAATCA-GAGTCTTTGGGTTCCGGGGGGAGTATGGTCGCAAGGCT
GAAACTTAAAGGAATTGACGGAAGGGCACCACCAGGCGTGG-AGCCTGCG
GCTTAATTTGACTCAACACGGGGAACCTTACCAGGTCCAGACACGGGAAT
GATGAACAGATTGAGAGCTCTTTTTTGATTCTGTGGGTGGTGGTGCATGG
CCGTTCTTAGTTGGTGGGTTGCCTTGTCAGGTT-GATTCCGGT-AACGAA
CGAGACCTCAGCCTGCTAAATAAT---CGGCGGTCCTCCTCGGATCGTCT
CGGTTTCTTAGAGGGACTATTGACGTTTAGTCAA-TGTAAGTGTGAGGCA
ATAACAGGTCTGTGATGCCCTTCGATGTTCTGGGCCGCACGCGCGCTACA
CTGATGCATTCAACGAGCCTATCCTTGGCCGAGAGGTCCGGGTAATCTTG
AAAACTGCATCGTGATGGGGATAGATCATTGCAATTATTGGTCTTCAACG
AGGAATGCCTAGTAAGCGCGAGTCATCAGCTCGCGTTGATTACGTCCCTG
CCCTTTGTACACACCGCCCGTCGCTCCTACCGATTGGGTGTGCTGGTGAA
GTGATCGGATTGGATTCGAGC-GGTGGCAACACTGC-------TCGGAAC
CGAGAAGATCATTAAACCCTCCC-ACCTAGAGGAAGGAGAAGTCGTAACA
-----------------------------------
>GSa-a6
----------------------------------GTCTCAAAGATTAAGC
CATGCATGTCTAAGTATAAACTGCTT-ATACTGTGAAACCGCGAATGGCT
CATTATATCTGTTATAATTTATTTGATGG-TACAT---CTACTCGG-ATA
ACCGTAGTAAATCTAGAGCTAATACGTGC-GCACAACCCGACTT-CTGGA
AGGGTCGTATTT-ATTAGATAAAAGGCCAGCCG-GGCTCACGCCCGACCT
TCGGTGACTCATGATAACTTGACGAATCGCACGGCCTT-GTGCCGGCGAT
GTTTCATTCAAATTTCAGCCCTATCAATTGTCGATGGTAGGATAGAGGCC
TACCATGATGGTAACGGGTGACGGAGGATTAGGGTTCGATTCCGGAGAGG
GAGCCTGAGAAACGGCTACCACATCCAAGGAAGGCAGCAGGCGCGCAAAT
TACCCAATTCCGGTACGGAGAGGTAGTGACAAAAAATAACAATATCGGGC
CTTCAAGG--TCTGATAATTGGAATGAGTACAATTTAAATACCTTAACGA
GGATCCATTGGAGGGCAAGTCTGGTGCCAGCAACCGCGGTAATTCCAGCT
CCAATAGCGTATATTTAAGTTGTTGCAGTTGAAAGGCTCGTAGTCGGAAT
TTAGCGCTTTCTCGATGGTCCGCC---TCTGGTGTGCACTGTCGACGAT-
TGTGCTTTCTGTCGGGGACGTG-TTCCTGGGCTTAACTGTCTGGGACTCG
GGCTCGGCGTGGTTACTTTGAGTAAATTAGAGTGTTCAAAGCAGGCGATC
GCCCTGAATACATTAGCATGGAATAGCATGATAGGACT-CTGGCCTATCT
TGCTGGTCTGTAGGACCGGAGTAATGATTAAGAGGGACAGTCGGGGGCAT
TCGTATT-TCGTTGTCAGAGGTGAAATTCTTGGATTTACGAAAGACGAAC
ATCTGCGAAAGCATTTGCCAAGGATGTTTTCATTGATCAAGAACGAAAGT
TGGGGGCTCGAAGACGATTAGATACCGTCGTAGTCTCAACCATAAACGAT
GCCGACCAGGGATTGGCGAGCGTTCTTTT-GATGACCTCGCCAGCACCTT
GAGAGAAATCA-GAGTCTTTGGGTTCCGGGGGGAGTATGGTCGCAAGGCT
GAAACTTAAAGGAATTGACGGAAGGGCACCACCAGGCGTGG-AGCCTGCG
GCTTAATTTGACTCAACACGGGGAACCTTACCAGGTCCAGACACGGGAAT
GATGAACAGATTGAGAGCTCTTTTTTGATTCTGTGGGTGGTGGTGCATGG
CCGTTCTTAGTTGGTGGGTTGCCTTGTCAGGTT-GATTCCGGT-AACGAA
CGAGACCTCAGCCTGCTAAATAAT---CGGCGGTCCTCCTCGGATCGTCT
CGGTTTCTTAGAGGGACTATTGACGTTTAGTCAA-TGTAAGTGTGAGGCA
ATAACAGGTCTGTGATGCCCTTCGATGTTCTGGGCCGCACGCGCGCTACA
CTGATGCATTCAACGAGCCTATCCTTGGCCGAGAGGTCCGGGTAATCTTG
AAAACTGCATCGTGATGGGGATAGATCATTGCAATTATTGGTCTTCAACG
AGGAATGCCTAGTAAGCGCGAGTCATCAGCTCGCGTTGATTACGTCCCTG
CCCTTTGTACACACCGCCCGTCGCTCCTACCGATTGGGTGTGCTGGTGAA
GTGATCGGATTGGATTCGAGC-GGTGGCAACACTGC-------TCGGAAC
CGAGAAGATCATTAAACCCTCCC-ACCTAGAGGAAGGAGAAGTCGTAACA
-----------------------------------
>GSa-gb11
----------------------------------GTCTCAAAGATTAAGC
CATGCATGTCTAAGTATAAACTGCTT-ATACTGTGAAACCGCGAATGGCT
CATTATATCTGTTATAATTTATTTGATGG-TACAT---CTACTCGG-ATA
ACCGTAGTAAATCTAGAGCTAATACGTGC-GCACAACCCGACTT-CTGGA
AGGGTCGTATTT-ATTAGATAAAAGGCCAGCCG-GGCTCACGCCCGACCT
TCGGTGACTCATGATAACTTGACGAATCGCACGGCCTT-GTGCCGGCGTT
GTTTCATTCAAATTTCAGCCCTATCAATTGTCGATGGTAGGATAGAGGCC
TACCATGATGGTAACGGGTGACGGAGGATTAGGGTTCGATTCCGGAGAGG
GAGCCTGAGAAACGGCTACCACATCCAAGGAAGGCAGCAGGCGCGCAAAT
TACCCAATTCCGGTACGGAGAGGTAGTGACAAAAAATAACAATATCGGGC
CTTCAAGG--TCTGATGATTGGAATGAGTACAATTTAAATACCTTAACGA
GGATCCATTGGAGGGCAAGTCTGATGCCAGCAGCCGCGGTAATTCCAGCT
CCAATAGCGTATATTTAAGTTGTTGCAGTTGAAAGGCTCGTAGTCGGAAT
TTAGCGCTTTCTCGATGGTCCGCC---TCTGGTGTGCACTGTCGACGAT-
TGTGCTTTCTGTCGGGGACGTG-TTCCTGGGCTTAACTGTCTGGGACTCG
GGCTCGGCGTGGTTACTTTGAGTAAATTAGAGTGTTCAAAGCAGGCGATC
GCCCTGAATACATTAGCATGGAATAGCATGATAGGACT-CTGGCCTATCT
TGCTGGTCTGTAGGACCGGAGTAATGATTAAGAGGGACAGTCGGGGGCAT
TCGTATT-TCGTTGTCAGAGGTGAAATTCTTGGATTTGCGAAAGACGAAC
ATCTGCGAAAGCATTTGCCAAGGATGTTTTCATTGATCAAGAACGAAAGT
TGGGGGCTCGAAGACGATTAGATACCGTCGTAGTCTCAACCATAAACGAT
GCCGACCAGGGATTGGCGAGCGTTCTTTT-GATGACCTCGCCAGCACCTT
GAGAGAAATCA-GAGTCTTTGGGTTCCGGGGGGAGTATGGTCGCAAGGCT
GAAACTTAAAGGAATTGACGGAAGGGCACCACCAGGCGTGG-AGCCTGCG
GCTTAATTTGACTCAACACGGGGAACCTTACCAGGTCCAGACACGGGAAT
GATGAACAGATTGAGAGCTCTTTTTTGATTCTGTGGGTGGTGGTGCATGG
CCGTTCTTAGTTGGTGGGTTGCCTTGTCAGGTT-GATTCCGGT-AACGAA
CGAGACCTCAGCCTGCTAAATAAT---CGGCGGTCCTCCTCGGATCGTCT
CGGTTTCTTAGAGGGACTATTGACGTTTAGTCAA-TGTAAGTGTGAGGCA
ATAACAGGTCTGTGATGCCCTTCGATGTTCTGGGCCGCACGCGCGCTACA
CTGATGCATTCAACGAGCCTATCCTTGGCCGAGAGGTCCGGGTAATCTTG
AAAACTGCATCGTGATGGGGATAGATCATTGCAATTATTGGTCTTCAACG
AGGAATGCCTAGTAAGCGCGAGTCATCAGCTCGCGTTGATTACGTCCCTG
CCCTTTGTACACACCGCCCGTCGCTCCTACCGATTGGGTGTGCTGGTGAA
GTGATCGGATTGGATTCGAGC-GGTGGCAACACTGC-------TCGGAAC
CGAGAAGATCATTAAACCCTCCC-ACCTAGAGGAAGGAGAAGTCGTAACA
A----------------------------------
>GSc-34
-------------------------CATATGCTTGTCTCAAAGATTAAGC
CATGCATGTCTAAGTATAAACTGCTT-ATACTGTGGAACCGCGAATGGCT
CATTATATCTGTTATAATTTATTTGATGG-TACAT---CTACTCGG-ATA
ACCGTAGTAAATCTAGAGCTAATACGTGC-GCACAACCCGACTT-CTGGA
AGGGTCGTATTT-ATTAGATAAAAGGCCAGCCG-GGCTCACGCCCGACCT
TCGGTGACTCATGATAACTTGACGAATCGCACGGCCTT-GTGCCGGCGAT
GTTTCATTCAAATTTCAGCCCTATCAATTGTCGATGGTAGGATAGAGGCC
TACCATGATGGTAACGGGTGACGGAGGATTAGGGTTCGATTCCGGAGAGG
GAGCCTGAGAAACGGCTACCACATCCAAGGAAGGCAGCAGGCGCGCAAAT
TACCCAATTCCGGTACGGAGAGGTAGTGACAAAAAATAACAATATCGGGC
CTTCAAGG--TCTGATAATTGGAATGAGTACAATTTAAATACCTTAACGA
GGATCCATTGGAGGGCAAGTCTGGTGCCAGCAGCCGCGGTAATTCCAGCT
CCAATAGCGTATATTTAAGTTGTTGCAGTTGAAAGGCTCGTAGTCGGAAT
TTAGCGCCTTCTCGATGGTCCGCC---TCTGGTGTGCACTGTCGACGAT-
TGTGCTTTCTGTCGGGGACGTG-TTCCTGGGCTTAACTGTCTGGGACTCG
GGCTCGGCGTGGTTACTTTGAGTAAATTAGAGTGTTCAAAGCAGGCGATC
GCCCTGAATACATTAGCATGGAATAGCATGATAGGACT-CTGGCCTATCT
TGCTGGTCTGTAGGACCGGAGTAATGATTAAGAGGGACAGTCGGGGGCAT
TCGTATT-TCGTTGTCAGAGGTGAAATTCTTGGATTTACGAAAGACGAAC
ATCTGCGAAAGCATTTGCCAAGGATGTTTTCATTGATCAAGAACGAAAGT
TGGGGGCTCGAAGACGATTAGATACCGTCGTAGTCTCAACCATAAACGAT
GCCGACCAGGGATTGGCGAGCGTTCTTTT-GATGACCTCGCCAGCACCTT
GAGAGAAATCA-GAGTCTTTGGGTTCCGGGGGGAGTATGGTCGCAAGGCT
GAAACTTAAAGGAATTGACGGAAGGGCACCACCAGGCGTGG-AGCCTGCG
GCTTAATTTGACTCAACACGGGGAACCTTACCAGGTCCAGACACGGGAAT
GATGAACAGATTGAGAGCTCTTTTTTGATTCTGTGGGTGGTGGTGCATGG
CCGTTCTTAGTTGGTGGGTTGCCTTGTCAGGTT-GATTCCGGT-AACGAA
CGAGACCTCAGCCTGCTAAATAAT---CGGCGGTCCTCCTCGGATCGTCT
CGGTTTCTTAGAGGGACTATTGACGTTTAGTCAA-TGTAAGTGTGAGGCA
ATAACAGGTCTGTGATGCCCTTCGATGTTCTGGGCCGCACGCGCGCTACA
CTGATGCATTCAACGAGCCTATCCTTGGCCGAGAGGTCCGGGTAATCTTG
AAAACTGCATCGTGATGGGGATAGATCATTGCAATTATTGGTCTTCAACG
AGGAATGCCTAGTAAGCGCGAGTCATCAGCTCGCGTTGATTACGTCCCTG
CCCTTTGTACACACCGCCCGTCGCTCCTACCGATTGGGTGTGCTGGTGAA
GTGATCGGATTGGATTCGAGC-GGTGGCAACACTGC-------TCGGAAC
CGAGAAGATCATTAAACCCTCCC-ACCTAGAGGAAGGAGAAGTCGTAACA
AGGTTTCCGTA------------------------
>GSa-a7
----------------------------------GTCTCAAAGATTAAGC
CATGCATGTCTAAGTATAAACTGCTT-ATACTGTGAAACCGCGAATGGCT
CATTATATCTGTTATAATTTATTTGATGG-TACAT---CTACTCGG-ATA
ACCGTAGTAAATCTAGAGCTAATACGTGC-GCACAACCCGACTT-CTGGA
AGGGTCGTATTT-ATTAGATAAAAGGCCAGCCG-GGCTCACGCCCGACCT
TCGGTGACTCATGATAACTTGACGAATCGCACGGCCTT-GTGCCGGCGAT
GTTTCATTCAAATTTCAGCCCTATCAATTGTCGATGGTAGGATAGAGGCC
TACCATGATGGTAACGGGTGACGGAGGATTAGGGTTCGATTCCGGAGAGG
GAGCCTGAGAAACGGCTACCACATCCAAGGAAGGCAGCAGGCGCGCAAAT
TACCCAATTCCGGTACGGAGAGGTAGTGACAAAAAATAACAATATCGGGC
CTTCAAGG--TCTGATAATTGGAATGAGTACAATTTAAATACCTTAACGA
GGATCCATTGGAGGGCAAGTCTGGTGCCAGCAGCCGCGGTAATTCCAGCT
CCAATAGCGTATATTTAAGTTGTTGCAGTTGAAAGGCTCGTAGTCGGAAT
TTAGCGCTTTCTCGATGGTCCGCC---TCTGGTGTGCACTGTCGACGAT-
TGTGCTTTCTGTCGGGGACGTG-TTCCTGGGCTTAATTGTCTGGGACTCG
GGCTCGGCGTGGTTACTTTGAGTAAATTAGAGTGTTCAAAGCAGGCGATC
GCCCTGAATACATTAGCATGGAATAGCATGATAGGACT-CTGGCCTATCT
TGCTGGTCTGTAGGACCGGAGTAATGATTAAGAGGGACAGTCGGGGGCAT
TCGTATT-TCGTTGTCAGAGGTGAAATTCTTGGATTTACGAAAGACGAAC
ATCTGCGAAAGCATTTGCCAAGGATGTTTTCATTGATCAAGAACGAAAGT
TGGGGGCTCGAAGACGATTAGATACCGTCGTAGTCTCAACCATAAACGAT
GCCGACCAGGGATTGGCGAGCGTTCTTTT-GATGACCTCGCCAGCACCTT
GAGAGAAATCA-GAGTCTTTGGGTTCCGGGGGGAGTATGGTCGCAAGGCT
GAAACTTAAAGGAATTGACGGAAGGGCACCACCAGGCGTGG-AGCCTGCG
GCTTAATTTGACTCAACACGGGGAACCTTACCAGGTCCAGACACGGGAAT
GATGAACAGATTGAGAGCTCTTTTTTGATTCTGTGGGTGGTGGTGCATGG
CCGTTCTTAGTTGGTGGGTTGCCTTGTCAGGTT-GATTCCGGT-AACGAA
CGAGACCTCAGCCTGCTAAATAAT---CGGCGGTCCTCCTCGGATCGTCT
CGGTTTCTTAGAGGGACTATTGACGTTTAGTCAA-TGTAAGTGTGAGGCA
ATAACAGGTCTGTGATGCCCTTCGATGTTCTGGGCCGCACGCGCGCTACA
CTGATGCATTCAACGAGCCTATCCTTGGCCGAGAGGTCCGGGTAATCTTG
AAAACTGCATCGTGATGGGGATAGATCATTGCAATTATTGGTCTTCAACG
AGGAATGCCTAGTAAGCGCGAGTCATCAGCTCGCGTTGATTACGTCCCTG
CCCTTTGTACACACCGCCCGTCGCTCCTACCGATTGGGTGTGCTGGTGAA
GTGATCGGATTGGATTCGAGC-GGTGGCAACACTGC-------TCGGAAC
CGAGAAGATCATTAAACCCTCCC-ACCTAGAGGAAGGAGAAGTCGTAACA
-----------------------------------
>GSa-ek14
----------------------------------GTCTCAAAGATTAAGC
CATGCATGTCTAAGTATAAACTGCTT-ATACTGTGAAACCGCGAATGGCT
CATTATATCTGTTATAATTTATTTGATGG-TACAT---CTACTCGG-ATA
ACCGTAGTAAATCTAGAGCTAATACGTGC-GCACAACCCGACTT-CTGGA
AGGGTCGTATTT-ATTAGATAAAAGGCCAGCCG-GGCTCACGCCCGACCT
TCGGTGACTCATGATAACTTGACGAATCGCACGGCCTT-GTGCCGGCGAT
GTTTCATTCAAATTTCAGCCCTATCAATTGTCGATGGTAGGATAGAGGCC
TACCATGATGGTAACGGGTGACGGAGGATTAGGGTTCGATTCCGGAGAGG
GAGCCTGAGAAACGGCTACCACATCCAAGGAAGGCAGCAGGCGCGCAAAT
TACCCAATTCCGGTACGGAGAGGTAGTGACAAAAAATAACAATATCGGGC
CTTCAAGG--TCTGATAATTGGAATGAGTACAATTTAAATACCTTAACGA
GGATCCATTGGAGGGCAAGTCTGGTGCCAGCAGCCGCGGTAATTCCAGCT
CCAATAGCGTATATTTAAGTTGTTGCAGTTGAAAGGCTCGTAGTCGGAAT
TTAGCGCTTTCTCGATGGTCCGCC---TCTGGTGTGCACTGTCGACGAT-
TGTGCTTTCTGTCGGGGACGTG-TTCCTGGGCTTAATTGTCTGGGACTCG
GGCTCGGCGTGGTTACTTTGAGTAGATTAGAGTGTTCAAAGCAGGCGATC
GCCCTGAATACATTAGCATGGAATAGCATGATAGGACT-CTGGCCTATCT
TGCTGGTCTGTAGGACCGGAGTAATGATTAAGAGGGACAGTCGGGGGCAT
TCGTATT-TCGTTGTCAGAGGTGAAATTCTTGGATTTACGAAAGACGAAC
ATCTGCGAAAGCATTTGCCAAGGATGTTTTCATTGATCAAGAACGAAAGT
TGGGGGCTCGAAGACGATTAGATACCGTCGTAGTCTCAACCATAAACGAT
GCCGACCAGGGATTGGCGAGCGTTCTTTT-GATGACCTCGCCAGCACCTT
GAGAGAAATCA-GAGTCTTTGGGTTCCGGGGGGAGTATGGTCGCAAGGCT
GAAACTTAAAGGAATTGACGGAAGGGCACCACCAGGCGTGG-AGCCTGCG
GCTTAATTTGACTCAACACGGGGAACCTTACCAGGTCCAGACACGGGAAT
GATGAACAGATTGAGAGCTCTTTTTTGATTCTGTGGGTGGTGGTGCATGG
CCGTTCTTAGTTGGTGGGTTGCCTTGTCAGGTT-GATTCCGGT-AACGAA
CGAGACCTCAGCCTGCTAAATAAT---CGGCGGTCCTCCTCGGATCGTCT
CGGTTTCTTAGAGGGACTATTGACGTTTAGTCAA-TGTAAGTGTGAGGCA
ATAACAGGTCTGTGATGCCCTTCGATGTTCTGGGCCGCACGCGCGCTACA
CTGATGCATTCAACGAGCCTATCCTTGGCCGAGAGGTCCGGGTAATCTTG
AAAACTGCATCGTGATGGGGATAGATCATTGCAATTATTGGTCTTCAACG
AGGAATGCCTAGTAAGCGCGAGTCATCAGCTCGCGTTGATTACGTCCCTG
CCCTTTGTACACACCGCCCGTCGCTCCTACCGATTGGGTGTGCTGGTGAA
GTGATCGGATTGGATTCGAGC-GGTGGCAACACTGC-------TCGGAAC
CGAGAAGATCATTAAACCCTCCC-ACCTAGAGGAAGGAGAAGTCGTAACA
-----------------------------------
>GSa-ek13
----------------------------------GTCTCAAAGATTAAGC
CATGCATGTCTAAGTATAAACTGCTT-ATACTGTGAAACCGCGAATGGCT
CATTATATCTGTTATAATTTATTTGATGG-TACAT---CTACTCGG-ATA
ACCGTAGTAAATCTAGAGCTAATACGTGC-GCACAACCCGACTT-CTGGA
AGGGTCGTATTT-ATTAGATAAAAGGCCAGCCG-GGCTCACGCCCGACCT
TCGGTGACTCATGATAACTTGACGAATCGCACGGCCTT-GTGCCGGCGAT
GTTTCATTCAAATTTCAGCCCTATCAATTGTCGATGGTAGGATAGAGGCC
TACCATGATGGTAACGGGTGACGGAGGATTAGGGTTCGATTCCGGAGAGG
GAGCCTGAGAAACGGCTACCACATCCAAGGAAGGCAGCAGGCGCGCAAAT
TACCCAATTCCGGTACGGAGAGGTAGTGACAAAAAATAACAATATCGGGC
CTTCAAGG--TCTGATAATTGGAATGAGTACAATTTAAATACCTTAACGA
GGATCCATTGGAGGGCAAGTCTGGTGCCAGCAGCCGCGGTAATTCCAGCT
CCAATAGCGTATATTTAAGTTGTTGCAGTTGAAAGGCTCGTAGTCGGAAT
TTAGCGCTTTCTCGATGGTCCGCC---TCTGGTGTGCACTGTCGACGAT-
TGTGCTTTCTGTCGGGGACGTG-TTCCTGGGCTTAATTGTCTGGGACTCG
GGCTCGGCGTGGTTACTTTGAGTAAATTAGAGTGTTCAAAGCAGGCGATC
GCCCTGAATACATTAGCATGGAATAGCATGATAGGACT-CTGGCCTATCT
TGCTGGTCTGTAGGACCGGAGTAATGATTAAGAGGGACAGTCGGGGGCAT
TCGTATT-TCGTTGTCAGAGGTGAAATTCTTGGATTTACGAAAGACGAAC
ATCTGCGAAAGCATTTGCCAAGGATGTTTTCATTGATCAAGAACGAAAGT
TGGGGGCTCGAAGACGATTAGATACCGTCGTAGTCTCAACCATAAACGAT
GCCGACCAGGGATTGGCGAGCGTTCTTTT-GATGACCTCGCCAGCACCTT
GAGAGAAATCA-GAGTCTTTGGGTTCCGGGGGGAGTATGGTCGCAAGGCT
GAAACTTAAAGGAATTGACGGAAGGGCACCACCAGGCGTGG-AGCCTGCG
GCTTAATTTGACTCAACACGGGGAACCTTACCAGGTCCAGACACGGGAAT
GATGAACAGATTGAGAGCTCTTTTTTGATTCTGTGGGTGGTGGTGCATGG
CCGTTCTTAGTTGGTGGGTTGCCTTGTCAGGTT-GATTCCGGT-AACGAA
CGAGACCTCAGCCTGCTAAATAAT---CGGCGGTCCTCCTCGGATCGTCT
CGGTTTCTTAGAGGGACTATTGACGTTTAGTCAA-TGTAAGTGTGAGGCA
ATAACAGGTCTGTGATGCCCTTCGATGTTCTGGGCCGCACGCGCGCTACA
CTGATGCATTCAACGAGCCTATCCTTGGCCGAGAGGTCCGGGTAATCTTG
AAAACTGCATCGTGATGGGGATAGATCATTGCAATTATTGGTCTTCAACG
AGGAATGCCTAGTAAGCGCGAGTCATCAGCTCGCGTTGATTACGTCCCTG
CCCTTTGTACACACCGCCCGTCGCTCCTACCGATTGGGTGTGCTGGTGAA
GTGATCGGATTGGATTCGAGC-GGTGGCAACACTGC-------TCGGAAC
CGAGAAGATCATTAAACCCTCCC-ACCTAGAGGAAGGAGAAGTCGTAACA
-----------------------------------
>GSa-ek12
----------------------------------GTCTCAAAGATTAAGC
CATGCATGTCTAAGTATAAACTGCTT-ATACTGTGAAACCGCGAATGGCT
CATTATATCTGTTATAATTTATTTGATGG-TACAT---CTACTCGG-ATA
ACCGTAGTAAATCTAGAGCTAATACGTGC-GCACAACCCGACTT-CTGGA
AGGGTCGTATTT-ATTAGATAAAAGGCCAGCCG-GGCTCACGCCCGACCT
TCGGTGACTCATGATAACTTGACGAATCGCACGGCCTT-GTGCCGGCGAT
GTTTCATTCAAATTTCAGCCCTATCAATTGTCGATGGTAGGATAGAGGCC
TACCATGATGGTAACGGGTGACGGAGGATTAGGGTTCGATTCCGGAGAGG
GAGCCTGAGAAACGGCTACCACATCCAAGGAAGGCAGCAGGCGCGCAAAT
TACCCAATTCCGGTACGGAGAGGTAGTGACAAAAAATAACAATATCGGGC
CTTCAAGG--TCTGATAATTGGAATGAGTACAATTTAAATACCTTAACGA
GGATCCATTGGAGGGCAAGTCTGGTGCCAGCAGCCGCGGTAATTCCAGCT
CCAATAGCGTATATTTAAGTTGTTGCAGTTGAAAGGCTCGTAGTCGGAAT
TTAGCGCTTTCTCGATGGTCCGCC---TCTGGTGTGCACTGTCGACGAT-
TGTGCTTTCTGTCGGGGACGTG-TTCCTGGGCTTAACTGTCTGGGACTCG
GGCTCGGCGTGGTTACTTTGAGTAAATTAGAGTGTTCAAAGCAGGCGATC
GCCCTGAATACATTAGCATGGAATAGCATGATAGGACT-CTGGCCTATCT
TGCTGGTCTGTAGGACCGGAGTAATGATTAAGAGGGACAGTCGGGGGCAT
TCGTATT-TCGTTGTCAGAGGTGAAATTCTTGGATTTACGAAAGACGAAC
ATCTGCGAAAGCATTTGCCAAGGATGTTTTCATTGATCAAGAACGAAAGT
TGGGGGCTCGAAGACGATTAGATACCGTCGTAGTCTCAACCATAAACGAT
GCCGACCAGGGATTGGCGAGCGTTCTTTT-GATGACCTCGCCAGCACCTT
GAGAGAAATCA-GAGTCTTTGGGTTCCGGGGGGAGTATGGTCGCAAGGCT
GAAACTTAAAGGAATTGACGGAAGGGCACCACCAGGCGTGG-AGCCTGCG
GCTTAATTTGACTCAACACGGGGAACCTTACCAGGTCCAGACACGGGAAT
GATGAACAGATTGAGAGCTCTTTTTTGATTCTGTGGGTGGTGGTGCATGG
CCGTTCTTAGTTGGTGGGTTGCCTTGTCAGGTT-GATTCCGGT-AACGAA
CGAGACCTCAGCCTGCTAAATAAT---CGGCGGTCCTCCTCGGATCGTCT
CGGTTTCTTAGAGGGACTATTGACGTTTAGTCAA-TGTAAGTGTGAGGCA
ATAACAGGTCTGTGATGCCCTTCGATGTTCTGGGCCGCACGCGCGCTACA
CTGATGCATTCAACGAGCCTATCCTTGGCCGAGAGGTCCGGGTAATCTTG
AAAACTGCATCGTGATGGGGATAGATCATTGCAATTATTGGTCTTCAACG
AGGAATGCCTAGTAAGCGCGAGTCATCAGCTCGCGTTGATTACGTCCCTG
CCCTTTGTACACACCGCCCGTCGCTCCTACCGATTGGGTGTGCTGGTGAA
GTGATCGGATTGGATTCGAGC-GGTGGCAACACTGC-------TCGGAAC
CGAGAAGATCATTAAACCCTCCC-ACCTAGAGGAAGGAGAAGTCGTAACA
-----------------------------------
>GSa-ek11
----------------------------------GTCTCAAAGATTAAGC
CATGCATGTCTAAGTATAAACTGCTT-ATACTGTGAAACCGCGAATGGCT
CATTATATCTGTTATAATTTATTTGATGG-TACAT---CTACTCGG-ATA
ACCGTAGTAAATCTAGAGCTAATACGTGC-GCACAACCCGACTT-CTGGA
AGGGTCGTATTT-ATTAGATAAAAGGCCAGCCG-GGCTCACGCCCGACCT
TCGGTGACTCATGATAACTTGACGAATCGCACGGCCTT-GTGCCGGCGAT
GTTTCATTCAAATTTCAGCCCTATCAATTGTCGATGGTAGGATAGAGGCC
TACCATGATGGTAACGGGTGACGGAGGATTAGGGTTCGATTCCGGAGAGG
GAGCCTGAGAAACGGCTACCACATCCAAGGAAGGCAGCAGGCGCGCAAAT
TACCCAGTTCCGGTACGGAGAGGTAGTGACAAAAAATAACAATATCGGGC
CTTCAAGG--TCTGATAATTGGAATGAGTACAATTTAAATACCTTAACGA
GGATCCATTGGAGGGCAAGTCTGGTGCCAGCAGCCGCGGTAATTCCAGCT
CCAATAGCGTATATTTAAGTTGTTGCAGTTGAAAGGCTCGTAGTCGGAAT
TTAGCGCTTTCTCGATGGTCCGCC---TCTGGTGTGCACTGTCGACGAT-
TGTGCTTTCTGTCGGGGACGTG-TTCCTGGGCTTAACTGTCTGGGACTCG
GGCTCGGCGTGGTTACTTTGAGTAAATTAGAGTGTTCAAAGCAGGCGATC
GCCCTGAATACATTAGCATGGAATAGCATGATAGGACT-CTGGCCTATCT
TGCTGGTCTGTAGGACCGGAGTAATGATTAAGAGGGACAGTCGGGGGCAT
TCGTATT-TCGTTGTCAGAGGTGAAATTCTTGGATTTACGAAAGACGAAC
ATCTGCGAAAGCATTTGCCAAGGATGTTTTCATTGATCAAGAACGAAAGT
TGGGGGCTCGAAGACGATTAGATACCGTCGTAGTCTCAACCATAAACGAT
GCCGACCAGGGATTGGCGAGCGTTCTTTT-GATGACCTCGCCAGCACCTT
GAGAGAAATCA-GAGTCTTTGGGTTCCGGGGGGAGTATGGTCGCAAGGCT
GAAACTTAAAGGAATTGACGGAAGGGCACCACCAGGCGTGG-AGCCTGCG
GCTTAATTTGACTCAACACGGGGAACCTTACCAGGTCCAGACACGGGAAT
GATGAACAGATTGAGAGCTCTTTTTTGATTCTGTGGGTGGTGGTGCATGG
CCGTTCTTAGTTGGTGGGTTGCCTTGTCAGGTT-GATTCCGGT-AACGAA
CGAGACCTCAGCCTGCTAAATAAT---CGGCGGTCCTCCTCGGATCGTCT
CGGTTTCTTAGAGGGACTATTGACGTTTAGTCAA-TGTAAGTGTGAGGCA
ATAACAGGTCTGTGATGCCCTTCGATGTTCTGGGCCGCACGCGCGCTACA
CTGATGCATTCAACGAGCCTATCCTTGGCCGAGAGGTCCGGGTAATCTTG
AAAACTGCATCGTGATGGGGATAGATCATTGCAATTATTGGTCTTCAACG
AGGAATGCCTAGTAAGCGCGAGTCATCAGCTCGCGTTGATTACGTCCCTG
CCCTTTGTACACACCGCCCGTCGCTCCTACCGATTGGGTGTGCTGGTGAA
GTGATCGGATTGGATTCGAGC-GGTGGCAACACTGC-------TCGGAAC
CGAGAAGATCATTAAACCCTCCC-ACCTAGAGGAAGGAGAAGTCGTAACA
AGGTTTCCGTA------------------------
>GSb_cul-2
--------------------------------------------------
-------------GTATAAACTGCTT-ATACTGTGAAACCGCGAATGGCT
CATTATATCTGTTATAATTTATTTGATGG-TACAT---CTACTCGG-ATA
ACCGTAGTAAATCTAGAGCTAATACGTGC-GCACAACCCGACTT-CTGGA
AGGGTCGTATTT-ATTAGATAAAAGGCCAGCCG-GGCTCACGCCCGACCT
TCGGTGACTCATGATAACTTGACGAATCGCACGGCCTT-GTGCCGGCGAT
GTTTCATTCAAATTTCAGCCCTATCAATTGTCGATGGTAGGATAGAGGCC
TACCATGATGGTAACGGGTGACGGAGGATTAGGGTTCGATTCCGGAGAGG
GAGCCTGAGAAACGGCTACCACATCCAAGGAAGGCAGCAGGCGCGCAAAT
TACCCAATTCCGGTACGGAGAGGTAGTGACAAAAAATAACAATATCGGGC
CTTCAAGG--TCTGATAATTGGAATGAGTACAATTTAAATACCTTAACGA
GGATCCATTGGAGGGCAAGTCTGGTGCCAGCAGCCGCGGTAATTCCAGCT
CCAATAGCGTATATTTAAGTTGTTGCAGTTGAAAGGCTCGTAGTCGGAAT
TTAGCGCTTTCTCGATGGTCCGCC---TCTGGTGTGCACTGTCGACGAT-
TGTGCTTTCTGTCGGGGACGTG-TTCCTGGGCTTAACTGTCTGGGACTCG
GGCTCGGCGTGGTTACTTTGAGTAAATTAGAGTGTTCAAAGCAGGCGATC
GCCCTGAATACATTAGCATGGAATAGCATGATAGGACT-CTGGCCTATCT
TGCTGGTCTGTAGGACCGGAGTAATGATTAAGAGGGACAGTCGGGGGCAT
TCGTATT-TCGTTGTCAGAGGTGAAATTCTTGGATTTACGAAAGACGAAC
ATCTGCGAAAGCATTTGCCAAGGATGTTTTCATTGATCAAGAACGAAAGT
TGGGGGCTCGAAGACGATTAGATACCGTCGTAGTCTCAACCATAAACGAT
GCCGACCAGGGATTGGCGAGCGTTCTTTT-GATGACCTCGCCAGCACCTT
GAGAGAAATCA-GAGTCTTTGGGTTCCGGGGGGAGTATGGTCGCAAGGCT
GAAACTTAAAGGAATTGACGGAAGGGCACCACCAGGCGTGG-AGCCTGCG
GCTTAATTTGACTCAACACGGGGAACCTTACCAGGTCCAGACACGGGAAT
GATGAACAGATTGAGAGCTCTTTTTTGATTCTGTGGGTGGTGGTGCATGG
CCGTTCTTAGTTGGTGGGTTGCCTTGTCAGGTT-GATTCCGGT-AACGAA
CGAGACCTCAGCCTGCTAAATAAT---CGGCGGTCCTCCTCGGATCGTCT
CGGTTTCTTAGAGGGACTATTGACGTTTAGTCAA-TGTAAGTGTGAGGCA
ATAACAGGTCTGTGATGCCCTTCGATGTTCTGGGCCGCACGCGCGCTACA
CTGATGCATTCAACGAGCCTATCCTTGGCCGAGAGGTCCGGGTAATCTTG
AAAACTGCATCGTGATGGGGATAGATCATTGCAATTATTGGTCTTCAACG
AGGAATGCCTAGTAAGCGCGAGTCATCAGCTCGCGTTGATTACGTCCCTG
CCCTTTGTACACACCGCCCGTCGCTCCTACCGATTGGGTGTGCTGGTGAA
GTGATCGGATTGGATTCGAGC-GGTGGCAACACTGC-------TCGGAAC
CGAGAAGATCATTAAACCCTCCC-AC------------------------
-----------------------------------
>GSb_cul-1
--------------------------------------------------
-------------GTATAAACTGCTT-ATACTGTGAAACCGCGAATGGCT
CATTATATCTGTTATAATTTATTTGATGG-TACAT---CTACTCGG-ATA
ACCGTAGTAAATCTAGAGCTAATACGTGC-GCACAACCCGACTT-CTGGA
AGGGTCGTATTT-ATTAGATAAAAGGCCAGCCG-GGCTCACGCCCGACCT
TCGGTGACTCATGATAACTTGACGAATCGCACGGCCTT-GTGCCGGCGAT
GTTTCATTCAAATTTCAGCCCTATCAATTGTCGATGGTAGGATAGAGGCC
TACCATGATGGTAACGGGTGACGGAGGATTAGGGTTCGATTCCGGAGAGG
GAGCCTGAGAAACGGCTACCACATCCAAGGAAGGCAGCAGGCGCGCAAAT
TACCCAATTCCGGTACGGAGAGGTAGTGACAAAAAATAACAATATCGGGC
CTTCAAGG--TCTGATAATTGGAATGAGTACAATTTAAATACCTTAACGA
GGATCCATTGGAGGGCAAGTCTGGTGCCAGCAGCCGCGGTAATTCCAGCT
CCAATAGCGTATATTTAAGTTGTTGCAGTTGAAAGGCTCGTAGTCGGAAT
TTAGCGCTTTCTCGATGGTCCGCC---TCTGGTGTGCACTGTCGACGAT-
TGTGCTTTCTGTCGGGGACGTG-TTCCTGGGCTTAACTGTCTGGGACTCG
GGCTCGGCGTGGTTACTTTGAGTAAATTAGAGTGTTCAAAGCAGGCGATC
GCCCTGAATACATTAGCATGGAATAGCATGATAGGACT-CTGGCCTATCT
TGCTGGTCTGTAGGACCGGAGTAATGATTAAGAGGGACAGTCGGGGGCAT
TCGTATT-TCGTTGTCAGAGGTGAAATTCTTGGATTTACGAAAGACGAAC
ATCTGCGAAAGCATTTGCCAAGGATGTTTTCATTGATCAAGAACGAAAGT
TGGGGGCTCGAAGACGATTAGATACCGTCGTAGTCTCAACCATAAACGAT
GCCGACCAGGGATTGGCGAGCGTTCTTTT-GATGACCTCGCCAGCACCTT
GAGAGAAATCA-GAGTCTTTGGGTTCCGGGGGGAGTATGGTCGCAAGGCT
GAAACTTAAAGGAATTGACGGAAGGGCACCACCAGGCGTGG-AGCCTGCG
GCTTAATTTGACTCAACACGGGGAACCTTACCAGGTCCAGACACGGGAAT
GATGAACAGATTGAGAGCTCTTTTTTGATTCTGTGGGTGGTGGTGCATGG
CCGTTCTTAGTTGGTGGGTTGCCTTGTCAGGTT-GATTCCGGT-AACGAA
CGAGACCTCAGCCTGCTAAATAAT---CGGCGGTCCTCCTCGGATCGTCT
CGGTTTCTTAGAGGGACTATTGACGTTTAGTCAA-TGTAAGTGTGAGGCA
ATAACAGGTCTGTGATGCCCTTCGATGTTCTGGGCCGCACGCGCGCTACA
CTGATGCATTCAACGAGCCTATCCTTGGCCGAGAGGTCCGGGTAATCTTG
AAAACTGCATCGTGATGGGGATAGATCATTGCAATTATTGGTCTTCAACG
AGGAATGCCTAGTAAGCGCGAGTCATCAGCTCGCGTTGATTACGTCCCTG
CCCTTTGTACACACCGCCCGTCGCTCCTACCGATTGGGTGTGCTGGTGAA
GTGATCGGATTGGATTCGAGC-GGTGGCAACACTGC-------TCGGAAC
CGAGAAGATCATTAAACCCTCCC---------------------------
-----------------------------------
>GB16
--------------------------------------------------
--------------------------------------------------
--------------------------------------------------
--------------------------------------------------
----TCGTATTT-ATTAGATAAAAGGCCAGCCG-GGCTCACGCCCGACCC
TCGGTGACTCATAATAACTTCACGAATCGCACGGCCTA-GTGCCGGCGAT
GTTTCATTCAAATTTCTGCCCTATCAACTTTCGATGGTAGGATAGAGGCC
TACCATGGTGGTAACGGGTGACGGAGGATTAGGGTTCGATTCCGGAGAGG
GAGCCTGAGAAACGGCTACCACATCCAAGGAAGGCAGCAGGCGCGCAAAT
TATCCAATCCCGGCACGGGGAGATAGTGACAATAAATAACAATACCGGGC
GTTCAACG--TCTGGTAATTGGAATGAGTACAATTTAAATCCCTTAACGA
GGATCCATTGGAGGGCAAGTCTGGTGCCAGCAGCCGCGGTAATTCCAGCT
CCAATAGCGTATATTTAAGTTGTTGCAGTTGAAAGGCTCGTAGTCGGAAT
TTAGCGCTTCCTCGATGGTCCGCC---TCTGGTGTGCACTGTCGATGGT-
TGTGCTCTCTGTCGGGGACGGG-CTCCTGGGCTTTACTGTCTGGGACTCG
GGCTCGACGTGGTTACTTTGAGTAAATTAGAGTGTTCAACGCAGGCGATC
GCCCTGAATACATTAGCATGGAATAGCATGATAGGACT-CTGGCCTATCT
TGCTGGTCTGTAGGACCGAAGTAATGATTAAGAGGGACAGTCGGGGGCAT
TCGTATT-TCGTTGTCAGAGGTGAAATTCTTGGATTTACGAAAGACGAAC
ATCTGCGAAAGCATTTGCCAAGGATGTTTTCATTGATCAAGAACGAAAGT
TGGGGGCTCGAAGACGATTAGATGCCGTCGTAGTCTCAACCATAAACGAT
GCCGACCAGGGATTGGCGAGCGTTCTTTT-GATGACCTCGCCAGCACCTT
GAGAGAAATCATGAGTCTTTGGGTTCCGGGGGGAGTATGGTCGCAAGGCT
GAAACTTAAAGGAATTGACGGAAGGGCACCACCAGGCGTGG-AGCCTGCG
GCTTAATTTGACTCAACACGGGGAAGCTTACCAGGTCCAGACACGGGAAT
GATGAACAGATTGAGAGCTCTTTTTTGATTCTGTGGGTGGTGGTGCATGG
CCGTTCTTAGTTGGTGGGTTGCCTTGTCAGGTT-GATTCCGGT-AACGAA
CGAGACCTCAGCCTGCTAAATAAT---CGGTGGTCCTCCTTGGATCATCT
CGGTTTCTTAGAGGGACTATTGGCGTTTAGTCAA-TTGAAGTGTGAGGCA
ATAACAGGTCTGTGATGCCCTTAGATGTTCTGGGCTGCACGCGCGCTACA
CTGATGCATTCAACGAGCCTATCCTTGGCCGAGAGGCCCGGGTAATCTTG
GAAACTGCATCGTGATGGGGATAGATTATTGCAATTATTAGTCTTCAACG
AGGAATGCCTAGTAAGCGCGAGTCATCAGCTCGCGTTGATTACGTCCCTG
CCCTTTGTACACACCGCCCGTCGCTCCTACCGATTGGGTGTGCTGGTGAA
GTGTTCGGATTGGCTTCGGGT-GGTGGCAACACTGT-------TCGAGGC
CGAAAAGAACATTAAACCCTCCC-ACCTAGAGGAGGGAGAAGTCGTAACA
-----------------------------------
>GSb-l311
--------------------------------------------------
-------------GTATAAACTGCTT-ATACTGTGAAACCGCGAATGGCT
CATTATATCAGTTATAATTTATTTGATGG-TACTT---CTACTCGG-ATA
ACCGTAGAAAATCTAGAGCTAATACGTGC-GCACAACCCGACTT-CTGGA
AGGGTCGTATTT-ATTAGATAAAAGGCCAGCCG-GGCTCACGCCCGACCT
TCGGTGACTCATAATAACTTCACGAATCGCACGGCCTT-GTGCCGGCGAT
GTTTCATTCAAATTTCTGCCCTATCAACTTTCGATGGTAGGATAGAGGCC
TACCATGGTGGTAACGGGTGACGGAGGATTAGGGTTCGATTCCGGAGAGG
GAGCCTGAGAAACGGCTACCACATCCAAGGAAGGCAGCAGGCGCGCAAAT
TATCCAATCCCGGCACGGGGAGATAGTGACAATAAATAACAATACCGGGC
GTTCAACG--TCTGGTAATTGGAATGAGTACAATTTAAATCCCTTAACGA
GGATCCATTGGAGGGCAAGTCTGGTGCCAGCAGCCGCGGTAATTCCAGCT
CCAATAGCGTATATTTAAGTTGTTGCAGTTGAAAGGCTCGTAGTCGGAAT
TTAGCGCTTCCTCGATGGTCCGCC---TCTGGTGTGCACTGTCGATGGT-
TGTGCTCTCTGTCGGGGACGGG-CTCCTGGGCTTTACTGTCTGGGACTCG
GGCTCGACGTGGTTACTTTGAGTAAATTAGAGTGTTCAACGCAGGCGATC
GCCCTGAATACATTAGCATGGAATAGCATGATAGGACT-CTGGCCTATCT
TGCTGGTCTGTAGGACCGGAGTAATGATTAAGAGGGACAGTCGGGGGCAT
TCGTATT-TCGTTGTCAGAGGTGAAATTCTTGGATTTACGAAAGACGAAC
ATCTGCGAAAGCATTTGCCAAGGATGTTTTCATTGATCAAGAACGAAAGT
TGGGGGCTCGAAGACGATTAGATACCGTCGTAGTCTCAACCATAAACGAT
GCCGACCAGGGATTGGCGAGCGTTCTTTT-GATGACCTCGCCAGCACCTT
GAGAGAAATCATGAGTCTTTGGGTTCCGGGGGGAGTATGGTCGCAAGGCT
GAAACTTAAAGGAATTGACGGAAGGGCACCACCAGGCGTGG-AGCCTGCG
GCTTAATTTGACTCAACACGGGGAAGCTTACCAGGTCCAGACACGGGAAT
GATGAACAGATTGAGAGCTCTTTTTTGATTCTGTGGGTGGTGGTGCATGG
CCGTTCTTAGTTGGTGGGTTGCCTTGTCAGGTT-GATTCCGGT-AACGAA
CGAGACCTCAGCCTGCTAAATAAT---CGGTGGTCCTCCTTGGATCATCT
CGGTTTCTTAGAGGGACTATTGGCGTTTAGTCAA-TTGAAGTGTGAGGCA
ATAACAGGTCTGTGATGCCCTTAGATGTTCTGGGCCGCACGCGCGCTACA
CTGATGCATTCAACGAGCCTATCCTTGGCCGAGAGGCCCGGGTAATCTTG
GAAACTGCATCGTGATGGGGATAGATTATTGCAATTATTAGTCTTCAACG
AGGAATGCCTAGTAAGCGCGAGTCATCAGCTCGCGTTGATTACGTCCCTG
CCCTTTGTACACACCGCCCGTCGCTCCTACCGATTGGGTGTGCTGGTGAA
GTGTTCGGATTGGCTTCGGGT-GGTGGCAACACTGT-------CCGAGGC
CGAAAAGAACATTAAACCCTCC----------------------------
-----------------------------------
>GSa_cul-OA9
--------------------------------------------------
-------------GTATAAACTGCTT-ATACTGTGAAACCGCGAATGGCT
CATTATATCTGTTATAATTTATTTGATGG-TACAT---CTACTCGG-ATA
ACCGTAGTAAATCTAGAGCTAATACGTGC-GCACAACCCGACTT-CTGGA
AGGGTCGTATTT-ATTAGATAAAAGGCCAGCCG-GGCTCACGCCCGACCT
TCGGTGACTCATGATAACTTGACGAATCGCACGGCCTT-GTGCCGGCGAT
GTTTCATTCAAATTTCAGCCCTATCAATTGTCGATGGTAGGATAGAGGCC
TACCATGATGGTAACGGGTGACGGAGGATTAGGGTTCGATTCCGGAGAGG
GAGCCTGAGAAACGGCTACCACATCCAAGGAAGGCAGCAGGCGCGCAAAT
TACCCAATTCCGGTACGGAGAGGTAGTGACAAAAAATAACAATATCGGGC
CTTCAAGG--TCTGATAATTGGAATGAGTACAATTTAAATACCTTAACGA
GGATCCATTGGAGGGCAAGTCTGGTGCCAGCAGCCGCGGTAATTCCAGCT
CCAATAGCGTATATTTAAGTTGTTGCAGTTGAAAGGCTCGTAGTCGGAAT
TTAGCGCTTTCTCGATGGTCCGCC---TCTGGTGTGCACTGTCGACGAT-
TGTGCTTTCTGTCGGGGACGTG-TTCCTGGGCTTAACTGTCTGGGACTCG
GGCTCGGCGTGGTTACTTTGAGTAAATTAGAGTGTTCAAAGCAGGCGATC
GCCCTGAATACATTAGCATGGAATAGCATGATAGGACT-CTGGCCTATCT
TGCTGGTCTGTAGGACCGGAGTAATGATTAAGAGGGACAGTCGGGGGCAT
TCGTATT-TCGTTGTCAGAGGTGAAATTCTTGGATTTACGAAAGACGAAC
ATCTGCGAAAGCATTTGCCAAGGATGTTTTCATTGATCAAGAACGAAAGT
TGGGGGCTCGAAGACGATTAGATACCGTCGTAGTCTCAACCATAAACGAT
GCCGACCAGGGATTGGCGAGCGTTCTTTT-GATGACCTCGCCAGCACCTT
GAGAGAAATCA-GAGTCTTTGGGTTCCGGGGGGAGTATGGTCGCAAGGCT
GAAACTTAAAGGAATTGACGGAAGGGCACCACCAGGCGTGG-AGCCTGCG
GCTTAATTTGACTCAACACGGGGAACCTTACCAGGTCCAGACACGGGAAT
GATGAACAGATTGAGAGCTCTTTTTTGATTCTGTGGGTGGTGGTGCATGG
CCGTTCTTAGTTGGTGGGTTGCCTTGTCAGGTT-GATTCCGGT-AACGAA
CGAGACCTCAGCCTGCTAAATAAT---CGGCGGTCCTCCTCGGATCGTCT
CGGTTTCTTAGAGGGACTATTGACGTTTAGTCAA-TGTAAGTGTGAGGCA
ATAACAGGTCTGTGATGCCCTTCGATGTTCTGGGCCGCACGCGCGCTACA
CTGATGCATTCAACGAGCCTATCCTTGGCCGAGAGGTCCGGGTAATCTTG
AAAACTGCATCGTGATGGGGATAGATCATTGCAATTATTGGTCTTCAACG
AGGAATGCCTAGTAAGCGCGAGTCATCAGCTCGCGTTGATTACGTCCCTG
CCCTTTGTACACACCGCCCGTCGCTCCTACCGATTGGGTGTGCTGGTGAA
GTGATCGGATTGGATTCGAGC-GGTGGCAACACTGC-------TCGGAAC
CGAGAAGATCATTAAACCC-------------------------------
-----------------------------------
>CG-1
-----------------------------------------------AGC
CATGCATGTCTAAGTATAAACTGCTT-ATACTGTGAAACCGCGAATGGCT
CATTATATCTGTTATAATTTATTTGATGG-TACAT---CTACTCGG-ATA
ACCGTAGTAAATCTAGAGCTGATACGTGC-GCACAACCCGACTT-CTGGA
AGGGTCGTATTT-ATTAGATAAAAGGCCAGCCG-GGCTCACGCCCGACCT
TCGGTGACTCATGATAACTTGACGAATCGCACGGCCTT-GTGCCGGCGAT
GTTTCATTCAAATTTCAGCCCTATCAATTGTCGATGGTAGGATAGAGGCC
TACCATGATGGTAACGGGTGACGGAGGATTAGGGTTCGATTCCGGAGAGG
GAGCCTGAGAAACGGCTACCACATCCAAGGAAGGCAGCAGGCGCGCAAAT
TACCCAATTCCGGTACGGAGAGGTAGTGACAAAAAATAACAATATCGGGC
CTTCAAGG--TCTGATAATTAGAATGAGTACGATTTAAATACCTTAACGA
GGATCCATTGGAGGGCAAGTCTGGTGCCAGCAGCCGCGGTAATTCCAGCT
CCAATAGCGTATATTTAAGTTGTTGCAGTTGAAAGGCTCGTAGTCGGGAT
TTAGCGCTTTCTCGATGGTCCGCC---TCTGGTGTGCACTGTCGACGAT-
TGTGCTTTCTGTCGGGGACGTG-TTCCTGGGCTTAACTGTCTGGGACTCG
GGCTCGGCGTGGTTACTTTGAGTAAATTAGAGTGTTCAAAGCAGGCGATC
GCCCTGAATACATTAGCATGGAATAGCATGATGGGACT-CTGGCCTATCC
TGCTGGTCTGTAGGACCGGAGTAATGATTAAGAGGGACAGCCGGGGGCAT
TCGTATT-TCGTTGTCAGAGGTGAAATTCTTGGATTTACGAAAGACGAAC
ATCTGCGAAAGCATTTGCCAAGGATGTTTTCATTGATCAAGAACGAAAGT
TGGGGGCTCGAAGACGATTAGATACCGTCGTAGTCTCAACCATAAACGAT
GCCGACCAGGGATTGGCGAGCGTTCTTTT-GATGACCTCGCCAGCACCTT
GAGAGAAATCA-GAGTCTTTGGGTTCCGGGGGGAGTATGGTCGCAAGGCT
GAAACTTAAAGGAGTTGACGGAAGGGCACCACCAGGTGTGG-AGCCTGCG
GCTTAATTTGACTCAACACGGGGAACCTTACCAGGTCCAGACACGGGGAT
GATGAACAGATTGAGAGCTCTTTTTTGATTCTGTGGGTGGTGGTGCATGG
CCGTTCTTAGTTGGTGGGTTGCCTTGTCAGGTT-GATTCCGGT-AACGAA
CGAGACCTCAGCCTGCTAAATAAT---CGGCGGTCCTCCTCGGATCGTCT
CGGTTTCTTAGAGGGACTATTGACGTTTAGTCAA-TGTAAGTGTGAGGCA
ATAACAGGTCTGTGATGCCCTTCGATGTTCTGGGCCGCACGCGCGCTACA
CTGATGCATTCAACGAGCCTATCCTTGGCCGAGAGGTCCGGGTAATCTTG
AAAACTGCATCGTGATGGGGATAGATCATTGCAATTATTGGTCTTCAACG
AGGAATGCCTAGTAAGCGCGAGTCATCAGCTCGCGCTGATTACGTCCCTG
CCCTTTGTACACACCGCCCGTCGCTCCTACCGATTGGGTGTGCTGGTGAA
GTGATCGGATTGGATTCGAGC-GGTGGCAACACTGC-------TTGGAAC
CGAGAAGATCATTAAACCCTCCC---------------------------
-----------------------------------
>CG-2
-----------------------------------------------AGC
CATGCATGTCTAAGTATAAACTGCTT-ATACTGTGAAACCGCGAATGGCT
CATTATATCTGTTATAATTTATTTGATGG-TACAT---CTACTCGG-ATA
ACCGTAGTAAATCTAGAGCTGATACGTGC-GCACAACCCGACTT-CTGGA
AGGGTCGTATTT-ATTAGATAAAAGGCCAGCCG-GGCTCACGCCCGACCT
TCGGTGACTCATGATAACTTGACGAATCGCACGGCCTT-GTGCCGGCGAT
GTTTCATTCAAATTTCAGCCCTATCAATTGTCGATGGTAGGATAGAGGCC
TACCATGATGGTAACGGGTGACGGAGGATTAGGGTTCGATTCCGGAGAGG
GAGCCTGAGAAACGGCTACCACATCCAAGGAAGGCAGCAGGCGCGCAAAT
TACCCAATTCCGGTACGGAGAGGTAGTGACAAAAAATAACAATATCGGGC
CTTCAAGG--TCTGATAATTAGAATGAGTACGATTTAAATACCTTAACGA
GGATCCATTGGAGGGCAAGTCTGGTGCCAGCAGCCGCGGTAATTCCAGCT
CCAATAGCGTATATTTAAGTTGTTGCAGTTGAAAGGCTCGTAGTCGGGAT
TTAGCGCTTTCTCGATGGTCCGCC---TCTGGTGTGCACTGTCGACGAT-
TGTGCTTTCTGTCGGGGACGTG-TTCCTGGGCTTAACTGTCTGGGACTCG
GGCTCGGCGTGGTTACTTTGAGTAAATTAGAGTGTTCAAAGCAGGCGATC
GCCCTGAATACATTAGCATGGAATAGCATGATGGGACT-CTGGCCTATCC
TGCTGGTCTGTAGGACCGGAGTAATGATTAAGAGGGACAGCCGGGGGCAT
TCGTATT-TCGTTGTCAGAGGTGAAATTCTTGGATTTACGAAAGACGAAC
ATCTGCGAAAGCATTTGCCAAGGATGTTTTCATTGATCAAGAACGAAAGT
TGGGGGCTCGAAGACGATTAGATACCGTCGTAGTCTCAACCATAAACGAT
GCCGACCAGGGATTGGCGAGCGTTCTTTT-GATGACCTCGCCAGCACCTT
GAGAGAAATCA-GAGTCTTTGGGTTCCGGGGGGAGTATGGTCGCAAGGCT
GAAACTTAAAGGAGTTGACGGAAGGGCACCACCAGGTGTGG-AGCCTGCG
GCTTAATTTGACTCAACACGGGGAACCTTACCAGGTCCAGACACGGGGAT
GATGAACAGATTGAGAGCTCTTTTTTGATTCTGTGGGTGGTGGTGCATGG
CCGTTCTTAGTTGGTGGGTTGCCTTGTCAGGTT-GATTCCGGT-AACGAA
CGAGACCTCAGCCTGCTAAATAAT---CGGCGGTCCTCCTCGGATCGTCT
CGGTTTCTTAGAGGGACTATTGACGTTTAGTCAA-TGTAAGTGTGAGGCA
ATAACAGGTCTGTGATGCCCTTCGATGTTCTGGGCCGCACGCGCGCTACA
CTGATGCATTCAACGAGCCTATCCTTGGCCGAGAGGTCCGGGTAATCTTG
AAAACTGCATCGTGATGGGGATAGATCATTGCAATTATTGGTCTTCAACG
AGGAATGCCTAGTAAGCGCGAGTCATCAGCTCGCGCTGATTACGTCCCTG
CCCTTTGTACACACCGCCCGTCGCTCCTACCGATTGGGTGTGCTGGTGAA
GTGATCGGATTGGATTCGAGC-GGTGGCAACACTGC-------TTGGAAC
CGAGAAGATCATTAAACCCTCCC-AC------------------------
-----------------------------------
>EB-1
-----------------------------------------------AGC
CATGCATGTCTAAGCATAAACTGCTT-ATACTGTGAAACCGCGAATGGCT
CATTATATCTGTTATAATTTATTTGATGG-TACAT---CTACTCGG-ATA
ACCGTAGTAAATCTAGAGCTAATACGTGC-GCACAACCCGACTT-CTGGA
AGGGTCGTATTT-ATTAGATAAAAGGCCAGCCG-GGCTCACGCCCGACCT
TCGGTGACTCATGATAACTTGACGAATCGCACGGCCTT-GTGCCGGCGAT
GTTTCATTCAAATTTCAGCCCTATCAATTGTCGATGGTAGGATAGAGGCC
TACCATGATGGTAACGGGTGACGGAGGATTAGGGTTCGATTCCGGAGAGG
GAGCCTGAGAAACGGCTACCACATCCAAGGAAGGCAGCAGGCGCGCAAAT
TACCCAATTCCGGTACGGAGAGGTAGTGACAAAAAATAACAATATCGGGC
CTTCAAGG--TCTGATAATTGGAATGAGTACAATTTAAATACCTTAACGA
GGATCCATTGGAGGGCAAGTCTGGTGCCAGCAGCCGCGGTAATTCCAGCT
CCAATAGCGTATATTTAAGTTGTTGCAGTTGAAAGGCTCGTAGTCGGAAT
TTAGCGCTTTCTCGATGGTCCGCC---TCTGGTGTGCACTGTCGACGAT-
TGTGCTTTCTGTCGGGGACGTG-TTCCTGGGCTTAACTGTCTGGGACTCG
GGCTCGGCGTGGTTACTTTGAGTAAATTAGAGTGTTCAAAGCAGGCGATC
GCCCTGAATACATTAGCATGGAATAGCATGATAGGACT-CTGGCCTATCT
TGCTGGTCTGTAGGACCGGAGTAATGATTAAGAGGGACAGTCGGGGGCAT
TCGTATT-TCGTTGTCAGAGGTGAAATTCTTGGATTTACGAAAGACGAAC
ATCTGCGAAAGCATTTGCCAAGGATGTTTTCATTGATCAAGAACGAAAGT
TGGGGGCTCGAAGACGATTAGATACCGTCGTAGTCTCAACCATAAACGAT
GCCGACCAGGGATTGGCGAGCGTTCTTTT-GATGACCTCGCCAGCACCTT
GAGAGAAATCA-GAGTCTTTGGGTTCCGGGGGGAGTATGGTCGCAAGGCT
GAAACTTAAAGGAATTGACGGAAGGGCACCACCAGGCGTGG-AGCCTGCG
GCTTAATTTGACTCAACACGGGGAACCTTACCAGGTCCAGACACGGGAAT
GATGAACAGATTGAGAGCTCTTTTTTGATTCTGTGGGTGGTGGTGCATGG
CCGTTCTTAGTTGGTGGGTTGCCTTGTCAGGTT-GATTCCGGT-AACGAA
CGAGACCTCAGCCTGCTAAATAAT---CGGCGGTCCTCCTCGGATCGTCT
CGGTTTCTTAGAGGGACTATTGACGTTTAGTCAA-TGTAAGTGTGAGGCA
ATAACAGGTCTGTGATGCCCTTCGATGTTCTGGGCCGCACGCGCGCTACA
CTGATGCATTCAACGAGCCTATCCTTGGCCGAGAGGTCCGGGTAATCTTG
AAAACTGCATCGTGATGGGGATAGATCATTGCAATTATTGGTCTTCAACG
AGGAATGCCTAGTAAGCGCGAGTCATCAGCTCGCGTTGATTACGTCCCTG
CCCTTTGTACACACCGTCCGTCGCTCCTACCGATTGGGTGTGCTGGTGAA
GTGATCGGATTGGATTCGAGC-GGTGGCAACACTGC-------TCGGAAC
CGAGAAGATCATTAAACCCTCCC-ACCTAG--------------------
-----------------------------------
>FM-1
-----------------------------------------------AGC
CATGCATGTCTAAGTATAAACTGCTT-ATACTGTGAAACCGCGAATGGCT
CATTATATCTGTTATAATTTATTTGATGG-TACAT---CTACTCGG-ATA
ACCGTAGTAAATCTAGAGCTAATACGTGC-GCACAACCCGACTT-CTGGA
AGGGTCGTATTT-ATTAGATAAAAGGCCAGCCG-GGCTCACGCCCGACCT
TCGGTGACTCATGATAACTTGACGAATTGCACGGCCTT-GTGCCGGCGAT
GTTTCATTCAAATTTCAGCCCTATCAATTGTCGATGGTAGGATAGAGGCC
TACCATGATGGTAACGGGTGACGGAGGATTAGGGTTCGATTCCGGAGAGG
GAGCCTGAGAAACGGCTACCACATCCAAGGAAGGCAGCAGGCGCGCAAAT
TACCCAATTCCGGTACGGAGAGGTAGTGACAAAAAATAACAATATCGGGC
CTTCAAGG--TCTGATAATTGGAATGAGTACAATTTAAATACCTTAACGA
GGATCCATTGGAGGGCAAGTCTGGTGCCAGCAGCCGCGGTAATTCCAGCT
CCAATAGCGTATATTTAAGTTGTTGCAGTTGAAAGGCTCGTAGTCGGAAT
TTAGCGCTTTCTCGATGGTCCGCC---TCTGGTGTGCACTGTCGACGAT-
TGTGCTTTCTGTCGGGGACGTG-TTCCTGGGCTTAACTGTCTGGGACTCG
GGCTCGGCGTGGTTACTTTGAGTAAATTAGAGTGTTCAAAGCAGGCGATC
GCCCTGAATACATTAGCATGGAATAGCATGATAGGACT-CTGGCCTATCT
TGCTGGTCTGTAGGACCGGAGTAATGATTAAGAGGGACAGTCGGGGGCAT
TCGTATT-TCGTTGTCAGAGGTGAAATTCTTGGATTTACGAAAGACGAAC
ATCTGCGAAAGCATTTGCCAAGGATGTTTTCACTGATCAAGAACGAAAGT
TGGGGGCTCGAAGACGATTAGATACCGTCGTAGTCTCAACCATAAACGAT
GCCGACCAGGGATTGGCGAGCGTTCTTTT-GATGACCTCGCCAGCACCTT
GAGAGAAATCA-GAGTCTTTGGGTTCCGGGGGGAGTATGGTCGCAAGGCT
GAAACTTAAAGGAATTGACGGAAGGGCACCACCAGGCGTGG-AGCCTGCG
GCTTAATTTGACTCAACACGGGGAACCTTACCAGGTCCAGACACGGGAAT
GATGAACAGATTGAGAGCTCTTTTTTGATTCTGTGGGTGGTGGTGCATGG
CCGTTCTTAGTTGGTGGGTTGCCTTGTCAGGTT-GATTCCGGT-AACGAA
CGAGACCTCAGCCTGCTAAATAAT---CGGCGGTCCTCCTCGGATCGTCT
CGGTTTCTTAGAGGGACTATTGACGTTTAGTCAA-TGTAAGTGTGAGGCA
ATAACAGGTCTGTGATGCCCTTCGATGTTCTGGGCCGCACGCGCGCTACA
CTGATGCATTCAACGAGCCTATCCTTGGCCGAGAGGTCCGGGTAATCTTG
AAAACTGCATCGTGATGGGGATAGATCATTGCAATTATTGGTCTTCAACG
AGGAATGCCTAGTAAGCGCGAGTCATCAGCTCGCGTTGATTACGTCCCTG
CCCTTTGTACACACCGCCCGTCGCTCCTACCGATTGGGTGTGCTGGTGAA
GTGATCGGATTGGATTCGAGC-GGTGGCAACACTGC-------TCGGAAC
CGAGAAGATCATTAAACCCTCCC-ACCTAGAG------------------
-----------------------------------
>FM-2
-----------------------------------------------AGC
CATGCATGTCTAAGTATAAACTGCTT-ATACTGTGAAACCGCGAATGGCT
CATTATATCTGTTATAATTTATTTGATGG-TACAT---CTACTCGG-ATA
ACCGTAGTAAATCTAGAGCTAATACGTGC-GCGCAACCCGACTT-CTGGA
AGGGTCGTATTT-ATTAGATAAAAGGCCAGCCG-GGCTCACGCCCGACCT
TCGGTGACTCATGATAACTTGACGAATCGCACGGCCTT-GTGCCGGCGAT
GTTTCATTCAAATTTCAGCCCTATCAATTGTCGATGGTAGGATAGAGGCC
TACCATGATGGTAACGGGTGACGGAGGATTAGGGTTCGATTCCGGAGAGG
GAGCCTGAGAAACGGCTACCACATCCAAGGAAGGCAGCAGGCGCGCAAAT
TACCCAATTCCGGTACGGAGAGGTAGTGACAAAAAATAACAATATCGGGC
CTTCAAGG--TCTGATAATTGGAGTGAGTACAATTTAAATACCTTAACGA
GGATCCATTGGAGGGCAAGTCTGGTGCCAGCAGCCGCGGTAATTCCAGCT
CCAATAGCGTATATTTAAGTTGTTGCAGTTGAAAGGCTCGTAGTCGGAAT
TTAGCGCTTTCTCGATGGTCCGCC---TCTGGTGTGCACTGTCGACGAT-
TGTGCTTTCTGTCGGGGACGTG-TTCCTGGGCTTAACTGTCTGGGACTCG
GGCTCGGCGTGGTTACTTTGAGTAAATTAGAGTGTTCAAAGCAGGCGATC
GCCCTGAATACATTAGCATGGAATAGCATGATAGGACT-CTGGCCTATCT
TGCTGGTCTGTAGGACCGGAGTAATGATTAAGAGGGACAGTCGGGGGCAT
TCGTATT-TCGTTGTCAGAGGTGAAATTCTTGGATTTACGAAAGACGAAC
ATCTGCGAAAGCATTTGCCAAGGATGTTTTCATTGATCAAGAACGAAAGT
TGGGGGCTCGAAGACGATTAGATACCGTCGTAGTCTCAACCATAAACGAT
GCCGACCAGGGATTGGCGAGCGTTCTTTT-GATGACCTCGCCAGCACCTT
GAGAGAAATCA-GAGTCTTTGGGTTCCGGGGGGAGTATGGTCGCAAGGCT
GAAACTTAAAGGAATTGACGGAAGGGCACCACCAGGCGTGG-AGCCTGCG
GCTTAATTTGACTCAACACGGGGAACCTTACCAGGTCCAGACACGGGAAT
GATGAACAGATTGAGAGCTCTTTTTTGATTCTGTGGGTGGTGGTGCATGG
CCGTTCTTAGTTGGTGGGTTGCCTTGTCAGGTT-GATTCCGGT-AACGAA
CGAGACCTCAGCCTGCTAAATAAT---CGGCGGTCCTCCTCGGATCGTCT
CGGTTTCTTAGAGGGACTATTGACGTTTAGTCAA-TGTAAGTGTGAGGCA
ATAACAGGTCTGTGATGCCCTTCGATGTTCTGGGCCGCACGCGCGCTACA
CTGATGCATTCAACGAGCCTATCCTTGGCCGAGAGGTCCGGGTAATCTTG
AAAACTGCATCGTGATGGGGATAGATCATTGCAATTATTGGTCTTCAACG
AGGAATGCCTAGTAAGCGCGAGTCATCAGCTCGCGTTGATTACGTCCCTG
CCCTTTGTACACACCGCCCGTCGCTCCTACCGATTGGGTGTGCTGGTGAA
GTGATCGGATTGGATTCGAGC-GGTGGCAACACTGC-------TCGGAAC
CGAGAAGATCATTAAACCCTCCC-ACCTAG--------------------
-----------------------------------
>FM-3
-----------------------------------------------AGC
CATGCATGTCTAAGTATAAACTGCTT-ATACTGTGAAACCGCGAATGGCT
CATTATATCTGTTATAATTTATTTGATGG-TACAT---CTACTCGG-ATA
ACCGTAGTAAATCTAGAGCTAATACGTGC-GCACAACCCGACTT-CTGGA
AGGGTCGTATTT-ATTAGATAAAAGGCCAGCCG-GGCTCACGCCCGACCT
TCGGTGACTCATGATAACTTGACGAATCGCACGGCCTT-GTGCCGGCGAT
GTTTCATTCAAATTTCAGCCCTATCAATTGTCGATGGTAGGATAGAGGCC
TACCATGATGGTAACGGGTGACGGAGGATTAGGGTTCGATTCCGGAGAGG
GAGCCTGAGAAACGGCTACCACATCCAAGGAAGGCAGCAGGCGCGCAAAT
TACCCAATTCCGGTACGGAGAGGTAGTGACAAAAAATAACAATATCGGGC
CTTCAAGG--TCTGATAATTGGAATGAGTACAATTTAAATACCTTAACGA
GGATCCATTGGAGGGCAAGTCTGGTGCCAGCAGCCGCGGTAATTCCAGCC
CCAATAGCGTATATTTAAGTTGTTGCAGTTGAAAGGCTCGTAGTCGGAAT
TTAGCGCTTTCTCGATGGTCCGCC---TCTGGTGTGCACTGTCGACGAT-
TGTGCTTTCTGTCGGGGACGTG-TTCCTGGGCTTAACTGTCTGGGACTCG
GGCTCGGCGTGGTTACTTTGAGTAAATTAGAGTGTTCAAAGCAGGCGATC
GCCCTGAATACATTAGCATGGAATAGCATGATAGGACT-CTGGCCTATCT
TGCTGGTCTGTAGGACCGGAGTAATGATTAAGAGGGACAGTCGGGGGCAT
TCGTATT-TCGTTGTCAGAGGTGAAATTCTTGGATTTACGAAAGACGAAC
ATCTGCGAAAGCATTTGCCAAGGATGTTTTCATTGATCAAGGACGAAAGT
TGGGGGCTCGAAGACGATTAGATACCGTCGTAGTCTCAACCATAAGCGAT
GCCGACCAGGGATTGGCGAGCGTTCTTTC-GATGACCTCGCCAGCACCTT
GAGAGAAATCA-GAGTCTTTGGGTTCCGGGGGGAGTATGGTCGCAAGGCT
GAAACTTAAAGGAATTGACGGAAGGGCACCACCAGGCGTGG-AGCCTGCG
GCTTAATTTGACTCAACACGGGGAACCTTACCAGGTCCAGACACGGGAAT
GATGAACAGATTGAGAGCTCTTTTTTGATTCTGTGGGTGGTGGTGCATGG
CCGTTCTTAGTTGGTGGGTTGCCTTGTCAGGTT-GATTCCGGT-AACGAA
CGAGACCTCAGCCTGCTAAATAAT---CGGCGGTCCTCCTCGGATCGTCT
CGGTTTCTTAGAGGGACTATTGACGCTTAGTCAA-TGTAAGTGTGAGGCA
ATAACAGGTCTGTGATGCCCTTCGATGTTCTGGGCCGCACGCGCGCTACA
CTGATGCATTCAACGAGCCTATCCTTGGCCGAGAGGTCCGGGTAATCTTG
AAAACTGCATCGTGATGGGGATAGATCATTGCAATTATTGGTCTTCAACG
AGGAATGCCTAGTAAGCGCGAGTCATCAGCTCGCGTTGATTACGTCCCTG
CCCTTTGTACACACCGCCCGTCGCTCCTACCGATTGGGTGTGCTGGTGAA
GTGATCGGATTGGATTCGAGC-GGTGGCAACACTGC-------TCGGAAC
CGAGAAGATCATTAAACCCTCCC-AC------------------------
-----------------------------------
>GW
-------------------------------------------------C
CATGCATGTCTAAGTATAAACTGCTT-ATACTGTGAAACCGCGAATGGCT
CATTATATCTGTTATAATTTATTTGATGG-TACAT---CTACTCGG-ATA
ACCGTAGTAAATCTAGAGCTAATACGTGC-GCACAACCCGACTT-CTGGA
AGGGTCGTATTT-ATTAGATAAAAGGCCAGCCG-GGCTCACGCCCGACCT
TCGGTGACTCATGATAACTTGACGAATCGCACGGCCTT-GTGCCGGCGAT
GTTTCATTCAAATTTCAGCCCTATCAATTGTCGATGGTAGGATAGAGGCC
TACCATGATGGTAACGGGTGACGGAGGATTAGGGTTCGATTCCGGAGAGG
GAGCCTGAGAAACGGCTACCACATCCAAGGAAGGCAGCAGGCGCGCAAAT
TACCCAATTCCGGTACGGAGAGGTAGTGACAAAAAATAACAATATCGGGC
CTTCAAGG--TCTGATAATTGGAATGAGTACAATTTAAATACCTTAACGA
GGATCCATTGGAGGGCAAGTCTGGTGCCAGCAGCCGCGGTAATTCCAGCT
CCAATAGCGTATATTTAAGTTGTTGCAGTTGAAAGGCTCGTAGTCAGAAT
TTAGCGCTTTCTCGATGGTCCGCC---TCTGGTGTGCACTGTCGACGAT-
TGTGCTTTCTGTCGGGGACGTG-TTCCTGGGCTTAACTGTCTGGGACTCG
GGCTCGGCGTGGTTACTTTGAGTAAATTAGAGTGTTCAAAGCAGGCGATC
GCCCTGAATACATTAGCATGGAATAGCATGATAGGACT-CTGGCCTATCT
TGCTGGTCTGTAGGACCGGAGTAATGATTGAGAGGGACAGTCGGGGGCAT
TCGTATT-TCGTTGTCAGAGGTGAAATTCTTGGATTTACGAAAGACGAAC
ATCTGCGAAAGCATTTGCCAAGGATGTTTTCATTGATCAAGAACGAAAGT
TGGGGGCTCGAAGACGATTAGATACCGTCGTAGTCTCAACCATAAACGAT
GCCGACCAGGGATTGGCGAGCGTTCTTTT-GATGACCTCGCCAGCACCTT
GAGAGAAATCG-GAGTCTTTGGGTTCCGGGGGGAGTATGGTCGCAAGGCT
GAAACTTAAAGGAATTGACGGAAGGGCACCACCAGGCGTGG-AGCCTGCG
GCTTAATTTGACTCAACACGGGGAACCTTACCAGGTCCAGACACGGGAAT
GATGAACAGATTGAGAGCTCTTTTTTGATTCTGTGGGTGGTGGTGCATGG
CCGTTCTTAGTTGGTGGGTTGCCTTGTCAGGTT-GATTCCGGT-AACGAA
CGAGACCTCAGCCTGCTAAATAAT---CGGCGGTCCTCCTCGGATCGTCT
CGGTTTCTTAGAGGGACTATTGACGTTTAGTCAA-TGTAAGTGTGAGGCA
ATAACAGGTCTGTGATGCCCTTCGATGTTCTGGGCCGCACGCGCGCTACA
CTGATGCATTCAACGAGCCTATCCTTGGCCGAGAGGTCCGGGTAATCTTG
AAAACTGCATCGTGATGGGGATAGATCATTGCAATTATTGGTCTTCAACG
AGGAATGCCTAGTAAGCGCGAGTCATCAGCTCGCGTTGATTACGTCCCTG
CCCTTTGTACACACCGCCCGTCGCTCCTACCGATTGGGTGTGCTGGTGAA
GTGATCGGATTGGATTCGAGC-GGTGGCAACACTGC-------TCGGAAC
CGAGAAGATCATTAAACCCTCCC-ACCTAG--------------------
-----------------------------------
>H-1
------------------------------------------------GC
CATGCATGTCTAAGTATAAACTGCTT-ATACTGTGAAACCGCGAATGGCT
CATTATATCTGTTATAATTTATTTGATGG-TACAT---CTACTCGG-ATA
ACCGTAGTAAATCTAGAGCTAATACGTGC-GCACAACCCGACTT-CTGGA
AGGGTCGTATTT-ATTAGATAAAAGGCCAGCCG-GGCTCACGCCCGACCT
TCGGTGACTCATGATAACTTGACGAATCGCACGGCCTT-GTGCCGGCGAT
GTTTCATTCAAATTTCAGCCCTATCAATTGTCGATGGTAGGATAGAGGCC
TACCATGATGGTAACGGGTGACGGAGGATTAGGGTTCGATTCCGGAGAGG
GAGCCTGAGAAACGGCTACCACATCCAAGGAAGGCAGCAGGCGCGCAAAT
TACCCAATTCCGGTACGGAGAGGTAGTGACAAAAAATAACAATATCGGGC
CTTCAAGG--TCTGATAATTAGAATGAGTACAATTTAAATACCTTAACGA
GGATCCATTGGAGGGCAAGTCTGGTGCCAGCAGCCGCGGTAATTCCAGCT
CCAATAGCGTATATTTAAGTTGTTGCAGTTGAAAGGCTCGTAGTCGGGAT
TTAGCGCTTTCTCGATGGTCCGCC---TCTGGTGTGCACTGTCGACGAT-
TGTGCTTTCTGTCGGGGACGTG-TTCCTGGGCTTAACTGTCTGGGACTCG
GGCTCGGCGTGGTTACTTTGAGTAAATTAGAGTGTTCAAAGCAGGCGATC
GCCCTGAATACATTAGCATGGAATAGCATGATGGGACT-CTGGCCTATCC
TGCTGGTCTGTAGGACCGGAGTAATGATTAAGAGGGACAGCCGGGGGCAT
TCGTATT-TCGTTGTCAGAGGTGAAATTCTTGGATTTACGAAAGACGAAC
ATCTGCGAAAGCATTTGCCAAGGATGTTTTCATTGATCAAGAACGAAAGT
TGGGGGCTCGAAGACGATTAGATACCGTCGTAGTCTCAACCATAAACGAT
GCCGACCAGGGATTGGCGAGCGTTCTTTT-GATGACCTCGCCAGCACCTT
GAGAGAAATCA-GAGTCTTTGGGTTCCGGGGGGAGTATGGTCGCAAGGCT
GAAACTTAAAGGAGTTGACGGAAGGGCACCACCAGGTGTGG-AGCCTGCG
GCTTAATTTGACTCAACACGGGGAACCTTACCAGGTCCAGACACGGGGAT
GATGAACAGATTGAGAGCTCTTTTTTGATTCTGTGGGTGGTGGTGCATGG
CCGTTCTTAGTTGGTGGGTTGCCTTGTCAGGTT-GATTCCGGT-AACGAA
CGAGACCTCAGCCTGCTAAATAAT---CGGCGGTCCTCCTCGGATCGTCT
CGGTTTCTTAGAGGGACTATTGACGTTTAGTCAA-TGTAAGTGTGAGGCA
ATAACAGGTCTGTGATGCCCTTCGATGTTCTGGGCCGCACGCGCGCTACA
CTGATGCATTCAACGAGCCTATCCTTGGCCGAGAGGTCCGGGTAATCTTG
AAAACTGCATCGTGATGGGGATAGATCATTGCAATTATTGGTCTTCAACG
AGGAATGCCTAGTAAGCGCGAGTCATCAGCTCGCGCTGATTACGTCCCTG
CCCTTTGTACACACCGCCCGTCGCTCCTACCGATTGGGTGTGCTGGTGAA
GTGATCGGATTGGATTCGAGC-GGTGGCAACACTGC-------TTGGAAC
CGAGAAGATCATTAAACCCTCCC-AC------------------------
-----------------------------------
>H-2
-----------------------------------------------AGC
CATGCATGTCTAAGTATAAACTGCTT-ATACTGTGAAACCGCGAATGGCT
CATTATATCTGTTATAGTTTATTTGATGG-TACAT---CTACTCGG-ATA
ACCGTAGTAAATCTAGAGCTAATACGTGC-GCACAACCCGACTT-CTGGA
AGGGTCGTATTT-ATTAGATAAAAGGCCAGCCG-GGCTCACGCCCGACCT
TCGGTGACTCATGATAACTTGACGAATCGCACGGCCTT-GTGCCGGCGAT
GTTTCATTCAAATTTCAGCCCTATCAATTGTCGATGGTAGGATAGAGGCC
TACCATGATGGTAACGGGTGACGGAGGATTAGGGTTCGATTCCGGAGAGG
GAGCCTGAGAAACGGCTACCACATCCAAGGAAGGCAGCAGGCGCGCAAAT
TACCCAATTCCGGTACGGAGAGGTAGTGACAAAAAATAACAATATCGGGC
CTTCAAGG--TCTGATAATTGGAATGAGTACAATTTAAATACCTTAACGA
GGATCCATTGGAGGGCAAGTCTGGTGCCAGCAGCCGCGGTAATTCCAGCT
CCAATAGCGTATATTTAAGTTGTTGCAGTTGAAAGGCTCGTAGTCGGAAT
TTAGCGCTTTCTCGATGGTCCGCC---TCTGGTGTGCACTGTCGACGAT-
TGTGCTTTCTGTCGGGGACGTG-TTCCTGGGCTTAACTGTCTGGGACTCG
GGCTCGGCGTGGTTACTTTGAGTAAATTAGAGTGTTCAAAGCAGGCGATC
GCCCTGAATACATTAGCATGGAATAGCATGATAGGACT-CTGGCCTATCT
TGCTGGTCTGTAGGACCGGAGTAATGATTAAGAGGGACAGTCGGGGGCAT
TCGTATT-TCGTTGTCAGAGGTGAAATTCTTGGATTTACGAAAGACGAAC
ATCTGCGAAAGCATTTGCCAAGGATGTTTTCATTGATCAAGAACGAAAGT
TGGGGGCTCGAAGACGATTAGATACCGTCGTAGTCTCAACCATAAACGAT
GCCGACCAGGGATTGGCGAGCGTTCTTTT-GATGACCTCGCCAGCACCTT
GAGAGAAATCA-GAGTCTTTGGGTTCCGGGGGGAGTGTGGTCGCAAGGCT
GAAACTTAAAGGAATTGACGGAAGGGCACCACCAGGCGTGG-AGCCTGCG
GCTTAATTTGACTCAACACGGGGAACCTTACCAGGTCCAGACACGGGAAT
GATGAACAGATTGAGAGCTCTTTTTTGATTCTGTGGGTGGTGGTGCATGG
CCGTTCTTAGTTGGTGGGTTGCCTTGTCAGGTT-GATTCCGGT-AACGAA
CGAGACCTCAGCCTGCTAAATAAT---CGGCGGTCCTCCTCGGATCGTCT
CGGTTTCTTAGAGGGACTATTGACGTTTAGTCAA-TGTAAGTGTGAGGCA
ATAACAGGTCTGTGATGCCCTTCGATGTTCTGGGCCGCACGCGCGCTACA
CTGATGCATTCAACGAGCCTATCCTTGGCCGAGAGGTCCGGGTAATCTTG
AAAACTGCATCGTGATGGGGATAGATCATTGCAATTATTGGTCTTCAACG
AGGAATGCCTAGTAAGCGCGAGTCATCAGCTCGCGTTGATTACGTCCCTG
CCCTTTGTACACACCGCCCGTCGCTCCTACCGATTGGGTGTGTTGGTGAA
GTGATCGGATTGGATTCGAGC-GGTGGCAACACTGC-------TCGGAAC
CGAGAAGATCATTAAACCCTCCC-ACCTAG--------------------
-----------------------------------
>H7-2
-----------------------------------------------AGC
CATGCATGTCTAAGTATAAACTGCTT-ATACTGTGAAACCGCGAATGGCT
CATTATATCTGTTATAATTTATTTGATGG-TACAT---CTACTCGG-ATA
ACCGTAGTAAATCTAGAGCTAATACGTGC-GCACAACCCGACTT-CTGGA
AGGGTCGTATTT-ATTAGATAAAAGGCCAGCCG-GGCTCACGCCCGACCT
TCGGTGACTCATGATAACTTGACGAATCGCACGGCCTT-GTGCCGGCGAT
GTTTCATTCAAATTTCAGCCCTATCAATTGTCGATGGTAGGATAGAGGCC
TACCATGATGGTAACGGGTGACGGAGGATTAGGGTTCGATTCCGGAGAGG
GAGCCTGAGAAACGGCTACCACATCCAAGGAAGGCAGCAGGCGCGCAAAT
TACCCAATTCCGGTACGGAGAGGTAGTGACAAAAAATAACAATATCGGGC
CTTCAAGG--TCTGATAATTGGAATGAGTACAATTTAAATACCTTAACGG
GGATCCATTGGAGGGCAAGTCTGGTGCCAGCAGCCGCGGTAATTCCAGCT
CCAATAGCGTATATTTAAGTTGTTGCAGTTGAAAGGCTCGTAGTCGGAAT
TTAGCGCTTTCTCGATGGTCCGCC---TCTGGTGTGCACTGTCGACGAT-
TGTGCTTTCTGTCGGGGACGTG-TTCCTGGGCTTAATTGTCTGGGACTCG
GGCTCGGCGTGGTTACTTTGAGTAAATTAGAGTGTTCAAAGCAGGCGATC
GCCCTGAATACATTAGCATGGAATAGCATGATAGGACT-CTGGCCTATCT
TGCTGGTCTGTAGGACCGGAGTAATGATTAAGAGGGACAGTCGGGGGCAT
TCGTATT-TCGTTGTCAGAGGTGAAATTCTTGGATTTACGAAAGACGAAC
ATCTGCGAAAGCATTTGCCAAGGATGTTTTCATTGATCAAGAACGAAAGT
TGGGGGCTCGAAGACGATTAGATACCGTCGTAGTCTCAACCATAAACGAT
GCCGACCAGGGATTGGCGAGCGTTCTTTT-GATGACCTCGCTAGCACCTT
GAGAGAAATCA-GAGTCTTTGGGTTCCGGGGGGAGTATGGTCGCAAGGCT
GAAACTTAAAGGAATTGACGGAAGGGCACCACCAGGCGTGG-AGCCTGCG
GCTTAATTTGACTCAACACGGGGAACCTTACCAGGTCCAGACACGGGAAT
GATGAACAGATTGAGAGCTCTTTTTTGATCCTGTGGGTGGTGGTGCATGG
CCGTTCTTAGTTGGTGGGTTGCCTTGTCAGGTT-GATTCCGGT-AACGAA
CGAGACCTCAGCCTGCTAAATAAT---CGGCGGTCCTCCTCGGATCGTCT
CGGTTTCTTAGAGGGACTATTGACGTTTAGTCAA-TGTAAGTGTGAGGCA
ATAACAGGTCTGTGATGCCCTTCGATGTTCTGGGCCGCACGCGCGCTACA
CTGATGCATTCAACGAGCCTATCCTTGGCCGAGAGGTCCGGGTAATCTTG
AAAACTGCATCGTGATGGGGATAGATCATTGCAATTATTGGTCTTCAACG
AGGAATGCCTAGTAAGCGCGAGTCATCAGCTCGCGTTGATTACGTCCCTG
CCCTTTGTACACACCGCCCGTCGCTCCTACCGATTGGGTGTGCTGGTGAA
GTGATCGGATTGGATTCGGGC-GGTGGCAACACTGC-------TCGGAAC
CGAGAAGATCATTAAACCCTCCC-ACC-----------------------
-----------------------------------
>H7-3
-----------------------------------------------AGC
CATGCATGTCTAAGTATAAACTGCTT-ATACTGTGAAACCGCGAATGGCT
CGTTATATCTGTTATAATTTATTTGATGG-TACAT---CTACTCGG-ATA
ACCGTAGTAAATCTAGAGCTAATACGTGC-GCACAACCCGACTT-CTGGA
AGGGTCGTATTT-ATTAGATAAAAGGCCAGCCG-GGCTCACGCCCGACCT
TCGGTGACTCATGATAACTTGACGAATCGCACGGCCTT-GTGCCGGCGAT
GTTTCATTCAAATTTCAGCCCTATCAATTGTCGATGGTAGGATAGAGGCC
TACCATGATGGTAACGGGTGACGGAGGATTAGGGTTCGATTCCGGAGAGG
GAGCCTGAGAAACGGCTACCACATCCAAGGAAGGCAGCAGGCGCGCAAAT
TACCCAATTCCGGTACGGAGAGGTAGTGACAAAAAATAACAGTATCGGGC
CTTCAAGG--TCTGATAATTGGAATGAGTACAATTTAAATACCTTAACGA
GGATCCATTGGAGGGCAAGTCTGGTGCCAGCAGCCGCGGTAATTCCAGCT
CCAATAGCGTATATTTAAGTTGTTGCAGTTGAAAGGCTCGTAGTCGGAAT
TTAGCGCTTTCTCGATGGTCCGCC---TCTGGTGTGCACTGTCGACGAT-
TGTGCCTTCTGTCGGGGACGTG-TTCCTGGGCTTAATTGTCTGGGACTCG
GGCTCGGCGTGGTTACTTTGAGTAAATTAGAGTGTTCAAAGCAGGCGATC
GCCCTGAATACATTAGCATGGAATAGCATGATAGGACT-CTGGCCTATCT
TGCTGGTCTGTAGGACCGGAGTAATGATTAAGAGGGACAGTCGGGGGCAT
TCGTATT-TCGTTGTCAGAGGTGAAATTCTTGGATTTACGAAAGACGAAC
ATCTGCGAAAGCATTTGCCAAGGATGTTTTCATTGATCAAGAACGAAAGT
TGGGGGCTCGAAGACGGTTAGATACCGTCGTAGTCTCAACCATAAACGAT
GCCGACCAGGGATTGGCGAGCGTTCTTTT-GATGACCTCGCCAGCACCTT
GAGAGAAATCA-GAGTCTTTGGGTTCCGGGGGGAGTATGGTCGCAAGGCT
GAAACTTAAAGGAATTGACGGAAGGGCACCACCAGGCGTGG-AGCCTGCG
GCTTAATTTGACTCAACACGGGGAACCTTACCAGGTCCAGACACGGGAAT
GATGAACAGATTGAGAGCTCTTTTTTGATTCTGTGGGTGGTGGTGCATGG
CCGTTCTTAGTTGGTGGGTTGCCTTGTCAGGTT-GATTCCGGT-AACGAA
CGAGACCTCAGCCTGCTAAATAAC---CGGCGGTCCTCCTCGGATCGTCT
CGGTTTCTTAGAGGGACTATTGACGTTTAGTCAA-TGTAAGTGTGAGGCA
ATAACAGGTCTGTGATGCCCTTCGATGTTCTGGGCCGCACGCGCGCTACA
CTGATGCATTCAACGAGCCTATCCTTGGCCGAGAGGTCCGGGTAATCTTG
AAAACTGCATCGTGATGGGGATAGATCATTGCAATTATTGGTCTTCAACG
AGGAATGCCTAGTAAGCGCGAGTCATCAGCTCGCGTTGATTACGTCCCTG
CCCTTTGTACACACCGCCCGTCGCTCCTACCGATTGGGTGTGCTGGTGAA
GTGATCGGATTGGATTCGAGC-GGTGGCAACACTGC-------TCGGAAC
CGAGAAGATCATTAAACCCTCCC-ACC-----------------------
-----------------------------------
>MR-1
-----------------------------------------------AGC
CATGCATGTCTAAGTATAAACTGCTT-ATACTGTGAAACCGCGAATGGCT
CATTATATCTGTTATAATTTATTTGATGG-TACAT---CTACTCGG-ATA
ACCGTAGTAAATCTAGAGCTAATACGTGC-GCACAACCCGACTT-CTGGA
AGGGTCGTATTT-ATTAGATAAAAGGCCAGCCG-GGCTCACGCCCGACCT
TCGGTGACTCATGATAACTTGACGAATCGCACGGCCTT-GTGCCGGCGAT
GTTTCATTCAAATTTCAGCCCTATCAATTGTCGATGGTAGGATAGAGGCC
TACCATGATGGTAACGGGTGACGGAGGATTAGGGTTCGATTCCGGAGAGG
GAGCCTGAGAAACGGCTACCACATCCAAGGAAGGCAGCAGGCGCGCAAAT
TACCCAATTCCGGTACGGAGAGGTAGTGACAAAAAATAACAATATCGGGC
CTTCAAGG--TCTGATAATTGGAATGAGTACAATTTAAATACCTTAACGA
GGATCCATTGGAGGGCAAGTCTGGTGCCAGCAGCCGCGGTAATTCCAGCT
CCAATAGCGTATATTTAAGTTGTTGCAGTTGAAAGGCTCGTAGTCGGAAT
TTAGCGCTTTCTCGATGGTCCGCC---TCTGGTGTGCACTGTCGACGAT-
TGTGCTTTCTGTCGGGGACGTG-TTCCTGGGCTTAACTGTCTGGGACTCG
GGCTCGGCGTGGTTACTTTGAGTAAATTAGAGTGTTCAAAGCAGGCGATC
GCCCTGAATACATTAGCATGGAATAGCATGATAGGACT-CTGGCCTATCT
TGCTGGTCTGTAGGACCGGAGTAATGATTAAGAGGGACAGTCGGGGGCAT
TCGTATT-TCGTTGTCAGAGGTGAAATTCTTGGATTTACGAAAGACGAAC
ATCTGCGAAAGCATTTGCCAAGGATGTTTTCATTGATCAAGAACGAAAGT
TGGGGGCTCGAAGACGATTAGATACCGTCGTAGTCTCAACCATAAACGAT
GCCGACCAGGGATTGGCGAGCGTTCTTTT-GATGACCTCGCCAGCACCTT
GAGAGAAATCA-GAGTCTTTGGGTTCCGGGGGGAGTATGGTCGCAAGGCT
GAAACTTAAAGGAATTGACGGAAGGGCACCACCAGGCGTGG-AGCCTGCG
GCTTAATTTGACTCAACACGGGGAACCTTACCAGGTCCAGACACGGGAAT
GATGAACAGATTGAGAGCTCTTTTTTGATTCTGTGGGTGGTGGTGCATGG
CCGTTCTTAGTTGGTGGGTTGCCTTGTCAGGTT-GATTCCGGT-AACGAA
CGAGACCTCAGCCTGCTAAATAAT---CGGCGGTCCTCCTCGGATCGTCT
CGGTTTCTTAGAGGGACTATTGACGTTTAGTCAA-TGTAAGTGTGAGGCA
ATAACAGGTCTGTGATGCCCTTCGATGTTCTGGGCCGCACGCGCGCTACA
CTGATGCATTCAACGAGCCTATCCTTGGCCGAGAGGTCCGGGTAATCTTG
AAAACTGCATCGTGATGGGGATAGATCATTGCAATTATTGGTCTTCAACG
AGGAATGCCTAGTAAGCGCGAGTCATCAGCTCGCGTTGATTACGTCCCTG
CCCTTTGTACACACCGCCCGTCGCTCCTACCGATTGGGTGTGCTGGTGAA
GTGATCGGATTGGATTCGAGC-GGTGGCAACACTGC-------TCGGAAC
CGAGAAGATCATTAAACCCTCCC---------------------------
-----------------------------------
>MR-2
-----------------------------------------------AGC
CATGCATGTCTAAGTATAAACTGCTT-ATACTGTGAAACCGCGAATGGCT
CATTATATCTGTTATAATTTATTTGATGG-TACAT---CTACTCGG-ATA
ACCGTAGTAAATCTAGAGCTAATACGTGC-GCACAACCCGACTT-CTGGA
AGGGTCGTATTT-ATTAGATAAAAGGCCAGCCG-GGCTCACGCCCGACCT
TCGGTGACTCATGATAACTTGACGAATCGCACGGCCTT-GTGCCGGCGAT
GTTTCATTCAAATTTCAGCCCTATCAATTGTCGATGGTAGGATAGAGGCC
TACCATGATGGTAACGGGTGACGGAGGATTAGGGTTCGATTCCGGAGAGG
GAGCCTGAGAAACGGCTACCACATCCAAGGAAGGCAGCAGGCGCGCAAAT
TACCCAATTCCGGTACGGAGAGGTAGTGACAAAAAATAACAATATCGGGC
CTTCAAGG--TCTGATAATTGGAATGAGTACAATTTAAATACCTTAACGA
GGATCCATTGGAGGGCAAGTCTGGTGCCAGCAGCCGCGGTAATTCCAGCT
CCAATAGCGTATATTTAAGTTGTTGCAGTTGAAAGGCTCGTAGTCGGAAT
TTAGCGCTTTCTCGATGGTCCGCC---TCTGGTGTGCACTGTCGACGAT-
TGTGCTTTCTGTCGGGGACGTG-TTCCTGGGCTTAACTGTCTGGGACTCG
GGCTCGGCGTGGTTACTTTGAGTAAATTAGAGTGTTCAAAGCAGGCGATC
GCCCTGAATACATTAGCATGGAATAGCATGATAGGACT-CTGGCCTATCT
TGCTGGTCTGTAGGACCGGAGTAATGATTAAGAGGGACAGTCGGGGGCAT
TCGTATT-TCGTTGTCAGAGGTGAAATTCTTGGATTTACGAAAGACGAAC
ATCTGCGAAAGCATTTGCCAAGGATGTTTTCATTGATCAAGAACGAAAGT
TGGGGGCTCGAAGACGATTAGATACCGTCGTAGTCTCAACCATAAACGAT
GCCGACCAGGGATTGGCGAGCGTTCTTTT-GATGACCTCGCCAGCACCTT
GAGAGAAATCA-GAGTCTTTGGGTTCCGGGGGGAGTATGGTCGCAAGGCT
GAAACTTAAAGGAATTGACGGAAGGGCACCACCAGGCGTGG-AGCCTGCG
GCTTAATTTGACTCAACACGGGGAACCTTACCAGGTCCAGACACGGGAAT
GATGAACAGATTGAGAGCTCTTTTTTGATTCTGTGGGTGGTGGTGCATGG
CCGTTCTTAGTTGGTGGGTTGCCTTGTCAGGTT-GATTCCGGT-AACGAA
CGAGACCTCAGCCTGCTAAATAAT---CGGCGGTCCTCCTCGGATCGTCT
CGGTTTCTTAGAGGGACTATTGACGTTTAGTCAA-TGTAAGTGTGAGGCA
ATAACAGGTCTGTGATGCCCTTCGATGTTCTGGGCCGCACGCGCGCTACA
CTGATGCATTCAACGAGCCTATCCTTGGCCGAGAGGTCCGGGTAATCTTG
AAAACTGCATCGTGATGGGGATAGATCATTGCAATTATTGGTCTTCAACG
AGGAATGCCTAGTAAGCGCGAGTCATCAGCTCGCGTTGATTACGTCCCTG
CCCTTTGTACACACCGCCCGTCGCTCCTACCGATTGGGTGTGCTGGTGAA
GTGATCGGATTGGATTCGAGC-GGTGGCAACACTGC-------TCGGAAC
CGAGAAGATCATTAAACCCTCCC---------------------------
-----------------------------------
>MR-3
-------------------------------------------------C
CATGCATGTCTAAGTATAAACTGCTT-ATACTGTGAAACCGCGAATGGCT
CATTATATCTGTTATAATTTATTTGATGG-TACAT---CTACTCGG-ATA
ACCGTAGTAAATCTAGAGCTAATACGTGC-GCACAACCCGACTT-CTGGA
AGGGTCGTATTT-ATTAGATAAAAGGCCAGCCG-GGCTCACGCCCGACCT
TCGGTGACTCATGATAACTTGACGAATCGCACGGCCTT-GTGCCGGCGAT
GTTTCATTCAAATTTCAGCCCTATCAATTGTCGATGGTAGGATAGAGGCC
TACCATGATGGTAACGGGTGACGGAGGATTAGGGTTCGATTCCGGAGAGG
GAGCCTGAGAAACGGCTACCATATCCAAGGAAGGCAGCAGGCGCGCAAAT
TACCCAATTCCGGTACGGAGAGGTAGTGACAAAAAATAACAATATCGGGC
CTTCAAGG--TCTGATAATTGGAATGAGTACAATTTAAATACCTTAACGA
GGATCCATTGGAGGGCAAGTCTGGTGCCAGCAGCCGCGGTAATTCCAGCT
CCAATAGCGTATATTTAAGTTGTTGCAGTTGAAAGGCTCGTAGTCGGAAT
TTAGCGCTTTCTCGATGGTCCGCC---TCTGGTGTGCACTGTCGACGAT-
TGTGCTTTCTGTCGGGGACGTG-TTCCTGGGCTTAACTGTCTGGGACTCG
GGCTCGGCGTGGTTACTTTGAGTAAATTAGAGTGTTCAAAGCAGGCGATC
GCCCTGAATACATTAGCATGGAATAGCATGATAGGACT-CTGGCCTATCT
TGCTGGTCTGTAGGACCGGAGTAATGATTAAGAGGGACAGTCGGGGGCAT
TCGTATT-TCGTTGTCAGAGGTGAAATTCTTGGATTTACGAAAGACGAAC
ATCTGCGAAAGCATTTGCCAAGGATGTTTTCATTGATCAAGAACGAAAGT
TGGGGGCTCGAAGACGATTAGATACCGTCGTAGTCTCAACCATAAACGAT
GCCGACCAGGGATTGGCGAGCGTTCTTTT-GATGACCTCGCCAGCACCTT
GAGAGAAATCA-GAGTCTTTGGGTTCCGGGGGGAGTATGGTCGCAAGGCT
GAAACTTAAAGGAATTGACGGAAGGGCACCACCAGGCGTGG-AGCCTGCG
GCTTAATTTGACTCAACACGGGGAACCTTACCAGGTCCAGACACGGGAAT
GATGAACAGATTGAGAGCTCTTTTTTGATTCTGTGGGTGGTGGTGCATGG
CTGTTCTTAGTTGGTGGGTTGCCTTGTCAGGTT-GATTCCGGT-AACGAA
CGAGACCTCAGCCTGCTAAATAAT---CGGCGGTCCTCCTCGGATCGTCT
CGGTTTCTTAGAGGGACTATTGACGTTTAGTCAA-TGTAAGTGTGAGGCA
ATAACAGGTCTGTGATGCCCTTCGATGTTCTGGGCCGCACGCGCGCTACA
CTGATGCATTCAACGAGCCTATCCTTGGCCGAGAGGTCCGGGTAATCTTG
AAAACTGCATCGTGATGGGGATAGATCATTGCAATTATTGGTCTTCAACG
AGGAATGCCTAGTAAGCGCGAGTCATCAGCTCGCGTTGATTACGTCCCTG
CCCTTTGTACACACCGCCCGTCGCTCCTACCGATTGGGTGTGCTGGTGAA
GTGATCGGATTGGATTCGAGC-GGTGGCAACACTGC-------TCGGAAC
CGAGAAGATCATTAAACCCTCCC-ACCT----------------------
-----------------------------------
>O-1
-----------------------------------------------AGC
CATGCATGTCTAAGTATAAACTGCTT-ATACTGTGAAACCGCGAATGGCT
CATTATATCTGTTATAATTTATTTGATGG-TACAT---CTACTCGG-ATA
ACCGTAGTAAATCTAGAGCTAATACGTGC-GCACAACCCGACTT-CTGGA
AGGGTCGTATTT-ATTAGATAAAAGGCCAGCCG-GGCTCACGCCCGACCT
TCGGTGACTCATGATAACTTGACGAATCGCACGGCCTT-GTGCCGGCGAT
GTTTCATTCAAATTTCAGCCCTATCAATTGTCGATGGTAGGATAGAGGCC
TACCATGATGGTAACGGGTGACGGAGGATTAGGGTTCGATTCCGGAGAGG
GAGCCTGAGAAACGGCTACCACATCCAAGGAAGGCAGCAGGCGCGCAAAT
TACCCAATTCCGGTACGGAGAGGTAGTGACAAAAAATAACAATATCGGGC
CTTCAAGG--TCTGATAATTGGAATGAGTACAATTTAAATACCTTAACGA
GGATCCATTGGAGGGCAAGTCTGGTGCCAGCAGCCGCGGTAATTCCAGCT
CCAATAGCGTATATTTAAGTTGTTGCAGTTGAAAGGCTCGTAGTCGGAAT
TTAGCGCTTTCTCGATGGTCCGCC---TCTGGTGTGCACTGTCGACGAT-
TGTGCTTTCTGTCGGGGACGTG-TTCCTGGGCTTAACTGTCTGGGACTCG
GGCTCGGCGTGGTTACTTTGAGTAAATTAGAGTGTTCAAGGCAGGCGATC
GCCCTGAATACATTAGCATGGAATAGCATGATAGGACT-CTGGCCTATCT
TGCTGGTCTGTAGGACCGGAGTAATGATTAAGAGGGGCAGTCGGGGGCAT
TCGTATT-TCGTTGTCAGAGGTGAAATTCTTGGATTTACGAAAGACGAAC
ATCTGCGAAAGCATTTGCCAAGGATGTTTTCATTGATCAAGAACGAAAGT
TGGGGGCTCGAAGACGATTAGATACCGTCGTAGTCTCAACCATAAACGAT
GCCGACCAGGGATTGGCGAGCGTTCTTTT-GATGACCTCGCCAGCACCTT
GAGAGAAATCA-GAGTCTTTGGGTTCCGGGGGGAGTATGGTCGCAAGGCT
GAAACTTAAAGGAATTGACGGAAGGGCACCACCAGGCGTGG-AGCCTGCG
GCTTAATTTGACTCAACACGGGGAACCTTACCAGGTCCAGACACGGGAAT
GATGAACAGATTGAGAGCTCTTTTTTGATTCTGTGGGTGGTGGTGCATGG
CCGTTCTTAGTTGGTGGGTTGCCTTGTCAGGTT-GATTCCGGT-AACGAA
CGAGACCTCAGCCTGCTAAATAAT---CGGCGGTCCTCCTCGGATCGTCT
CGGTTTCTTAGAGGGACTATTGACGTTTAGTCAA-TGTAAGTGTGAGGCA
ATAACAGGTCTGTGATGCCCTTCGATGTTCTGGGCCGCACGCGCGCTACA
CTGATGCATTCAACGAGCCTATCCTTGGCCGAGAGGTCCGGGTAATCTTG
AAAACTGCATCGTGATGGGGATAGATCATTGCAATTATTGGTCTTCAACG
AGGAATGCCTAGTAAGCGCGAGTCATCAGCTCGCGTTGATTACGTCCCTG
CCCTTTGTACACACCGCCCGTCGCTCCTACCGATTGGGTGTGCTGGTGAA
GTGATCGGATTGGATTCGAGC-GGTGGCAACACTGC-------TCGGAAC
CGAGAAGATCATTAAACCCTCCC-ACCTAG--------------------
-----------------------------------
>O-2
-----------------------------------------------AGC
CATGCATGTCTAAGTATAAACTGCTT-ATACTGTGAAACCGCGAATGGCT
CATTATATCTGTTATAATTTATTTGATGG-TACAT---CTACTCGG-ATA
ACCGTAGTAAATCTAGAGCTAATACGTGC-GCACAACCCGACTT-CTGGA
AGGGTCGTATTT-ATTAGATAAAAGGCCAGCCG-GGCTCACGCCCGACCT
TCGGTGACTCATGATAACTTGACGAATCGCACGGCCTC-GTGCCGGCGAT
GTTTCATTCAAATTTCAGCCCTATCAATTGTCGATGGTAGGATAGAGGCC
TACCATGATGGTAACGGGTGACGGAGGATTAGGGTTCGATTCCGGAGAGG
GAGCCTGAGAAACGGCTACCACATCCAAGGAAGGCAGCAGGCGCGCAAAT
TACCCAATTCCGGTACGGAGAGGTAGTGACAAAAAATAACAATATCGGGC
CTTCAAGG--TCTGATAATTGGAATGAGTACAATTTAAATACCTTAACGA
GGATCCATTGGAGGGCAAGTCTGGTGCCAGCAGCCGCGGTAATTCCAGCT
CCAATAGCGTATATTTAAGTTGTTGCAGTTGAAAGGCTCGTAGTCGGAAT
TTAGCGCTTTCTCGATGGTCCGCC---TCTGGTGTGCACTGTCGACGAT-
TGTGCTTTCTGTCGGGGACGTG-TTCCTGGGCTTAACTGTCTGGGACTCG
GGCTCGGCGTGGTTACTTTGAGTAAATTAGAGTGTTCAGAGCAGGCGATC
GCCCTGAATACATTAGCATGGAATAGCATGATAGGACT-CTGGCCTATCT
TGCTGGTCTGTAGGACCGGAGTAATGATTAAGAGGGACAGTCGGGGGCAT
TCGTATT-TCGTTGTCAGAGGTGAAATTCTTGGATTTACGAAAGACGAAC
ATCTGCGAAAGCATTTGCCAAGGATGTTTTCATTGATCAAGAACGAAAGT
TGGGGGCTCGAAGACGATTAGATACCGTCGTAGTCTCAACCATAAACGAT
GCCGACCAGGGATTGGCGAGCGTTCTTTT-GATGACCTCGCCAGCACCTT
GAGAGAAATCA-GAGTCTTTGGGTTCCGGGGGGAGTATGGTCGCAAGGCT
GAAACTTAAAGGAATTGACGGAAGGGCACCACCAGGCGTGG-AGCCTGCG
GCTTAATTTGACTCAACACGGGGAACCTTACCAGGTCCAGACACGGGAAT
GATGAACAGATTGAGAGCTCTTTTTTGATTCTGTGGGTGGTGGTGCATGG
CCGTTCTTAGTTGGTGGGTTGCCTTGTCAGGTT-GATTCCGGT-AACGAA
CGAGACCTCAGCCTGCTAAATAAT---CGGCGGTCCTCCTCGGATCGTCT
CGGTTTCTTAGGGGGACTATTGACGTTTAGTCAA-TGTAAGTGTGAGGCA
ATAACAGGTCTGTGATGCCCTTCGATGTTCTGGGCCGCACGCGCGCTACA
CTGATGCATTCAACGAGCCTATCCTTGGCCGAGAGGTCCGGGTAATCTTG
AAAACTGCATCGTGATGGGGATAGATCATTGCAATTATTGGTCTTCAACG
AGGAATGCCTAGTAAGCGCGAGTCATCAGCTCGCGTTGATTACGTCCCTG
CCCTTTGTACACACCGCCCGTCGCTCCTACCGATTGGGTGTGCTGGTGAA
GTGATCGGATTGGATTCGAGC-GGTGGCAACACTGC-------TCGGAAC
CGAGAAGATCATTAAACCCTCCC-AC------------------------
-----------------------------------
>PM-1
------------------------------------------------GC
CATGCATGTCTAAGTATAAACTGCTT-ATACTGTGAAACCGCGAATGGCT
CATTATATCTGTTATAATTTATTTGATGG-TACAT---CTACTCGG-ATA
ACCGTAGTAAATCTAGAGCTAATACGTGC-GCACAACCCGACTT-CTGGA
AGGGTCGTATTT-ATTAGATAAAAGGCCAGCCG-GGCTCACGCCCGACCT
TCGGTGACTCATGATAACTTGACGAATCGCACGGCCTT-GTGCCGGCGAT
GTTTCATTCAAATTTCAGCCCTATCAATTGTCGATGGTAGGATAGAGGCC
TACCATGATGGTAACGGGTGACGGAGGATTAGGGTTCGATTCCGGAGAGG
GAGCCTGAGAAACGGCTACCACATCCAAGGAAGGCAGCAGGCGCGCAAAT
TACCCAATTCCGGTACGGAGAGGTAGTGACAAAAAATAACAATATCGGGC
CTTCAAGG--TCTGATAATTGGAATGAGTACAATTTAAATACCTTAACGA
GGATCCATTGGAGGGCAAGTCTGGTGCCAGCAGCCGCGGTAATTCCAGCT
CCAATAGCGTATATTTAAGTTGTTGCAGTTGAAAGGCCCGTAGTCGGAAT
TTAGCGCTTTCTCGATGGTCCGCC---TCTGGTGTGCACTGTCGACGAT-
TGTGCTTTCTGTCGGGGACGTG-TTCCTGGGCTTAATTGTCTGGGACTCG
GGCTCGGCGTGGTTACTTTGAGTAAATTAGAGTGTTCAAAGCAGGCGATC
GCCCGGAATACATTAGCATGGAATAGCATGATAGGACT-CTGGCCTATCT
TGCTGGTCTGTAGGACCGGAGTAATGATTAAGAGGGACAGTCGGGGGCAT
TCGTATT-TCGTTGTCAGAGGTGAAATTCTTGGATTTACGAAAGACGAAC
ATCTGCGAAAGCATTTGCCAAGGATGTTTTCATTGATCAAGAACGAAAGT
TGGGGGCTCGAAGACGATTAGATACCGTCGTAGTCTCAACCATAAACGAT
GCCGACCAGGGATTGGCGAGCGTTCTTTT-GATGACCTCGCCAGCACCTT
GAGAGAAATCA-GAGTCTTTGGGTTCCGGGGGGAGTATGGTCGCAAGGCT
GAAACTTAAAGGAATTGACGGAAGGGCACCACCAGGCGTGG-AGCCTGCG
GCTTAATTTGACTCAACACGGGGAACCTTACCAGGTCCAGACACGGGAAT
GATGAACAGATTGAGAGCTCTTTTTTGATTCTGTGGGTGGTGGTGCATGG
CCGTTCTTAGTTGGTGGGTTGCCTTGTCAGGTT-GATTCCGGT-AACGAA
CGAGACCTCAGCCTGCTAAATAAT---CGGCGGTCCTCCTCGGATCGTCT
CGGTTTCTTAGAGGGACTATTGACGTTTAGTCAA-TGTAAGTGTGAGGCA
ATAACAGGTCTGTGATGCCCTTCGATGTTCTGGGCCGCACGCGCGCTACA
CTGATGCATTCAACGAGCCTATCCTTGGCCGAGAGGTCCGGGTAATCTTG
AAAACTGCATCGTGATGGGGATAGATCATTGCAATTATTGGTCTTCAACG
AGGAATGCCTAGTAAGCGCGAGTCATCAGCTCGCGTTGATTACGTCCCTG
CCCCTTGTACACACCGCCCGTCGCTCCTACCGATTGGGTGTGCTGGTGAA
GTGATCGGATTGGATTCGAGC-GGTGGCAACACTGC-------TCGGAAC
CGAGAAGATCATTAAACCCTCCC-AC------------------------
-----------------------------------
>PM-2
-----------------------------------------------AGC
CATGCATGTCTAAGTATAAACTGCTT-ATACTGTGAAACCGCGAATGGCT
CATTATATCTGTTATAATTTATTTGATGG-TACAT---CTACTCGG-ATA
ACCGTAGTAAATCTAGAGCTAATACGTGC-GCACAACCCGACTT-CTGGA
AGGGTCGTATTT-ATTAGATAAAAGGCCAGCCG-GGCTCACGCCCGACCT
TCGGTGACTCATGATAACTTGACGAATCGCACGGCCTT-GTGCCGGCGAT
GTTTCATTCAAATTTCAGCCCTATCAATTGTCAATGGTAGGATAGAGGCC
TACCATGATGGTAACGGGTGACGGAGGATTAGGGCTCGATTCCGGAGAGG
GAGCCTGAGAAACGGCTACCACATCCAAGGAAGGCAGCAGGCGCGCAAAT
TACCCAATTCCGGTACGGAGAGGTAGTGACAAAAAATAACAATATCGGGC
CTTCAAGG--TCTGATAATTGGAATGAGTACAATTTAAATACCTTAACGA
GGATCCATTGGAGGGCAAGTCTGGTGCCAGCAGCCGCGGTAATTCCAGCT
CCAATAGCGTATATTTAAGTTGTTGCAGTTGAAAGGCTCGTAGTCGGAAT
TTAGCGCTTTCTCGATGGTCCGCC---TCTGGTGTGCACTGTCGACGAT-
TGTGCTTTCTGTCGGGGACGTG-TTCCTGGGCTTAACTGTCTGGGACTCG
CGCTCGGCGTGGTTACTTTGAGTAAATTAGAGTGTTCAAAGCAGGCGATC
GCCCTGAATACATTAGCATGGAATAGCATGATAGGACT-CTGGCCTATCT
TGCTGGTCTGTAGGACCGGAGTAATGATTAAGAGGGACAGTCGGGGGCAT
TCGTATT-TCGTTGTCAGAGGTGAAATTCTTGGATTTACGAAAGACGAAC
ATCTGCGAAAGCATTTGCCAAGGATGTTTTCATTGATCAAGAACGAAAGT
TGGGGGCTCGAAGACGATTAGATACCGTCGTAGTCTCAACCATAAACGAT
GCCGACCAGGGATTGGCGAGCGTTCTTTT-GATGACCTCGCCAGCACCTT
GAGAGAAATCA-GAGTCTTTGGGTTCCGGGGGGAGTATGGTCGCAAGGCT
GAAACTTAAAGGAATTGACGGAAGGGCACCACCAGGCGTGG-AGCCTGCG
GCTTAATTTGACTCAACACGGGGAACCTTACCAGGTCCAGACACGGGAAT
GATGAACAGATTGAGAGCTCTTTTTTGATTCTGTGGGTGGTGGTGCATGG
CCGTTCTTAGTTGGTGGGTTGCCTTGTCAGGTT-GATTCCGGT-AACGAA
CGAGACCTCAGCCTGCTAAATAAT---CGGCGGTCCTCCTCGGATCGTCT
CGGTTTCTTAGAGGGACTATTGACGTTTAGTCAA-TGTAAGTGTGAGGCA
ATAACAGGTCTGTGATGCCCTTCGATGTTCTGGGCCGCACGCGCGCTACA
CCGATGCATTCAACGAGCCTATCCTTGGCCGAGAGGTCCGGGTAATCTTG
AAAACTGCATCGTGATGGGGATAGATCATTGCAATTATTGGTCTTCAACG
AGGAATGCCTAGTAAGCGCGAGTCATCAGCTCGCGTTGATTACGTCCCTG
CCCTTTGTACACACCGCCCGTCGCTCCTACCGATTGGGTGTGCTGGTGAA
GTGATCGGATTGGATTCGAGC-GGTGGCAACACTGC-------TCGGAAC
CGAGAAGATCATTAAACCCTCCC-AC------------------------
-----------------------------------
>PM-3
-----------------------------------------------AGC
CATGCATGTCTAAGTATAAACTGCTT-ATACTGTGAAACCGCGAATGGCT
CATTATATCTGTTATAATTTATTTGATGG-TACAT---CTACTCGG-ATA
ACCGTAGTAAATCTAGAGCTAATACGTGC-GCACAACCCGACTT-CTGGA
AGGGTCGTATTT-ATTAGATAAAAGGCCAGCCG-GGCTCACGCCCGACCT
TCGGTGACTCATGATAACTTGACGAATCGCACGGCCTT-GTGCCGGCGAT
GTTTCATTCAAATTTCAGCCCTATCAATTGTCGATGGTAGGATAGAGGCC
TACCATGATGGTAACGGGTGACGGAGGATTAGGGTTCGATTCCGGAGAGG
GAGCCTGAGAAACGGCTACCACATCCAAGGAAGGCAGCAGGCGCGCAAAT
TACCCAATTCCGGTACGGAGAGGTAGTGACAAAAAATAACAATATCGGGC
CTTCAAGG--TCTGATAATTGGAATGAGTACAATTTAAATACCTTAACGA
GGATCCATTGGAGGGCAAGTCTGGTGCCAGCAGCCGCGGTAATTCCAGCT
CCAATAGCGTATATTTAAGTTGTTGCAGTTGAAAGGCTCGTAGTCGGAAT
TTAGCGCTTTCTCGATGGTCCGCC---TCTGGTGTGCACTGTCGACGAT-
TGTGCTTTCTGTCGGGGACGTG-TTCCTGGGCTTAATTGTCTGGGACTCG
GGCTCGGCGTGGTTACTTTGAGTAAATTAGAGTGTTCAAAGCAGGCGATC
GCCCTGAATACATTAGCATGGAATAGCATGATAGGACT-CTGGCCTATCT
TGCTGGTCTGTAGGACCGGAGTAATGATTAAGAGGGACAGTCGGGGGCAT
TCGTATT-TCGTTGTCAGAGGTGAAATTCTTGGATTTACGAAAGACGAAC
ATCTGCGAAAGCATTTGCCAAGGATGTTTTCATTGATCAAGAACGAAAGT
TGGGGGCTCGAAGACGATTAGATACCGTCGTAGTCTCAACCATAAACGAT
GCCGACCAGGGATTGGCGAGCGTTCTTTT-GATGACCTCGCCAGCACCTT
GAGAGAAATCA-GAGTCTTTGGGTTCCGGGGGGAGTATGGTCGCAAGGCT
GAAACTTAAAGGAATTGACGGAAGGGCACCACCAGGCGTGG-AGCCTGCG
GCTTAATTCGACTCAACACGGGGAACCTTACCAGGTCCAGACACGGGAAT
GATGAACAGATTGAGAGCTCTTTTTTGATTCTGTGGGTGGTGGTGCATGG
CCGTTCTTAGTTGGTGGGTTGCCTTGTCAGGTT-GATTCCGGT-AACGAA
CGAGACCTCAGCCTGCTAAATAAT---CGGCGGTCCTCCTCGGATCGTCT
CGGTTTCTTAGAGGGACTGTTGACGTTTAGTCAA-TGTAAGTGTGAGGCA
ATAACAGGTCTGTGATGCCCTTCGATGTTCTGGGCCGCACGCGCGCTACA
CTGATGCATTCAACGAGCCTATCCTTGGCCGAGAGGTCCGGGTAATCTTG
AAAACTGCATCGTGATGGGGATAGATCATTGCAATTATTGGTCTTCAACG
AGGAATGCCTAGTAAGCGCGAGTCATCAGCTCGCGTTGATTACGTCCCTG
CCCTTTGTACACACCGCCCGTCGCTCCTACCGATTGGGTGTGCTGGTGAA
GTGATCGGATTGGATTCGAGC-GGTGGCAACACTGC-------TCGGAAC
CGAGAAGATCATTAAACCCTCC----------------------------
-----------------------------------
>QV1-2
-----------------------------------------------AGC
CATGCATGTCTAAGTATAAACTGCTT-ATACTGTGAAACCGCGAATGGCT
CATTATATCTGTTATAATTTATTTGATGG-TACAT---CTACTCGG-ATA
ACCGTAGTAAATCTAGAGCTAATACGTGC-GCACAACCCGACTT-CTGGA
AGGGTCGTATTT-ATTAGATAAAAGGCCAGCCG-GGCTCACGCCCGACCT
TCGGTGACTCATGATAACTTGACGAATCGCACGGCCTT-GTGCCGGCGAT
GTTTCATTCAAATTTCAACCCTATCAATTGTCGATGGTAGGATAGAGGCC
TACCATGATGGTAACGGGTGACGGAGGATTAGGGTTCGATTCCGGAGAGG
GAGCCTGAGAAACGGCTACCACATCCAAGGAAGGCAGCAGGCGCGCAAAT
TACCCAATTCCGGTACGGAGAGGTAGTGACAAAAAATAACAATATCGGGC
CTTCAAGG--TCTGATAATTGGAATGAGTACAATTTAAATACCTTAACGA
GGATCCATTGGAGGGCAAGTCTGGTGCCAGCAGCCGCGGTAATTCCAGCT
CCAATAGCGTATATTTAAGTTGTTGCAGTTGAAAGGCTCGTAGTCGGAAT
TTAGCGCTTTCTCGATGGTCCGCC---CCTGGTGTGCACTGTCGACGAT-
TGTGCTTTCTGTCGGGGACGTG-TTCCTGGGCTTAACTGTCTGGGACTCG
GGCTCGGCGTGGTTACTTTGAGTAAATTAGAGTGTTCAAAGCAGGCGATC
GCCCTGAATACATTAGCATGGAATAGCATGATAGGACT-CTGGCCTATCT
TGCTGGTCTGTAGGACCGGAGTAATGATTAAGAGGGACAGTCGGGGGCAT
TCGTATT-TCGTTGTCAGAGGTGAAATTCTTGGATTTACGAAAGACGAAC
ATCTGCGAAAGCATTTGCCAAGGATGTTTTCATTGATCAAGAACGAAAGT
TGGGGGCTCGAAGACGATTAGATACCGTCGTAGTCTCAACCATAAACGAT
GCCGACCAGGGATTGGCGAGCGTTCTTTT-GATGACCTCGCCAGCACCTT
GAGAGAAATCA-GAGTCTTTGGGTTCCGGGGGGAGTATGGTCGCAAGGCT
GAAACTTAAAGGAATTGACGGAAGGGCACCACCAGGCGTGG-AGCCTGCG
GCTTAATTTGACTCAACACGGGGAACCTTACCAGGTCCAGACACGGGAAT
GATGAACAGATTGAGAGCTCTTTTTTGATTCTGTGGGTGGTGGTGCATGG
CCGTTCTTAGTTGGTGGGTTGCCTTGTCAGGTT-GATTCCGGT-AACGAA
CGAGACCTCAGCCTGCTAAATAAT---CGGCGGTCCTCCTCGGATCGTCT
CGGTTTCTTAGAGGGACTATTGACGTTTAGTCAA-TGTAAGTGTGAGGCA
ATAACAGGTCTGTGATGCCCTTCGATGTTCTGGGCCGCACGCGCGCTACA
CTGATGCATTCAACGAGCCTATCCTTGGCCGAGAGGTCCGGGTAATCTTG
AAAACTGCATCGTGATGGGGATAGATCATTGCAATTATTGGTCTTCAACG
AGGAATGCCTAGTAAGCGCGAGTCATCAGCTCGCGTTGATTACGTCCCTG
CCCTTTGTACACACCGCCCGTCGCTCCTACCGATTGGGTGTGCTGGTGAA
GTGATCGGATTGGATTCGAGC-GGTGGCAACACTGC-------TCGGAAC
CGAGAAGATCATTAAACCCTCCC-AC------------------------
-----------------------------------
>QV1-3
-----------------------------------------------AGC
CATGCATGTCTAAGTATAAACTGCTT-ATACTGTGAAACCGCGAATGGCT
CATTATATCTGTTATAATTTATTTGATGG-TACAT---CTACTCGG-ATA
ACCGTAGTAAATCTAGAGCTAATACGCGC-GCACAACCCGACTT-CTGGA
AGGGTCGTATTT-ATTAGATAAAAGGCCAGCCG-GGCTCACGCCCGACCT
TCGGTGACTCATGATAACTTGACGAATCGCACGGCCTT-GTGCCGGCGAT
GTTTCATTCAAATTTCAGCCCTATCAATTGTCGATGGTAGGATAGAGGCC
TACCATGATGGTAACGGGTGACGGAGGATTAGGGTTCGATTCCGGAGAGG
GAGCCTGAGAAACGGCTACCACATCCAAGGAAGGCAGCAGGCGCGCAAAT
TACCCAATTCCGGTACGGAGAGGTAGTGACAAAAAATAACAATATCGGGC
CTTCAAGG--TCTGATAATTGGAATGAGTACAATTTAAATACCTTAACGA
GGATCCATTGGAGGGCAAGTCTGGTGCCAGCAGCCGCGGTAATTCCAGCT
CCAATAGCGTATATTTAAGTTGTTGCAGTTGAAAGGCTCGTAGTCGGAAT
TTAGCGCTTTCTCGATGGTCCGCC---TCTGGTGTGCACTGTCGACGAT-
TGTGCTTTCTGTCGGGGACGTG-TTCCTGGGCTTAATTGTCTGGGACTCG
GGCTCGGCGTGGTTACTTTGAGTAAATTAGAGTGTTCAAAGCAGGCGATC
GCCCTGAATACATTAGCATGGAATAGCATGATAGGACT-CTGGCCTATCT
TGCTGGTCTGTAGGACCGGAGTAATGATTAAGAGGGACAGTCGGGGGCAT
TCGTATT-TCGTTGTCAGAGGTGAAATTCTTGGATTTACGAAAGACGAAC
ATCTGCGAAAGCATTTGCCAAGGATGTTTTCATTGATCAAGAACGAAAGT
TGGGGGCTCGAAGACGATTAGATACCGTCGTAGTCTCAACCATAAACGAT
GCCGACCAGGGATTGGCGAGCGTTCTTTT-GATGACCTCGCCAGCACCTT
GAGAGAAATCA-GAGTCTTTGGGTTCCGGGGGGAGTATGGTCGCAAGGCT
GAAACTTAAAGGAATTGACGGAAGGGCACCACCAGGCGTGG-AGCCTGCG
GCTTAATTTGACTCAACACGGGGAACCTTACCAGGTCCAGACACGGGAAT
GATGAACAGATTGAGAGCTCTTTTTTGATTCTGTGGGTGGTGGTGCATGG
CCGTTCTTAGTTGGTGGGTTGCCTTGTCAGGTT-GATTCCGGT-AACGAA
CGAGACCTCAGCCTGCTAAATAAT---CGGCGGTCCTCCTCGGATCGTCT
CGGTTTCTTAGAGGGACTATTGACGTTTAGTCAA-TGTAAGTGTGAGGCA
ATAACAGGTCTGTGATGCCCTTCGATGTTCTGGGCCGCACGCGCGCTACA
CTGATGCATTCAACGAGCCTATCCTTGGCCGAGAGGTCCGGGTAATCTTG
AAAACTGCATCGTGATGGGGATAGATCATTGCAATTATTGGTCTTCAACG
AGGAATGCCTAGTAAGCGCGAGTCATCAGCTCGCGTTGATTACGTCCCTG
CCCTTTGTACACACCGCCCGTCGCTCCTACCGATTGGGTGTGCTGGTGAA
GTGATCGGATTGGATTCGAGC-GGTGGCAACACTGC-------TCGGAAC
CGAGAAGATCATTAAACC--------------------------------
-----------------------------------
>QV2-1
-----------------------------------------------AGC
CATGCATGTCTAAGTATAAACTGCTT-ATACTGTGAAACCGCGAATGGCT
CATTATATCTGTTATAATTTATTTGATGG-TACAT---CTACTCGG-ATA
ACCGTAGTAAATCTAGAGCTAATACGTGC-GCACAACCCGACTT-CTGGA
AGGGTCGTATTT-ATTAGATAAAAGGCCAGCCG-GGCTCACGCCCGACCT
TCGGTGACTCATGATAACTTGACGAATCGCACGGCCTT-GTGCCGGCGAT
GTTTCATTCAAATTTCAGCCCTATCAATTGTCGATGGTAGGATAGAGGCC
TACCATGATGGTAACGGGTGACGGAGGATTAGGGTTCGATTCCGGAGAGG
GAGCCTGAGAAACGGCTACCACATCCAAGGAAGGCAGCAGGCGCGCAAAT
TACCCAATTCCGGTACGGAGAGGTAGTGACAAAAAATAACAATATCGGGC
CTTCAAGG--TCTGATAATTGGAATGAGTACAATTTAAATACCTTAACGA
GGATCCATTGGAGGGCAAGTCTGGTGCCAGCAGCCGCGGTAATTCCAGCT
CCAATAGCGTATATTTAAGTTGTTGCAGTTGAAAGGCTCGTAGTCGGAAT
TTAGCGCTTTCTCGATGGTCCGCC---TCTGGTGTGCACTGTCGACGAT-
TGTGCTTTCTGTCGGGGACGTG-TTCCTGGGCTTAACTGTCTGGGACTCG
GGCTCGGCGTGGTTACTTTGAGTAAATTAGAGTGTTCAAAGCAGGCGATC
GCCCTGAATACATTAGCATGGAATAGCATGATAGGACT-CTGGCCTATCT
TGCTGGTCTGTAGGACCGGAGTAATGATTAAGAGGGACAGTCGGGGGCAT
TCGTATT-TCGTTGTCAGAGGTGAAATTCTTGGATTTACGAAAGACGAAC
ATCTGCGAAAGCATTTGCCAAGGATGTTTTCATTGATCAAGAACGAAAGT
TGGGGGCTCGAAGACGATTAGATACCGTCGTAGTCTCAACCATAAACGAT
GCCGACCAGGGATTGGCGAGCGTTCTTTT-GATGACCTCGCCAGCACCTT
GAGAGAAATCA-GAGTCTTTGGGTTCCGGGGGGAGTATGGTCGCAAGGCT
GAAACTTAAAGGAATTGACGGAAGGGCACCACCAGGCGTGG-AGCCTGCG
GCTTAATTTGACTCAACACGGGGAACCTTACCAGGTCCAGACACGGGAAT
GATGAACAGATTGAGAGCTCTTTTTTGATTCTGTGGGTGGTGGTGCATGG
CCGTTCTTAGTTGGTGGGTTGCCTTGTCAGGTC-GATTCCGGT-AACGAA
CGAGACCTCAGCCTGCTAAATAAT---CGGCGGTCCTCCTCGGATCGTCT
CGGTTTCTTAGAGGGACTATTGACGTTTAGTCAA-TGTAAGTGTGAGGCA
ATAACAGGTCTGTGATGCCCTTCGATGTTCTGGGCCGCACGCGCGCTACA
CTGATGCATTCAACGAGCCTATCCTTGGCCGAGAGGTCCGGGTAATCTTG
AAAACTGCATCGTGATGGGGATAGATCATTGCAATTATTGGTCTTCAACG
AGGAATGCCTAGTAAGCGCGAGTCATCAGCTCGCGTTGATTACGTCCCTG
CCCTTTGTACACACCGCCCGTCGCTCCTACCGATTGGGTGTGCTGGTGAA
GTGATCGGATTGGATTCGAGC-GGTGGCAACACTGC-------TCGGAAC
CGAGAAGATCATTAAACCCTCCC-AC------------------------
-----------------------------------
>QV2-2
-----------------------------------------------AGC
CATGCATGTCTAAGTATAAACTGCTT-ATGCTGTGAAACCGCGAATGGCT
CATTATATCTGTTATAATTTATTTGATGG-TACAT---CTACTCGG-ATA
ACCGTAGTAAATCTAGAGCTAATACGTGC-GCACAACCCGACTT-CTGGA
AGGGTCGTATTT-ATTAGATAAAAGGCCAGCCG-GGCTCACGCCCGACCT
TCGGTGACTCATGATAACTTGACGAATCGCACGGCCTT-GTGCCGGCGAT
TTTTCATTCAAATTTCAGCCCTATCAATTGTCGATGGTAGGATAGAGGCC
TACCATGATGGTAACGGGTGACGGAGGATTAGGGTTCGATTCCGGAGAGG
GAGCCTGAGAAACGGCTACCACATCCAAGGAAGGCAGCAGGCGCGCAAAT
TACCCAATTCCGGTACGGAGAGGTAGTGACAAAAAATAACAACATCGGGC
CTTCAAGG--TCTGATAATTGGAATGAGTACAATTTAAATACCTTAACGA
GGATCCATTGGAGGGCAAGTCTGGTGCCAGCAGCCGCGGTAATTCCAGCT
CCAATAGCGTATATTTAAGTTGTTGCAGTCGAAAGGCTCGTAGTCGGAAT
TTAGCGCTTTCTCGATGGTCCGCC---TCTGGTGTGCACTGTCGACGAT-
TGTGCTTTCTGTCGGGGACGTG-TTCCTGGGCTTAACTGTCTGGGACTCG
GGCTCGGCGTGGTTACTTTGAGTAAATTAGAGTGTTCAAAGCAGGCGATC
GCCCTGAATACATTAGCATGGAATAGCATGATAGGACT-CTGGCCTATCT
TGCTGGTCTGTAGGACCGGAGTAATGATTAAGAGGGACAGTCGGGGGCAT
TCGTATT-TCGTTGTCAGAGGTGAAATTCTTGGATTTACGAAAGACGAAC
ATCTGCGAAAGCATTTGCCAAGGATGTTTTCATTGATCAAGAACGAAAGT
TGGGGGCTCGAAGACGATTAGATACCGTCGTAGTCTCAACCATAAACGAT
GCCGACCAGGGATTGGCGAGCGTTCTTTT-GATGACCTCGCCAGCACCTT
GAGAGAAATCA-GAGTCTTTGGGTTCCGGGGGGAGTATGGTCGCAAGGCT
GAAACTTAAAGGAATTGACGGAAGGGCACCACCAGGCGTGG-AGCCTGCG
GCTTAATTTGACTCAACACGGGGAACCTTACCAGGTCCAGACACGGGAAT
GATGAACAGATTGAGAGCTCTTTTTTGATTCTGTGGGTGGTGGTGCATGG
CCGTTCTTAGTTGGTGGGTTGCCTTGTCAGGTT-GATTCCGGT-AACGAA
CGAGACCTCAGCCTGCTAAATAAT---CGGCGGTCCTCCTCGGATCGTCT
CGGTTTCTTAGAGGGACTATTGACGTTTAGTCAA-TGTAAGTGTGAGGCA
ATAACAGGTCTGTGATGCCCTTCGATGTTCTGGGCCGCACGCGCGCTACA
CTGATGCATTCAACGAGCCTATCCTTGGCCGAGAGGTCCGGGTAATCTTG
AAAACTGCATCGTGATGGGGATAGATCATTGCAATTATTGGTCTTCAACG
AGGAGTGCCTAGTAAGCGCGAGTCATCAGCTCGCGTTGATTACGTCCCTG
CCCTTTGTACACACCGCCCGTCGCTCCTACCGATTGGGTGTGCTGGTGAA
GTGATCGGATTGGATTCGAGC-GGTGGCAACACTGC-------TCGGAAC
CGAGAAGATCATTAAACCCTCCC-AC------------------------
-----------------------------------
>QV2-3
-----------------------------------------------AGC
CATGCATGTCTAAGTATAAACTGCTT-ATACTGTGAAACCGCGAATGGCT
CATTATATCTGTTATAATTTATTTGATGG-TACAT---CTACTCGG-ATA
ACCGTAGTAAATCTAGAGCTAATACGTGC-GCACAACCCGACTT-CTGGA
AGGGTCGTATTT-ATTAGATAAAAGGCCAGCCG-GGCTCACGCCGGACCT
TCGGTGACTCATGATAACTTGACGAATCGCACGGCCTT-GTGCCGGCGAT
GTTTCATTCAAATTTCAGCCCTATCAATTGTCGATGGTAGGATAGAGGCC
TACCATGATGGTAACGGGTGACGGAGGATTAGGGTTCGATTCCGGAGAGG
GAGCCTGAGAAACGGCTACCACATCCAAGGAAGGCAGCAGGCGCGCAAAT
TACCCAATTCCGGTACGGAGAGGTAGTGACAAAAAATAACAATATCGGGC
CTTCAAGG--TCTGATAATTGGAATGAGTACATTTTAAGTACCTTAACGA
GGATCCATTGGAGGGCAAGTCTGGTGCCAGCAGCCGCGGTGATTCCAGCT
CCAATAGCGTATATTTAAGTTGTTGCAGTTGAAAGGCTCGTAGTCGGAAT
TTAGCGCTTTCTCGATGGTCCGCC---TCTGGTGTGCACTGTCGACGAT-
TGTGCTTTCTGTCGGGGACGTG-TTCCTGGGCTTAACTGTCTGGGACTCG
GGCTCGGCGTGGTTACTTTGAGTAAATTAGAGTGTTCAAAGCAGGCGATC
GCCCTGAATACATTAGCATGGAATAGCATGATAGGACT-CTGGCCTATCT
TGCTGGTCTGTAGGACCGGAGTAATGATTAAGAGGGACAGTCGGGGGCAT
TCGTATT-TCGTTGTCAGAGGTGAAATTCTTGGATTTACGAAAGACGAAC
ATCTGCGAAAGCATTTGCCAAGGATGTTTTCATTGATCAAGAACGAAAGT
TGGGGGCTCGAAGACGATTAGATACCGTCGTAGTCTCAACCATAAACGAT
GCCGACCAGGGATTGGCGAGCGTTCTTTT-GATGACCTCGCCAGCACCTT
GAGAGAAATCA-GAGTCTTTGGGTTCCGGGGGGAGTATGGTCGCAAGGCT
GAAACTTAAAGGAATTGACGGAAGGGCACCACCAGGCGTGG-AGCCTGCG
GCTTAATTTGACTCAACACGGGGAACCTTACCAGGTCCAGACACGGGAAT
GATGAACAGATTGAGAGCTCTTTTTTGATTCTGTGGGTGGTGGTGCATGG
CCGTTCTTAGTTGGTGGGTTGCCTTGTCAGGTT-GATTCCGGT-AACGAA
CGAGACCTCAGCCTGCTAAATAAT---CGGCGGTCCTCCTCGGATCGTCT
CGGTTTCTTAGAGGGACTATTGACGTTTAGTCAA-TGTAAGTGTGAGGCA
ATAACAGGTCTGTGATGCCCTTCGATGTTCTGGGCCGCACGCGCGCTACA
CTGATGCATTCAACGAGCCTATCCTTGGCCGAGAGGTCCGGGTAATCTTG
AAAACTGCATCGTGATGGGGATAGATCATTGCAATTATTGGTCTTCAACG
AGGAATGCCTAGTAAGCGCGAGTCATCAGCTCGCGTTGATTACGTCCCTG
CCCTTTGTACACACCGCCCGTCGCTCCTACCGATTGGGTGTGCTGGTGAA
GTGATCGGATTGGATTCGAGC-GGTGGCAACACTGC-------TCGGAAC
CGAGAAGATCATTAAACCCTCCC-A-------------------------
-----------------------------------
>RM-1
-----------------------------------------------AGC
CATGCATGTCTAAGTATAAACTGCTT-ATACTGTGAAACCGCGAATGGCT
CATTATATCTGTTATAATTTATTTGATGG-TACAT---CTACTCGG-ATA
ACCGTAGTAAATCTAGAGCTAATACGTGC-GCACAACCCGACTT-CTGGA
AGGGTCGTATTT-ATTAGATAAAAGGCCAGCCG-GGCTCACGCCCGACCT
TCGGTGACTCATGATAACTTGACGAATCGCACGGCCTT-GTGCCGGCGAT
GTTTCATTCAAATTTCAGCCCTATCAATTGTCGATGGTAGGATAGAGGCC
TACCATGATGGTAACGGGTGACGGAGGATTAGGGTTCGATTCCGGAGAGG
GAGCCTGAGAAACGGCTACCACATCCAAGGAAGGCAGCAGGCGCGCAAAT
TACCCAATTCCGGTACGGAGAGGTAGTGACAAAAAATAACAATATCGGGC
CTTCAAGG--TCTGATAATTGGAATGAGTACAATTTAAATACCTTAACGA
GGATCCATTGGAGGGCAAGTCTGGTGCCAGCAGCCGCGGTAATTCCAGCT
CCAATAGCGTATATTTAAGTTGTTGCAGTTGAAAGGCTCGTAGTCGGAAT
TTAGCGCTTTCTCGATGGTCCGCC---TCTGGTGTGCACTGTCGACGAT-
TGTGCTTTCTGTCGGGGACGTG-TTCCTGGGCTTAATTGTCTGGGACTCG
GGCTCGGCGTGGTTACTTTGAGTAAATTAGAGTGTTCAAAGCAGGCGATC
GCCCTGAATACATTAGCATGGAATAGCATGATAGGACT-CTGGCCTATCT
TGCTGGTCTGTAGGACCGGAGTAATGATTAAGAGGGACAGTCGGGGGCAT
TCGTATT-TCGTTGTCAGAGGTGAAATTCTTGGATTTACGAAAGACGAAC
ATCTGCGAAAGCATTTGCCAAGGATGTTTTCATTGATCAAGAACGAAAGT
TGGGGGCTCGAAGACGATTAGATACCGTCGTAGTCTCAACCATAAACGAT
GCCGACCAGGGATTGGCGAGCGTTCTTTT-GATGACCTCGCCAGCACCTT
GAGAGAAATCA-GAGTCTTTGGGTTCCGGGGGGAGTATGGTCGCAAGGCT
GAAACTTAAAGGAATTGACGGAAGGGCACCACCAGGCGTGG-AGCCTGCG
GCTTAATTTGACTCAACACGGGGAACCTTACCAGGTCCAGACACGGGAAT
GATGAACAGATTGAGAGCTCTTTTTTGATTCTGTGGGTGGTGGTGCATGG
CCGTTCTTAGTTGGTGGGTTGCCTTGTCAGGTT-GATTCCGGT-AACGAA
CGAGACCTCAGCCTGCTAAATAAT---CGGCGGTCCTCCTCGGATCGTCT
CGGTTTCTTAGAGGGACTATTGACGTTTAGTCAA-TGTAAGTGTGAGGCA
ATAACAGGTCTGTGATGCCCTTCGATGTTCTGGGCCGCACGCGCGCTACA
CTGATGCATTCAACGAGCCTATCCTTGGCCGAGAGGTCCGGGTAATCTTG
AAAACTGCATCGTGATGGGGATAGATCATTGCAATTATTGGTCTTCAACG
AGGAATGCCTAGTAAGCGCGAGTCATCAGCTCGCGTTGATTACGTCCCTG
CCCTTTGTACACACCGCCCGTCGCTCCTACCGATTGGGTGTGCTGGTGAA
GTGATCGGATTGGATTCGAGC-GGTGGCAACACTGC-------TCGGAAC
CGAGAAGATCATAAAACCCTCCC-AC------------------------
-----------------------------------
>RM-2
-----------------------------------------------AGC
CATGCATGTCTAAGTATAAACTGCTT-ATACTGTGAAACCGCGAATGGCT
CATTATATCTGTTATAATTTATTTGATGG-TACAT---CTACTCGG-ATG
ACCGTAGTAAATCTAGAGCTAATACGTGC-GCACAACCCGACTT-CTGGA
AGGGTCGTATTT-ATTAGATAAAAGGCCAGCCG-GGCTCACGCCCGACCT
TCGGTGACTCATGATAACTTGACGAATCGCACGGCCTT-GTGCCGGCGAT
GTTTCATTCAAATTTCAGCCCTATCAATTGTCGATGGTAGGATAGAGGCC
TACCATGATGGTAACGGGTGACGGAGGATTAGGGTTCGATTCCGGAGAGG
GAGCCTGAGAAACGGCTACCACATCCAAGGAAGGCAGCAGGCGCGCAAAT
TACCCAATTCCGGTACGGAGAGGTAGTGACAAAAAATAACAATATCGGGC
CTTCAAGG--TCTGATAATTGGAATGAGTACAATTTAAATACCTTAACGA
GGATCCATTGGAGGGCAAGTCTGGTGCCAGCAGCCGCGGTAATTCCAGCT
CCAATAGCGTATATTTAAGTTGTTGCAGTTGAAAGGCTCGTAGTCGGAAT
TTAGCGCTTTCTCGATGGTCCGCC---TCTGGTGTGCACTGTCGACGAT-
TGTGCTTTCTGTCGGGGACGTG-TTCCTGGGCTTAACTGTCTGGGACTCG
GGCTCGGCGTGGTTACTTTGAGTAAATTAGAGTGTTCAAAGCAGGCGATC
GCCCTGAATACATTAGCATGGAATAGCATGATAGGACT-CTGGCCTATCT
TGCTGGTCTGTAGGACCGGAGTAATGATTAAGAGGGACAGTCGGGGGCAT
TCGTATT-TCGTTGTCAGAGGTGAAATTCTTGGATTTACGAAAGACGAAC
ATCTGCGAAAGCATTTGCCGAGGATGTTTTCATTGATCAAGAACGAAAGT
TGGGGGCTCGAAGACGATTAGATACCGTCGTAGTCTCAACCATAAACGAT
GCCGACCAGGGATTGGCGAGCGTTCTTTT-GATGACCTCGCCAGCACCTT
GAGAGAAATCA-GAGTCTTTGGGTTCCGGGGGGAGTATGGTCGCAAGGCT
GAAACTTAAAGGAATTGACGGAAGGGCACCACCAGGCGTGG-AGCCTGCG
GCTTAATTTGACTCAACACGGGGAACCTTACCAGGTCCAGACACGGGAAT
GATGAACAGATTGAGAGCTCTTTTTTGATTCTGTGGGTGGTGGTGCATGG
CCGTTCTTAGTTGGTGGGTTGCCTTGTCAGGTT-GATTCCGGT-AACGAA
CGAGACCTCAGCCTGCTAAATAAT---CGGCGGTCCTCCTCGGATCGTCT
CGGTTTCTTAGAGGGACTATTGACGTTTAGTCAA-TGTAAGTGTGAGGCA
ATAACAGGTCTGTGATGCCCTTCGATGTTCTGGGCCGCACGCGCGCTACA
CTGATGCATTCAACAGGCCTATCCTTGGCCGAGAGGTCCGGGTAATCTTG
AAAACTGCATCGTGATGGGGATAGATCATTGCAATTATTGGTCTTCAACG
AGGAATGCCTAGTAAGCGCGAGTCATCAGCTCGCGTTGATTACGTCCCTG
CCCTTTGTACACACCGCCCGTCGCTCCTACCGATTGGGTGTGCTGGTGAA
GTGATCGGATTGGATTCGAGC-GGTGGCAACACTGC-------TCGGAAC
CGAGAAGATCATTAAACCCTCCC-AC------------------------
-----------------------------------
>RM-3
-----------------------------------------------AGC
CATGCATGTCTAAGTATAAACTGCTT-ATACTGTGAAACCGCGAATGGCT
CATTATATCTGTTATAATTTATTTGATGG-TACAT---CTACTCGG-ATA
ACCGTAGTAAATCTAGAGCTAATACGTGC-GCACAACCCGACTT-CTGGA
AGGGTCGTATTT-ATTAGATAAAAGGCCAGCCG-GGCTCACGCCCGACCT
TCGGTGACTCATGATAACTTGACGAATCGCACGGCCTT-GTGCCGGCGAT
GTTTCATTCAAATTTCAGCCCTATCAATTGTCGATGGTAGGATAGAGGCC
TACCATGATGGTAACGGGTGACGGAGGATTAGGGTTCGATTCCGGAGAGG
GAGCCTGAGAAACGGCTACCACATCCAAGAAAGGCAGCAGGCGCGCAAAT
TACACAATTCCGGTACGGAGAGGTAGTGACAAAAAATAACAATATCGGGC
CTTCAAGG--TCTGATAATTGGAATGAGTACAATTTAAATACCTTAACGA
GGATCCATTGGAGGGCAAGTCTGGTGCCAGCAGCCGCGGTAATTCCAGCT
CCAATAGCGTATATCTAAGTTGTTGCAGTTGAAAGGCTCGTAGTCGGAAT
TTAGCGCTTTCTCGATGGTCCGCC---TCTGGTGTGCACTGTCGACGAT-
TGTGCCTTCTGTCGGGGACGTG-TTCCTGGGCTTAACTGTCTGGGACTCG
GGCTCGGCGTGGTTACTTTGAGTAAATTAGAGTGTTCAAAGCAGGCGATC
GCCCTGAATACATTAGCATGGAATAGCATGATAGGACT-CTGGCCTATCT
TGCTGGTCTGTAGGACCGGAGTAATGATTAAGAGGGACAGTCGGGGGCAT
TCGTATT-TCGTTGTCAGAGGTGAAATTCTTGGATTTACGAAAGACGAAC
ATCTGCGAAAGCATTTGCCAAGGATGTTTTCATTGATCAAGAACGAAAGT
TGGGGGCTCGAAGACGATTAGATACCGTCGTAGTCTCAACCATAAACGAT
GCCGACCAGGGATTGGCGAGCGTTCTTTT-GATGACCTCGCCAGCACCTT
GAGAGAAATCA-GAGTCTTTGGGTTCCGGGGGGAGTATGGTCGCAAGGCT
GAAACTTAAAGGAATTGACGGAAGGGCACCACCAGGCGTGG-AGCCTGCG
GCTTAATTTGACTCAACACGGGGAACCTTACCAGGTCCAGACACGGGAAT
GATGAACAGATTGAGAGCTCTTTTTTGATTCTGTGGGTGGTGGTGCATGG
CCGTTCTTAGTTGGTGGGTTGCCTTGTCAGGTT-GATTCCGGT-AACGAA
CGAGACCTCAGCCTGCTAATTAAT---CGGCGGTCCTCCTCGGATCGTCT
CGGTTTCTTAGAGGGACTATTGACGTTTAGTCAA-TGTAAGTGTGAGGCA
ATAACAGGTCTGTGATGCCCTTCGATGTTCTGGGCCGCACGCGCGCTACG
CTGATGCATTCAACGAGCCTATCCTTGGCCGGGAGGTCCGGGTAATCTTG
AAAACTGCATCGTGATGGGGATAGATCATTGCAATTATTGGTCTTCAACG
AGGAATGCCTAGTAAGCGCGAGTCATCAGCTCGCGTTGATTACGTCCCTG
CCCTTTGTACACACCGCCCGTCGCTCCTACCGATTGGGTGTGCTGGTGAA
GTGATCGGATTGGATTCGAGC-GGTGGCAACACTGC-------TCGGAAC
CGAGAAGATCATTAAACCCTCCC-AC------------------------
-----------------------------------
>Ra. WL-1
-----------------------------------------------AGC
CATGCATGTCTAAGTATAAACTGCTT-ATACTGTGAAACCGCGAATGGCT
CATTATATCAGTTATAATTTATTTGATGG-TACTT---CTACTCGG-ATA
ACCGTAGAAAATCTAGAGCTAATACGTGC-GCACAACCCGACTT-CTGGA
AGGGTCGTATTT-ATTAGATAAAAGGCCAGCCG-GGCTCACGCCCGACCT
TCGGTGACTCATAATAACTTCACGAATCGCACGGCCTT-GTGCCGGCGAT
GTTTCATTCAAATTTCTGCCCTATCAACTTTCGATGGTAGGATAGAGGCC
TACCATGGTGGTAACGGGTGACGGAGGATTAGGGTTCGATTCCGGAGAGG
GAGCCTGAGAAACGGCTACCACATCCAAGGAAGGCAGCAGGCGCGCAAAT
TATCCAATCCCGGCACGGGGAGATAGTGACAATAAATAACAATACCGGGC
GTTCAACG--TCTGGTAATTGGAATGAGTACAATTTAAATCCCTTAACGA
GGATCCATTGGAGGGCAAGTCTGGTGCCAGCAGCCGCGGTAATTCCAGCT
CCAATAGCGTATATTTAAGTTGTTGCAGTTGAAAGGCTCGTAGTCGGAAT
TTAGCGCTTCCTCGATGGTCCGCC---TCTGGTGTGCACTGTCGATGGT-
TGTGCTCTCTGTCGGGGACGGG-CTCCTGGGCTTTACTGTCTGGGACTCG
GGCTCGACGTGGTTACTTTGAGTAAATTAGAGTGTTCAACGCAGGCGATC
GCCCTGAATACATTAGCATGGAATAGCATGATAGGACT-CTGGCCTATCT
TGCTGGTCTGTAGGACCGGAGTAATGATTAAGAGGGACAGTCGGGGGCAT
TCGTATT-TCGTTGTCAGAGGTGAAATTCTTGGATTTACGAAAGACGAAC
ATCTGCGAAAGCATTTGCCAAGGATGTTTTCATTGATCAAGAACGAAAGT
TGGGGGCTCGAAGACGATTAGATACCGTCGTAGTCTCAACCATAAACGAT
GCCGACCAGGGATTGGCGAGCGTTCTTTT-GATGACCTCGCCAGCACCTT
GAGAGAAATCATGAGTCTTTGGGTTCCGGGGGGAGTATGGTCGCAAGGCT
GAAACTTAAAGGAATTGACGGAAGGGCACCACCAGGCGTGG-AGCCTGCG
GCTTAATTTGACTCAACACGGGGAAGCTTACCTGGTCCAGACACGGGAAT
GATGAACAGATTGAGAGCTCTTTTTTGATTCTGTGGGTGGTGGTGCATGG
CCGTTCTTAGTTGGTGGGTTGCCTTGTCAGGTT-GATTCCGGT-AACGAA
CGAGACCTCAGCCTGCTAAATAAT---CGGTGGTCCTCCTTGGATCATCT
CGGTTTCTTAGAGGGACTATTGGCGTTTAGTCAA-TTGAAGTGTGAGGCA
ATAACAGGTCTGTGATGCCCTTAGATGTTCTGGGCCGCACGCGCGCTACA
CTGATGCATTCAACGAGCCTATCCTTGGCCGAGAGGCCCGGGTAATCTTG
GAAACTGCATCGTGATGGGGATAGATTATTGCAATTATTAGTCTTCAACG
AGGAATGCCTAGTAAGCGCGAGTCATCAGCTCGCGTTGATTACGTCCCTG
CCCTTTGTACACACCGCCCGTCGCTCCTACCGATTGGGTGTGCTGGTGAA
GTGTTCGGATTGGCTCCGGGT-GGTGGCAACACTGT-------CCGAGGC
CGAAAAGAACATTAAACCCTCCC---------------------------
-----------------------------------
>SL-2-internal-del
-----------------------------------------------AGC
CATGCATGTCTAAGTATACACTGCTT-ATACTGTGAAACCGCGAATGGCT
CATTATATCAGTTATAATTTATTTGATGG-TACTT---CTACTCGG-ATA
ACCGTAGAAAATCTAGAGCTAATACGTGC-GCACAACCCGACTT-CTGGA
AGGGTCGTATTT-ATTAGATAAAAGGCCAGCCG-GGCTCACGCCCGACCT
TCGGTGACTCATAATAACTTCACGAATCGCACGGCCTT-GTGCCGGCGAT
GTTTCATTCAAATTTCTGCCCTATCAACTTTCGATGGTAGGATAGAGGCC
TACCATGGTGGTAACGGGTGACGGAGGATTAGGGTTCGATTCCGGAGAGG
GAGCCTGAGAAACGGCTACCACATCCAAGGAAGGCAGCAGGCGCGCAAAT
TATCCAATCCCGGCACGGGGAGATAGTGACAATAAATAACAATACCGGGC
GTTCAACG--TCTGGTAATTGGAATGAGTACAATTTAAATCCCTTAACGA
GGATCCATTGGAGGGCAAGTCTGGTGCCAGCAGCCGCGGTAATTCCAGCT
CCAATAGCGTATATTTAAGTTGTTGCAGTTGAAAGGCTCGTAGTCGGAAT
TTAGCGCTTCCTCGATGGTCCGCC---TCTGGTGTGCGCTGTCGATGGT-
TGTGCTCTCTGTCGGGGACGGG-CTCCTGGGCTTTACTGTCTGGGACTCG
GGCTCGACGTGGTTACTTTGAGTAAATTAGAGTGTTCAACGCAGGCGATC
GCCCTGAATACATTAGCATGGAATAGCATGATAGGACT-CTGGCCTATCT
TGCTGGTCTGTAGGACCGGAGTAATGATTAAGAGGGACAGTCGGGGGCAT
TCGTATT-TCGTTGTCAGAGGTGAAATTCTTGGATTTACGAAAGACGAAC
ATCTGCGAAAGCATTTGCCAAGGATGTTTTCATTGATCAAGAACGAAAGT
TGGGGGCTCGAAGACGATTAGATACCGTCGTAGTCTCAACCATAAACGAT
GCCGACCAGGGATTGGCGAGCGTTCTTTT-GATGACCTCGCCAGCACCTT
GAGAGAAATCATGAGTCTTTGGGTTCCGGGGGGAGTATGGTCGCAAGGCT
GAAACTTAAAGGAATTGACGGAAGGGCACCACCAGGCGTGG-AGCCTGCG
GCTTAATTTGACTCAACACGGGGAAGCTTACCAGGTCCAGACACGGGAAT
GATGAACAGATTGAGAGCTCTTTTTTGATTCTGTGGGTGGTGGTGCATGG
CCGTTCTTAGTTGGTGGGTTGCCTTGTCAGGTT-GATTCCGGT-AACGAA
CGAGACCTCAGCCTGCTAAATAAT---CGGTGGTCCTCCTTGGATCATCT
CGATTTCTTAGAGGGACTATTGGCGTTTAGTCAA-TTGAAGTGTGAGGCA
ATAACAGGTCTGTGATGCCCTTAGATGTTCTGGGCCGCACGCGCGCTACA
CTGATGCATTCAACGAGCCTATCCTTGGCCGAGAGGCCCGGGTAATCTTG
GAAACTGCATCGTGATGGGGATAGATTATTGCAATTATTAGTCTTCAACG
AGGAATGCCTAGTAAGCGCGAGTCATCAGCTCGCGTTGATTACGTCCCTG
CCCTTTGTACACACCGCCCGTCGCTCCTACCGATTGGGTGTGCTGGTGAA
GTGTTCGGATTGGCTCCGGGT-GGTGGCAACACTGT-------CCGAGGC
CGAAAAGAACATTAAACCCTCCC-AC------------------------
-----------------------------------
>SL-3
-----------------------------------------------AGC
CATGCATGTCTAAGTATAAACTGCTT-ATACTGTGAAACCGCGAATGGCT
CATTATATCAGTTATAATTTATTTGATGG-TACTT---CTACTCGG-ATA
ACCGTAGAAAATCTAGAGCTAATACGTGC-GCAC----------------
------GTATTT-ATTAGATAAAAGGCCAGCCG-GGCTCACGCCCGACCT
TCGGTGACTCATAATAACTTCACGAATCGCACGGCCTT-GTGCCGGCGAT
GTTTCATTCAAATTTCTGCCCTATCAACTTTCGATGGTAGGATAGAGGCC
TACCATGGTGGTAACGGGTGACGGAGGATTAGGGTTCGATTCCGGAGAGG
GAGCCTGAGAAACGGCTACCACATCCAAGGAAGGCAGCAGGCGCGCAAAT
TATCCAATCCCGGCACGGGGAGATAGTGACAATAAATAACAATACCGGGC
GTTCAACG--TCTGGTAATTGGAATGAGTACAATTTAAATCCCTTAACGA
GGATCCATTGGAGGGCAAGTCTGGTGCCAGCAGCCGCGGTAATTCCAGCT
CCAATAGCGTATATTTAAGTTGTTGCAGTTGAAAGGCTCGTAGTCGGAAT
TTAGCGCTTCCTCGATGGTCCGCC---TCTGGTGTGCACTGTCGATGGT-
TGTGCTCTCTGTCGGGGACGGG-CTCCTGGGCTTTACTGTCTGGGACTCG
GGCTCGACGTGGTTACTTTGAGTAAATTAGAGTGTTCAACGCAGGCGATC
GCCCTGAATACATTAGCATGGAATAGCATGATAGGACT-CTGGCCTATCT
TGCTGGTCTGTAGGACCGGAGTAATGATTAAGAGGGACAGTCGGGGGCAT
TCGTATT-TCGTTGTCAGAGGTGAAATTCTTGGATTTACGAAAGACGAAC
ATCTGCGAAAGCATTTGCCAAGGATGTTTTCATTGATCAAGAACGAAAGT
TGGGGGCTCGAAGACGATTAGATACCGTCGTAGTCTCAACCATAAACGAT
GCCGACCAGGGATTGGCGAGCGTTCTTTT-GATGACCTCGCCAGCACCTT
GAGAGAAATCATGAGTCTTTGGGTTCCGGGGGGAGTATGGTCGCAATGCT
GAAACTTAAAGGAATTGACGGAAGGGCACCACCAGGCGTGG-AGCCTGCG
GCTTAATTTGACTCAACACGGGGAAGCTTACCAGGTCCAGACACGGGAAT
GATGAACAGATTGAGAGCTCTTTTTTGATTCTGTGGGTGGTGGTGCATGG
CCGTTCTTAGTTGGTGGGTTGCCTTGTCAGGTT-GATTCCGGT-AACGAA
CGAGACCTCAGCCTGCTAAATAAT---CGGTGGTCCTCCTTGGATCATCT
CGGTTTCTTAGAGGGACTATTGGCGTTTAGTCAA-TTGAAGTGTGAGGCA
ATAACAGGTCTGTGATGCCCTTAGATGTTCTGGGCCGCACGCGCGCTACA
CTGATGCATTCAACGAGCCTATCCTTGGCCGAGAGGCCCGGGTAATCTTG
GAAACTGCATCGTGATGGGGATAGATTATTGCAATTATTAGTCTTCAACG
AGGAATGCCTAGTAAGCGCGAGTCATCAGCTCGCGTTGATTACGTCCCTG
CCCTTTGTACACACCGCCCGTCGCTCCTACCGATTGGGTGTGCTGGTGAA
GTGTTCGGATTGGCTCCGGGT-GGTGGCAACACTGT-------CCGAGGC
CGAAAAGAACATTAAACCCTCCC-AC------------------------
-----------------------------------
>Sp2-1
-----------------------------------------------AGC
CATGCATGTCTAAGTATAAACTGCTT-ATACTGTGAAACCGCGAATGGCT
CATTATATCTGTTATAATTTATTTGATGG-TACAT---CTACTCGG-ATA
ACCGTAGTAAATCTAGAGCTAATACGTGC-GCACAACCCGACTT-CTGGA
AGGGTCGTATTT-ATTAGATAAAAGGCCAGCCG-GGCTCACGCCCGACCT
TCGGTGACTCATGATAACTTGACGAATCGCACGGCCTT-GTGCCGGCGAT
GTTTCATTCAAATTTCAGCCCTGTCAATTGTCGATGGTAGGATAGAGGCC
TACCATGATGGTAACGGGTGACGGAGGATTAGGGTTCGATTCCGGAGAGG
GAGCCTGAGAAACGGCTACCACATCCAAGGAAGGCAGCAGGCGCGCAAAT
TACCCAATTCCGGTACGGAGAGGTAGTGACAAAAAATAACAATATCGGGC
CTTCAAGG--TCTGATAATTGGAATGAGTACAATTTAAATACCTTAACGA
GGATCCATTGGAGGGCAAGTCTGGTGCCAGCAGCCGCGGTAATTCCAGCT
CCAATAGCGTATATTTAAGTTGTTGCAGTTGAAAGGCTCGTAGTCGGAAT
TTAGCGCTTTCTCGATGGTCCGCC---TCTGGTGTGCACTGTCGACGAT-
TGTGCTTTCTGTCGGGGACGTG-TTCCTGGGCTTAACTGTCTGGGACTCG
GGCTCGGCGTGGTTACTTTGAGTAAATTAGAGTGTTCAAAGCAGGCGATC
GCCCTGAATACATTAGCATGGAATAGCATGATAGGACT-CTGGCCTATCT
TGCTGGTCTGTAGGACCGGAGTAATGATTAAGAGGGACAGTCGGGGGCAT
TCGTATT-TCGTTGTCAGAGGTGAAATTCTTGGATTTACGAAAGACGAAC
ATCTGCGAAAGCATTTGCCAAGGATGTTTTCATTGATCAAGAACGAAAGT
TGGGGGCTCGAAGACGATTAGATACCGTCGTAGTCTCAACCATAAACGAT
GCCGACCAGGGATTGGCGAGCGTTCTTTT-GATGACCTCGCCAGCACCTT
GAGAGAAATCA-GAGTCTTTGGGTTCCGGGGGGAGTATGGTCGCAAGGCT
GAAACTTAAAGGAATTGACGGAAGGGCACCACCAGGCGTGG-AGCCTGCG
GCTTAATTTGACTCAACACGGGGAACCTTACCAGGTCCAGACACGGGAAT
GATGAACAGATTGAGAGCTCTTTTTTGATTCTGTGGGTGGTGGTGCATGG
CCGTTCTTAGTTGGTGGGTTGCCTTGTCAGGTT-GATTCCGGT-AACGAA
CGAGACCTCAGCCTGCTAAATAAT---CGGCGGTCCTCCTCGGATCGTCT
CGGTTTCTTAGAGGGACTATTGACGTTTAGTCAA-TGTAAGTGTGAGGCA
ATAACAGGTCTGTGATGCCCTTCGATGTTCTGGGCCGCACGCGCGCTACA
CTGATGCATTCAACGAGCCTATCCTTGGCCGAGAGGTCCGGGTAATCTTG
AAAACTGCATCGTGATGGGGATAGATCATTGCAATTATTGGTCTTCAACG
AGGAATGCCTAGTAAGCGCGAGTCATCAGCTCGCGTTGATTACGTCCCTG
CCCTTTGTACACACCGCCCGTCGCTCCTACCGATTGGGTGTGCTGGTGAA
GCGATCGGATTGGATTCGAGC-GGTGGCAACACTGC-------TCGGAAC
CGAGAAGATCATTAAACCCTCCC-AC------------------------
-----------------------------------
>Sp2-2
-----------------------------------------------AGC
CATGCATGTCTAAGTATAAACTGCTT-ATACTGTGAAACCGCGAATGGCT
CATTATATCTGTTATAATTTATTTGATGG-TACAT---CTACTCGG-ATA
ACCGTAGTAAATCTAGAGCTAATACGTGC-GCACAACCCGACTT-CTGGA
AGGGTCGTATTT-ATTAGATAAAAGGCCAGCCG-GGCTCACGCCCGACCT
TCGGTGACTCATGATAACTTGACGAATCGCACGGCCTT-GTGCCGGCGAT
GTTTCATTCAAATTTCAGCCCTATCAATTGTCGATGGTAGGATAGAGGCC
TACCATGATGGTAACGGGTGACGGAGGATTAGGGTTCGATTCCGGAGAGG
GAGCCTGAGAAACGGCTACCACATCCAAGGAAGGCAGCAGGCGCGCAAAT
TACCCCATTCCGGTACGGAGAGGTAGTGACAAAAAATAACAATATCGGGC
CTTCAAGG--TCTGATAATTGGAATGAGTACAATTTAAATACCTTAACGA
GGATCCATTGGAGGGCAAGTCTGGTGCCAGCAGCCGCGGTAATTCCAGCT
CCAATAGCGTATATTTAAGTTGTTGCAGTTGAAAGGCTCGTAGTCGGAAT
TTAGCGCTTTCTCGATGGTCCGCC---TCTGGTGTGCACTGTCGACGAT-
TGTGCTTTCTGTCGGGGACGTG-TTCCTGGGCTTAACTGTCTGGGACTCG
GGCTCGGCGTGGTTACTTTGAGTAAATTAGAGTGTTCAAAGCAGGCGATC
GCCCTGAATACATTAGCATGGAATAGCATGATAGGACT-CTGGCCTATCT
TGCTGGTCTGTAGGACCGGAGTAATGATTAAGAGGGACAGTCGGGGGCAT
TCGTATT-TCGTTGTCAGAGGTGAAATTCTTGGATTTACGAAAGACGAAC
ATCTGCGAAAGCATTTGCCAAGGATGTTTTCATTGATCAAGAACGAAAGT
TGGGGGCTCGAAGACGATTAGATACCGTCGTAGTCTCAACCATAAACGAT
GCCGACCAGGGATTGGCGAGCGTTCTTTT-GATGACCTCGCCAGCACCTT
GAGAGAAATCA-GAGTCTTTGGGTTCCGGGGGGAGTATGGTCGCAAGGCT
GAAACTTAAAGGAATTGACGGAAGGGCACCAC-AGGCGTGG-AGCCTGCG
GCTTAATTTGACTCAACACGGGGAACCTTACCAGGTCCAGACACGGGAAT
GATGAACAGATTGAGAGCTCTTTTTTGATTCTGTGGGTGGTGGTGCATGG
CCGTTCTTAGTTGGTGGGTTGCCTTGTCAGGTT-GATTCCGGT-AACGAA
CGAGACCTCAGCCTGCTAAATAAT---CGGCGGTCCTCCTCGGATCGTCT
CGGTTTCTTAGAGGGACTATTGACGTTTAGTCAA-TGTAAGTGTGAGGCA
ATAACAGGTCTGTGATGCCCTTCGATGTTCTGGGCCGCACGCGCGCTACA
CTGATGCATTCAACGAGCCTATCCTTGGCCGAGAGGTCCGGGTAATCTTG
AAAACTGCATCGTGATGGGGATAGATCATTGCAATTATTGGTCTTCAACG
AGGAATGCCTAGTAAGCGCGAGTCATCAGCTCGCGTTGATTACGTCCCTG
CCCTTTGTACACACCGCCCGTCGCTCCTACCGATTGGGTGTGCTGGTGAA
GTGATCGGATTGGATTCGAGC-GGTGGCAACACTGC-------TCGGAAC
CGAGAAGATCATTAAACCCTCCC-AC------------------------
-----------------------------------
>St. A_2011-1
-----------------------------------------------AGC
CATGCATGTCTAAGTATAAACTGCTT-ATACTGTGAAACCGCGAATGGCT
CATTATATCTGTTATAATTTATTTGATGG-TACAT---CTACTCGG-ATA
ACCGTAGTAAATCTAGAGCTAATACGTGC-GCACAACCCGACTT-CTGGA
AGGGTCGTATTT-ATTAGATAAAAGGCCAACCG-GGCTCACGCCCGACCT
TCGGTGACTCATGATAACTTGACGAATCGCACGGCCTT-GTGCCGGCGAT
GTTTCATTCAAATTTCAGCCCTATCAATTGTCGATGGTAGGATAGAGGCC
TACCATGATGGTAACGGGTGACGGAGGATTAGGGTTCGATTCCGGAGAGG
GAGCCTGAGAAACGGCTACCACATCCAAGGAAGGCAGCAGGCGCGCAAAT
TACCCAATTCCGGTACGGAGAGGTAGTGACAAAAAATAACAATATCGGGC
CTTCAAGG--TCTGATAATTGGAATGAGTACAATTTAAATACCTTAACGA
GGATCCATTGGAGGGCAAGTCCGGTGCCAGCAGCCGCGGTAATTCCAGCT
CCAATAGCGTATATTTAAGTTGTTGCAGTTGAAAGGCTCGTAGTCGGAAT
TTAGCGCTTTCTCGATGGTCCGCC---TCTGGTGTGCACTGTCGACGAT-
TGTGCTTTCTGTCGGGGACGTG-TTCCTGGGCTTAATTGTCTGGGACTCG
G-CTCGGCGTGGTTACTTTGAGTAAATTAGAGTGTTCAAAGCAGGCGATC
GCCCTGAATACATTAGCATGGAATAGCATGATAGGACT-CTGGCCTATCT
TGCTGGTCTGTAGGACCGGAGTAATGATTAAGAGGGACAGTCGGGGGCAT
TCGTATT-TCGTTGTCAGAGGTGAAATTCTTGGATTTACGAAAGACGAAC
ATCTGCGAAAGCATTTGCCAAGGATGTTTTCATTGATCAAGAACGAAAGT
TGGGGGCTCGAAGACGATTAGATACCGTCGTAGTCTCAACCATAAACGAT
GCCGACCAGGGATTGGCGAGCGTTCTTTT-GATGACCTCGCCAGCACCTT
GAGAGAAATCA-GAGTCTTTGGGTTCCGGGGGGAGTATGGTCGCAAGGCT
GAAACTTAAAGGAATTGACGGAAGGGCACCACCAGGCGTGG-AGCCTGCG
GCTTAATTTGACTCAACACGGGGAACCTTACCAGGTCCAGACACGGGAAT
GATGAACAGATTGAGAGCTCTTTTTTGATTCTGTGGGTGGTGGTGCATGG
CCGTTCTTAGTTGGTGGGTTGCCTTGTCAGGTT-GATTCCGGT-AACGAA
CGAGACCTCAGTCTGCTAAATAAT---CGGCGGTCCTCCTCGGATCGTCT
CGGTTCTTTAGAGGGACTATTGACGTTTAGTCAA-TGTAAGTGTGAGGCA
ATAACTGGTCTGTGATGCCCTTCGATGTTCTGGGCCGCACGCGCGCTACA
CTGATGCATTCAACGAGCCTATCCTTGGCCGAGAGGTCCGGGTAATCTTG
AAAACTGCATCGTGATGGGGATAGATCATTGCAATTATTGGTCTTCAACG
AGGAATGCCTAGTAAGCGCGAGTCATCAGCTCGCGTTGATTACGTCCCTG
CCCTTTGTACACACCGCCCGTCGCTCCTACCGATTGGGTGTGCTGGTAAA
GTGATCGGATTGGATTCGAGC-GGTGGCAACACTGC-------TCGGAAC
CGAGAAGATCA---------------------------------------
-----------------------------------
>St.A_2011-2
-----------------------------------------------AGC
CATGCATGTCTAAGTATAAACTGCTT-ATACTGTGAAACCGCGAATGGCT
CATTATATCTGTTATAATTTATTTGATGG-TACAT---CTACTCGG-ATA
ACCGTAGTAAATCTAGAGCTAATACGTGC-GCACAACCCGACTT-CTGGA
AGGGTCGTATTT-ATTAGATAAAAGGCCAGCCG-GGCTCACGCCCGACCT
TCGGTGACTCATGATAACTTGACCAATCGCACGGCCTT-GTGCCGGCGAT
GTTTCATTCAAATTTCAGCCCTATCAATTGTCGATGGTAGGATAGAGGCC
TACCATGATGGTAACGGGTGACGGAGGATTAGGGTTCGATTCCGGAGAGG
GAGCCTGAGAAACGGCTACCACATCCAAGGAAGGCAGCAGGCGCGCAAAT
TACCCAATTCCGGTACGGAGAGGTAGTGACAAAAAATAACAATATCGGGC
CTTCAAGG--TCTGATAATTGGAATGAGTACAATTTAAATACCTTAACGA
GGATCCATTGGAGGGCAAGTCTGGTGCCAGCAGCCGCGGTAATTCCAGCT
CCAATAGCGTATATTTAAGTTGTTGCAGTTGAAAGGCTCGTAGTCGGAAT
TTAGCGCTTTCTCGATGGTCCGCC---TCTGGTGTGCACTGTCGACGAT-
TGTGCTTTCTGTCGGGGACGTG-TTCCTGGGCTTAATTGTCTGGGACTCG
G-CTCGGCGTGGTTACTTTGAGTAAATTAGAGTGTTCAAAGCAGGCGATC
GCCCTGAATACATTAGCATGGAATAGCATGATAGGACT-CTGGCCTATCT
TGCTGGTCTGTAGGACCGGAGTAATGATTAAGAGGGACAGTCGGGGGCAT
TCGTATT-TCGTTGTCAGAGGTGAAATTCTTGGATTTACGAAAGACGAAC
ATCTGCGAAAGCATTTGCCAAGGATGTTTTCATTGATCAAGAACGAAAGT
TGGGGGCTCGAAGACGATTAGATACCGTCGTAGTCTCAACCATAAACGAT
GCCGACCAGGGATTGGCGAGCGTTCTTTT-GATGACCTCGCCAGCACCTT
GAGAGAAATCA-GAGTCTTTGGGTTCCGGGGGGAGTATGGTCGCAAGGCT
GAAACTTAAAGGAATTGACGGAAGGGCACCACCAGGCGTGG-AGCCTGCG
GCTTAATTTGACTCAACACGGGGAACCTTACCAGGTCCAGACACGGGAAT
GATGAACAGATTGAGAGCTCTTTTTTGATTCTGTGGGTGGTGGTGCATGG
CCGTTCTTAGTTGGTGGGTTGCCTTGTCAGGTT-GATTCCGGT-AACGAA
CGAGACCTCAGCCTGCTAAATAAT---CGGCGGTCCTCCTCGGATCGTCT
CGGTTTCTTAGAGGGACTATTGACGTTTAGTCAA-TGTAAGTGTGAGGCA
ATAACAGGTCTGTGATGCCCTTCGATGTTCTGGGCCGCACGCGCGCTACA
CTGATGCATTCAACGAGCCTATCCTTGGCCGAGAGGTCCGGGTAATCTTG
AAAACTGCATCGTGATGGGGATAGATCATTGCAATTATTGGTCTTCAACG
AGGAATGCCTAGTAAGCGCGAGTCATCAGCTCGCGTTGATTACGTCCCTG
CCCTTTGTACACACCGCCCGTCGCTCCTATCGATTGGGTGTGCTGGTGAA
GTGATCGGATTGGATTCGAGC-GGTGGCAACACTGC-------TCGGAAC
CGAGAAGATCATTAAACCCTCCC-AC------------------------
-----------------------------------
>St. A1-1
-----------------------------------------------AGC
CATGCATGTCTAAGTATAAACTGCTT-ATACTGTGAAACCGCGAATGGCT
CATTATATCTGTTATAATTTATTTGATGG-TACAT---CTACTCGG-ATA
ACCGTAGTAAATCTAGAGCTAATACGTGC-GCACAACCCGACTT-CTGGA
AGGGTCGTATTT-ATTAGATAAAAGGCCAGCCG-GGCTCACGCCCGACCT
TCGGTGACTCATGATAACTTGACGAATCGCACGGCCTT-GTGCCGGCGAT
GTTTCATTCAAATTTCAGCCCTATCAATTGTCGATGGTAGGATAGAGGCC
TACCATGATGGTAACGGGTGACGGAGGATTAGGGTTCGATTCCGGAGAGG
GAGCCTGAGAAACGGCTACCACATCCAAGGAAGGCAGCAGGCGCGCAAAT
TACCCAATTCCGGTACGGAGAGGTAGTGACAAAAAATAACAATATCGGGC
CTTCAAGG--TCTGATAATTGGAATGAGTACAATTTAAATACCTTAACGA
GGATCCATTGGAGGGCAAGTCTGGTGCCAGCAGCCGCGGTAATTCCAGCT
CCAATAGCGTATATTTAAGTTGTTGCAGTTGAAAGGCTTGTAGTCGGAAT
TTAGCGCTTTCTCGATGGTCCGCC---TCTGGTGTGCACTGTCGACGAT-
TGTGCTTTCTGTCGGGGACGTG-TTCCTGGGCTTAACTGTCTGGGACTCG
GGCTCGGCGTGGTTACTTTGAGTAAATTAGAGTGTTCAAAGCAGGCGATC
GTCCTGAATACATTAGCATGGAATAGCATGATAGGACT-CTGGCCTATCT
TGCTGGTCTGTAGGACCGGAGTAATGATTAAGAGGGACAGTCGGGGGCAT
TCGTATT-TCGTTGTCAGAGGTGAAATTCTTGGATTTACGAAAGACGAAC
ATCTGCGAAAGCATTTGCCAAGGATGTTTTCATTGATCAAGAACGAAAGT
TGGGGGCTCGAAGACGATTAGATACCGTCGTAGTCTCAACCATAAACGAT
GCCGACCAGGGATTGGCGAGCGTTCTTTT-GATGACCTCGCCAGCACCTT
GAGAGAAATCA-GAGTCTTTGGGTTCCGGGGGGAGTATGGTCGCAAGGCT
GAAACTTAAAGGAATTGACGGAAGGGCACCACCAGGCGTGG-AGCCTGCG
GCTTAATTTGACTCAACACGGGGAACCTTACCAGGTCCAGACACGGGAAT
GATGAACAGATTGAGAGCTCTTTTTTGATTCTGTGGGTGGTGGTGCATGG
CCGTTCTTAGTTGGTGGGTTGCCTTGTCAGGTT-GATTCCGGT-AACGAA
CGAGGCCTCAGCCTGCTAAATAAT---CGGCGGTCCTCCTCGGATCGTCT
CGGTTTCTTAGAGGGACTATTGACGTTTAGTCAA-TGTAAGTGTGAGGCA
ATAACAGGTCTGTGATGCCCTTCGATGTTCTGGGCCGCACGCGCGCTACA
CTGATGCATTCAACGAGCCTATCCTTGGCCGAGAGGTCCGGGTAATCTTG
AAAACTGCATCGTGATGGGGATAGATCATTGCAATTATTGGTCTTCAACG
AGGAATGCCTAGTAAGCGCGAGTCATCAGCTCGCGTTGATTACGTCCCTG
CCCTTTGTACACACCGCCCGTCGCTCCTACCGATTGGGTGTGCTGGTGAA
GTGATCGGATTGGATTCGAGC-GGTGGCAACACTGC-------TCGGAAC
CGAGAAGATCATTAAACCCTCCC-ACC-----------------------
-----------------------------------
>St. A2-2
-----------------------------------------------AGC
CATGCATGTCTAAGTATAAACTGCTT-ATACTGTGAAACCGCGAATGGCT
CATTATATCTGTTATAATTTATTTGATGG-TACAT---CTACTCGG-ATA
ACCGTAGTAAATCTAGAGCTAATACGTGC-GCACAACCCGACTT-CTGGA
AGGGTCGTATTT-ATTAGATAAAAGGCCAGCCG-GGCTCACGCCCGACCT
TCGGTGACTCATGATAACTTGACGAATCGCACGGCCTT-GTGCCGGCGAT
GTTTCATTCAAATTTCAGCCCTATCAATTGTCGATGGTAGGATAGAGGCC
TACCATGATGGTAACGGGTGACGGAGGATTAGGGTTCGATTCCGGAGAGG
GAGCCTGAGAAACGGCTACCACATCCAAGGAAGGCAGCAGGCGCGCAAAT
TACCCAATTCCGGTACGGAGAGGTAGTGACAAAAAATAACAATATCGGGC
CTTCAAGG--TCTGATAATTGGAATGAGTACAATTTAAATACCTTAACGA
GGATCCATTGGAGGGCAAGTCTGGTGCCAGCAGCCGCGGTAATTCCAGCT
CCAATAGCGTATATTTAAGTTGTTGCAGTTGAAAGGCTCGTAGTCGGAAT
TTAGCGCTTTCTCGATGGTCCGCC---TCTGGTGTGCACTGTCGACGAT-
TGTGCTTTCTGTCGGGGACGTG-TTCCTGGGCTTAACTGTCTGGGACTCG
GGCTCGGCGTGGTTACTTTGAGTAAATTAGAGTGTTCAAAGCAGGCGATC
GCCCTGAATACATTAGCATGGAATAGCATGATAGGACT-CTGGCCTATCT
TGCTGGTCTGTAGGACCGGAGTAATGATTAAGAGGGACAGTCGGGGGCAT
TCGTATT-TCGTTGTCAGAGGTGAAATTCTTGGATTTACGAAAGACGAAC
ATCTGCGAAAGCATTTGCCAAGGATGTTTTCATTGATCAAGAACGAAAGT
TGGGGGCTCGAAGACGATTAGATACCGTCGTAGTCTCAACCATAAACGAT
GCCGACCAGGGATTGGCGAGCGTTCTTTT-GATGACCTCGCCAGCACCTT
GAGAGAAATCA-GAGTCTTTGGGTTCCGGGGGGAGTATGGTCGCAAGGCT
GAAACTTAAAGGAATTGACGGAAGGGCACCACCAGGCGTGG-AGCCTGCG
GCTTAATTTGACTCAACACGGGGAACCTTACCAGGTCCAGACACGGGAAT
GATGAACTGATTGAGAGCTCTTTTTTGATTCTGTGGGTGGTGGTGCATGG
CCGTTCTTAGTTGGTGGGTTGCCTTGTCAGGTT-GATTCCGGT-AACGAA
CGAGACCTCAGCCTGCTAAATAAT---CGGCGGTCCTCCTCGGATCGTCT
CGGTTTCTTAGAGGGACTATTGAAGTTTAGTCAA-TGTAAGTGTGAGGCA
ATAACAGGTCTGTGATGCCCTTCGATGTTCTGGGCCGCACGCGCGCTACA
CTGATGCATTCAACGAGCCTATCCTTGGCCGAGAGGTCCGGGTAATCTTG
AAAACTGCATCGTGATGGGGATAGATCATTGCAATTATTGGTCTTCAACG
AGGAATGCCTAGTAAGCGCGAGTCATCAGCTCGCGTTGATTACGTCCCTG
CCCTTTGTACACACCGCCCGTCGCTCCTACCGATTGGGTGTGCTGGTGAA
GTGATCGGATTGGATTCGAGC-GGTGGCAACACTGC-------TCGGAAC
CGAGAAGATCATTAAACCCTCCC-AC------------------------
-----------------------------------
>St.A_2012-2-3
-----------------------------------------------AGC
CATGCATGTCTAAGTATAAACTGCTT-ATACTGTGAAACCGCGAATGGCT
CATTATATCTGTTATAATTTATTTGATGG-TACAT---CTACTCGG-ATA
ACCGTAGTAAATCTAGAGCTAATACGTGC-GCACAACCCGACTT-CTGGA
AGGGTCGTATTT-ATTAGATAAAAGGCCAGCCG-GGCTCACGCCCGACCT
TCGGTGACTCATGATAACTTGACGAATCGCACGGCCTT-GTGCCGGCGAT
GTTTCATTCAAATTTCAGCCCTATCAATTGTCGATGGTAGGATAGAGGCC
TACCATGATGGTAACGGGTGACGGAGGATTAGGGTTCGATTCCGGAGAGG
GAGCCTGAGAAACGGCTACCACATCCAAGGAAGGCAGCAGGCGCGCAAAT
TACCCAATTCCGGTACGGAGAGGTAGTGACAAAAAATAACAATATCGGGC
CTTCAAGG--TCTGATAATTGGAATGAGTACAATTTAAATACCTTAACGA
GGATCCATTGGAGGGCAAGTCTGGTGCCAGCAGCCGCGGTAATTCCAGCT
CCAATAGCGTATATTTAAGTTGTTGCAGTTGAAAGGCTCGTAGTCGGAAT
TTAGCGCTTTCTCGATGGTCCGCC---TCTGGTGTGCACTGTCGACGAT-
TGTGCTTTCTGTCGGGGACGTG-TTCCTGGGCTTAACTGTCTGGGACTCG
GGCTCGGCGTGGTTACTTTGAGTAAATTAGAGTGTTCAAAGCAGGCGATC
GCCCTGAATACATTAGCATGGAATAGCATGATAGGACT-CTGGCCTATCT
TGCTGGTCTGTAGGACCGGAGTAATGATTAAGAGGGACAGTCGGGGGCAT
TCGTATT-TCGTTGTCAGAGGTGAAATTCTTGGATTTACGAAAGACGAAC
ATCTGCGAAAGCATTTGCCAAGGATGTTTTCATTGACCAAGAACGAAAGT
TGGGGGCTCGAAGACGATTAGATACCGTCGTAGTCTCAACCATAAACGAT
GCCGACCAGGGATTGGCGAGCGTTCTTTT-GATGACCTCGCCAGCACCTT
GAGAGAAATCA-GAGTCTTTGGGTTCCGGGGGGAGTATGGTCGCAAGGCT
GAAACTTAAAGGAATTGACGGAAGGGCACCACCAGGCGTGG-AGCCTGCG
GCTTAATTTGACTCAACACGGGGAACCTTACCAGGTCCAGACACGGGAAT
GATGAACAGATTGAGAGCTCTTTTTTGATTCTGTGGGTGGTGGTGCATGG
CCGTTCTTAGTTGGTGGGTTGCCTTGTCAGGTT-GATTCCGGT-AACGAA
CGAGACCTCAGCCTGCTAAATAAT---CGGCGGTCCTCCTCGGATCGTCT
CGGTTTCTTAGAGGGACTATTGACGTTTAGTCAA-TGTAAGTGTGAGGCA
ATAACAGGTCTGTGATGCCCTTCGATGTTCTGGGCCGCACGCGCGCTACA
CTGATGCATTCAACGAGCCTATCCTTGGCCGAGAGGTCCGGGTAATCTTG
GAAACTGCATCGTGATGGGGATAGATCATTGCAATTATTGGTCTTCAACG
AGGAATGCCTAGTAAGCGCGAGTCATCAGCTCGCGTTGATTACGTCCCTG
CCCTTTGTACACACCGCCCGTCGCTCCTACCGATTGGGTGTGCTGGTGAA
GTGATCGGATTGGATTCGAGC-GGTGGCAACACTGC-------TCGGAAC
CGAGAAGATCATTAAACCCTCCC-AC------------------------
-----------------------------------
>TF-1
-----------------------------------------------AGC
CATGCATGTCTAAGTATAAACTGCTT-ATACTGTGAAACCGCGAATGGCT
CATTATATCTGTTATAATTTATTTGATGG-TACAT---CTACTCGG-ATA
ACCGTAGTAAATCTAGGGCTAATACGTGC-GCACAACCCGACTT-CTGGA
AGGGTCGTATTT-ATTAGATAAAAGGCCAGCCG-GGCTCACGCCCGACCT
TCGGTGACTCATGATAACTTGACGAATCGCACGGCCTT-GTGCCGGCGAT
GTTTCATTCAAATTTCAGCCCTATCAATTGTCGATGGTAGGATAGAGGCC
TACCATGATGGTAACGGGTGACGGAGGATTAGGGTTCGATTCCGGAGAGG
GAGCCTGAGAAACGGCTACCACATCCAAGGAAGGCAGCAGGCGCGCAAAT
TACCCAATTCCGGTACGGAGAGGTAGTGACAAAAAATAACAATATCGGGC
CTTCAAGG--TCTGATAATTGGAATGAGTACAATTTAAATACCTTAACGA
GGATCCATTGGAGGGCAAGTCTGGTGCCAGCAGCCGCGGTAATTCCAGCT
CCAATAGCGTATATTTAAGTTGTTGCAGTTGAAAGGCTCGTAGTCGGAAT
TTAGCGCTTTCTCGATGGTCCGCC---TCTGGTGTGCACTGTCGACGAT-
TGTGCTTTCTGTCGGGGACGTG-TTCCTGGGCTTAACTGTCTGGGACTCG
GGCTCGGCGTGGTTACTTTGAGTAAATTAGAGTGTTCAAAGCAGGCGATC
GCCCTGAATACATTAGCATGGAATAGCATGATAGGACT-CTGGCCTATCT
TGCTGGTCTGTAGGACCGGAGTAATGATTAAGAGGGACAGTCGGGGGCAT
TCGTATT-TCGTTGTCAGAGGTGAAATTCTTGGATTTACGAAAGACGAAC
ATCTGCGAAAGCATTTGCCAAGGATGTTTTCATTGATCAAGAACGAAAGT
TGGGGGCTCGAAGACGATCAGATACCGTCGTAGTCTCAACCATAAACGAT
GCCGACCAGGGATTGGCGAGCGTTCTTTT-GATGACCTCGCCAGCACCTT
GAGAGAAATCA-GAGTCTTTGGGTTCCGGGGGGAGTATGGTCGCAAGGCT
GAAACTTAAAGGAATTGACGGAAGGGCACCACCAGGCGTGG-AGCCTGCG
GCTTAATTTGACTCAACACGGGGAACCTTACCAGGTCCAGACACGGGAAT
GATGAACAGATTGAGAGCTCTTTTTTGATTCTGTGGGTGGTGGTGCATGG
CCGTTCTTAGTTGGTGGGTTGCCTTGTCAGGTT-GATTCCGGT-AACGAA
CGAGACCTCAGCCTGCTAAATAAT---CGGCGGTCCTCCTCGGATCGTCT
CGGTTTCTTAGAGGGACTATTGACGTTTAGTCAA-TGTAAGTGTGAGGCA
ATAACAGGTCTGTGATGCCCTTCGATGTTCTGGGCCGCACGCGCGCTACA
CTGATGCATTCAACGAGCCTATCCTTGGCCGAGAGGTCCGGGTAATCTTG
AAAACTGCATCGTGATGGGGATAGATCATTGCAATTATTGGTCTTCAACG
AGGAATGCCTAGTAAGCGCGAGTCATCAGCTCGCGTTGATTACGTCCCTG
CCCTTTGTACACACCGCCCGTCGCTCCTACCGATTGGGTGTGCTGGTGAA
GTGATCGGATTGGATTCGAGC-GGTGGCAACACTGC-------TCGGAAC
CGAGAAGATCATTAAACCCTCCC-AC------------------------
-----------------------------------
>TF-2
-----------------------------------------------AGC
CATGCATGTCTAAGTATAAACTGCTT-ATACTGTGAAACCGCGAATGGCT
CATTATATCTGTTATAATTTATTTGATGG-TACAT---CTACTCGG-ATA
ACCGTAGTAAATCTAGAGCTAATACGTGC-GCACAACCCGACTT-CTGGA
AGGGTCGTATTT-ATTAGATAAAAGGCCAGCCG-GGCTCACGCCCGACCT
TCGGTGACTCATGATAACTTGACGAATCGCACGGCCTT-GTGCCGGCGAT
GTTTCATTCAAATTTCAGCCCTATCAATTGTCGATGGTAGGATAGAGGCC
TACCATGATGGTAACGGGTGACGGAGGATTAGGGTTCGATTCCGGAGAGG
GAGCCTGAGAAACGGCTACCACATCCAAGGAAGGCAGCAGGCGCGCAAAT
TACCCAATTCCGGTACGGAGAGGTAGTGACAAAAAATAACAATATCGGGC
CTTCAAGG--TCTGATAATTGGAATGAGTACAATTTAAATACCTTAACGA
GGATCCATTGGAGGGCAAGTCTGGTGCCAGCAGCCGCGGTAATTCCAGCT
CCAATAGCGTATATTTAAGTTGTTGCAGTTGAAAGGCTCGTAGTCGGAAT
TTAGCGCTTTCTCGATGGTCCGCC---TCTGGTGTGCACTGTCGACGAT-
TGTGCTTTCTGTCGGGGACGTG-TTCCTGGGCTTAACTGTCTGGGACTCG
GGCTCGGCGTGGTTACTTTGAGTAAATTAGAGTGTTCAAAGCAGGCGATC
GCCCTGAATACATTAGCATGGAATAGCATGATAGGACT-CTGGCCTATCT
TGCTGGTCTGTAGGACCGGAGTAATGATTAAGAGGGACAGTCGGGGGCAT
TCGTATT-TCGTTGTCAGAGGTGAAATTCTTGGATTTACGAAAGACGAAC
ATCTGCGAAAGCATTTGCCAAGGATGTTTTCATTGATCAAGAACGAAAGT
TGGGGGCTCGAAGACGATTAGATACCGTCGTAGTCTCAACCATAAACGAT
GCCGACCAGGGATTGGCGAGCGTTCTTTT-GATGACCTCGCCAGCACCTT
GAGAGAAATCA-GAGTCTTTGGGTTCCGGGGGGAGTATGGTCGCAAGGCT
GAAACTTAAAGGAATTGACGGAAGGGCACCACCAGGCGTGG-AGCCTGCG
GCTTAATTTGACTCAACACGGGGAACCTTACCAGGTCCAGACACGGGAAT
GATGAACAGATTGAGAGCTCTTTTTTGATTCTGTGGGTGGTGGTGCATGG
CCGTTCTTAGTTGGTGGGTTACCTTGTCAGGTT-GATTCCGGT-AACGAA
CGAGACCTCAGCCTGCTAAATAAT---CGGCGGTCCTCCTCGGATCGTCT
CGGTTTCTTAGAGGGACTATTGACGTTTAGTCAA-TGTAAGTGTGAGGCA
ATAACAGGTCTGTGATGCCCTTCGATGTTCTGGGCCGCACGCGCGCTACA
CTGATGCATTCAACGAGCCTATCCTTGGCCGAGAGGTCCGGGTAATCTTG
AAAACTGCATCGTGATGGGGATAGATCATTGCAATTATTGGTCTTCAACG
AGGAATGCCTAGTAAGCGCGAGTCATCAGCTCGCGTTGATTACGTCCCTG
CCCTTTGTACACACCGCCCGTCGCTCCTACCGATTGGGTGTGCTGGTGAA
GTGATCGGATTGGATTCGAGC-GGTGGCAACACTGC-------TCGGAAC
CGAGAAGATCATTAAACCCTCCC-AC------------------------
-----------------------------------
>TF-3
-----------------------------------------------AGC
CATGCATGTCTAAGTATAAACTGCTT-ATACTGTGAAACCGCGAATGGCT
CATTATATCTGTTATAATTTATTTGATGG-TACAT---CTACTCGG-ATA
ACCGTAGTAAATCTAGAGCTAATACGTGC-GCACAACCCGACTT-CTGGA
AGGGTCGTATTT-ATTAGATAAAAGGCCAGCCG-GGCTCACGCCCGACCT
TCGGTGACTCATGATAACTTGACGAATCGCACGGCCTT-GTGCCGGCGAT
GTTTCATTCAAATTTCAGCCCTATCAATTGTCGATGGTAGGATAGAGGCC
TACCATGATGGTAACGGGTGACGGAGGATTAGGGTTCGATTCCGGAGAGG
GAGCCTGAGAAACGGCTACCACATCCAAGGAAGGCAGCAGGCGCGCAAAT
TACCCAATTCCGGTACGGAGAGGTAGTGACAAAAAATAACAATATCGGGC
CTTCAAGG--TCTGATAATTGGAATGAGTACAATTTAAATACCTTAACGA
GGATCCATTGGAGGGCAAGTCTGGTGCCAGCAGCCGCGGTAATTCCAGCT
CCAATAGCGTATATTTAAGTTGTTGCAGTTGAAAGGCTCGTAGTCGGAAT
TTAGCGCTTTCTCGATGGTCCGCC---TCTGGTGTGCACTGTCGACGAT-
TGTGCTTTCTGTCGGGGACGTG-TTCCTGGGCTTAACTGTCTGGGACTCG
GGCTCGGCGTGGTTACTTTGAGTAAATTAGAGTGTTCAAAGCAGGCGATC
GCCCTGAATACATTAGCATGGAATAGCATGATAGGACT-CTGGCCTATCT
TGCTGGTCTGTAGGACCGGAGTAATGATTAAGAGGGACAGTCGGGGGCAT
TCGTATT-TCGTTGTCAGAGGTGAAATTCTTGGATTTACGAAAGACGAAC
ATCTGCGAAAGCATTTGCCAAGGATGTTTTCATTGATCAAGGACGAAAGT
TGGGGGCTCGAAGACGATTAGATACCGTCGTAGTCTCAACCATAAACGAT
GCCGACCAGGGATTGGCGAGCGTTCTTTT-GATGACCTCGCCAGCACCTT
GAGAGAAATCA-GAGTCTTTGGGTTCCGGGGGGAGTATGGTCGCAAGGCT
GAAACTTAAAGGAATTGACGGAAGGGCACCACCAGGCGTGG-AGCCTGCG
GCTTAATTTGACTCAACACGGGGAACCTTACCAGGTCCAGACACGGGAAT
GATGAACAGATTGAGAGCTCTTTTTTGATTCTGTGGGTGGTGGTGCATGG
CCGTTCTTAGTTGGTGGGTTGCCTTGTCAGGTT-GATTCCGGT-AACGAA
CGAGACCTCAGCCTGCTAAATAAT---CGGCGGTCCTCCTCGGATCGTCT
CGGTTTCTTAGAGGGACTATTGACGTTTAGTCAA-TGTAAGTGTGAGGCA
ATAACAGGTCTGTGATGCCCTTCGATGTTCTGGGCCGCACGCGCGCTACA
CTGATGCATTCAACGAGCCTATCCTTGGCCGAGAGGTCCGGGTAATCTTG
AAAACTGCATCGTGATGGGGATAGATCATTGCAATTATTGGTCTTCAACG
AGGAATGCCTAGTAAGCGCGAGTCATCAGCTCGCGTTGATTACGTCCCTG
CCCTTTGTACACACCGCCCGTCGCTCCTACCGATTGGGTGTGCTGGTGAA
GTGATCGGATTGGATTCGAGC-GGTGGCAACACTGC-------TCGGAAC
CGAGAAGATCATTAAACCCTCCC-AC------------------------
-----------------------------------
>WV-1
-----------------------------------------------AGC
CATGCATGTCTAAGTATAAACTGCTT-ATACTGTGAAACCGCGAATGGCT
CATTATATCTGTTATAATTTATTTGATGG-TACAT---CTACTCGG-ATA
ACCGTAGTAAATCTAGAGCTAATACGTGC-GCACAACCCGACTT-CTGGA
AGGGTCGTATTT-ATTAGATAAAAGGCCAGCCG-GGCTCACGCCCGACCT
TCGGTGACTCATGATAACTTGACGAATCGCACGGCCTT-GTGCCGGCGAT
GTTTCATTCAAATTTCAGCCCTATCAATTGTCGATGGTAGGATAGAGGCC
TACCATGATGGTAACGGGTGACGGAGGATTAGGGTTCGATTCCGGAGAGG
GAGCCTGAGAAACGGCTACCACATCCAAGGAAGGCAGCAGGCGCGCAAAT
TACCCAATTCCGGTACGGAGAGGTAGTGACAAAAAATAACAATATCGGGC
CTTCAAGG--TCCGATAATTGGAATGAGTACAATTTAAATACTTTAACGA
GGATCCATTGGAGGGCAAGTCTGGTGCCAGCAGCCGCGGTAATTCCAGCT
CCAATAGCGTATATTTAAGTTGTTGCAGTTGAAAGGCTCGTAGTCGGAAT
TTAGCGCTTTCTCGATGGTCCGCC---TCTGGTGTGCACTGTCGACGAT-
TGTGCTTTCTGTCGGGGACGTG-TTCCTGGGCTTAACTGTCTGGGACTCG
GGCTCGGCGTGGTTACTTTGAGTAAATTAGAGTGTTCAAAGCAGGCGATC
GCCCTGAATACATTAGCATGGAATAGCATGACAGGACT-CTGGCCTATCT
TGCTGGTCTGTAGGACCGGAGTAATGATTAAGAGGGACAGTCGGGGGCAT
TCGTATT-TCGTTGTCAGAGGTGAAATTCTTGGATTTACGAAAGACGAAC
ATCTGCGAAAGCATTTGCCAAGGATGTTTTCATTGATCAAGAACGAAAGT
TGGGGGCTCGAAGACGATTAGATACCGTCGTAGTCTCAACCATAAACGAT
GCCGACCAGGGATTGGCGAGCGTTCTTTT-GATGACCTCGCCAGCACCTT
GAGAGAAATCA-GAGTCTTTGGGTTCCGGGGGGAGTATGGTCGCAAGGCT
GAAACTTAAAGGAACTGACGGAAGGGCACCACCAGGCGTGG-AGCCTGCG
GCTTAATTTGACTCAACACGGGGAACCTTACCAGGTCCAGACACGGGAAT
GATGAACAGATTGAGAGCTCTTTTTTGATTCTGTGGGTGGTGGTGCATGG
CCGTTCTTAGTTGGTGGGTTACCTTGTCAGGTT-GATTCCGGT-AACGAA
CGAGACCTCAGCCTGCTAAATAAT---CGGCGGTCCTCCTCGGATCGTCT
CGGTTTCTTAGAGGGACTATTGACGTTTAGTCAA-TGTAAGTGTGAGGCA
ATAACAGGTCTGTGATGCCCTTCGATGTTCTGGGCCGCACGCGCGCTACA
CTGATGCATTCAACGAGCCTATCCTTGGCCGAGAGGTCCGGGTAATCTTG
AAAACTGCATCGTGATGGGGATAGATCATTGCAATTATTGGTCTTCAACG
AGGAATGCCTAGTAAGCGCGAGTCATCAGCTCGCGTTGATTACGTCCCTG
CCCTTTGTACACACCGCCCGTCGCTCCTACCGATTGGGTGTGCTGGTGAA
GTGATCGGATTGGATTCGAGC-GGTGGCAACACTGC-------TCGGAAC
CGAGAAGATCATTAAACCCTCCC-AC------------------------
-----------------------------------
>WV-2
-----------------------------------------------AGC
CATGCATGTCTAAGTATAAACTGCTT-ATACTGTGAAACCGCGAATGGCT
CATTATATCTGTTATAATTTATTTGATGG-TACAT---CTACTCGG-ATA
ACCGTAGTAAATCTAGAGCTAATACGTGC-GCACAACCCGACTT-CTGGA
AGGGTCGTATTT-ATTAGATAAAAGGCCAGCCG-GGCTCACGCCTGACCT
TCGGTGACTCATGATAACTTGACGAATCGCACGGCCTT-GTGCCGGCGAT
GTTTCATTCAAATTTCAGCCCTATCAATTGGCGATGGTAGGATAGAGGCC
TACCATGATGGTAACGGGTGACGGAGGATTAGGGTTCGATTCCGGAGAGG
GAGCCTGAGAAACGGCTACCACATCCAAGGAAGGCAGCAGGCGCGCAAAT
TACCCAATTCCGGTACGGAGAGGTAGTGACAAAAAATAACAATATCGGGC
CTTCAAGG--TCTGATAATTGGAATGAGTACAATTTAAATACCTTAACGA
GGATCCATTGGAGGGCAAGTCTGGTGCCAGCAGCCGCGGTAATTCCAGCT
CCAATAGCGTATATTTAAGTTGTTGCAGTTGAAAGGCTCGTAGTCGGAAT
TTAGCGCTTTCTCGATGGTCCGCC---TCTGGTGTGCACTGTCGACGAT-
TGTGCTTTCTGTCGGGGACGTG-TTCCTGGGCTTAACTGTCTGGGACTCG
GGCTCGGCGTGGTTACTTTGAGTAAATTAGAGTGTTCAAAGCAGGCGATC
GCCCTGAATACATTAGCATGGAATAGCATGATAGGACT-CTGGCCTATCT
TGCTGGTCTGTAGGACCGCAGTAATGATTAAGAGGGACAGTCGGGGGCAT
TCGTATT-TCGTTGTCAGAGGTGAAATTCTTGGATTTACGAAAGACGAAC
ATCTGCGAAAGCATTTGCCAAGGATGTTTTCATTGATCAAGAACGAAAGT
TGGGGGCTCGAAGACGATTAGATACCGTCGTAGTCTCAACCATAAACGAT
GCCGACCAGGGATTGGCGAGCGTTCTTTT-GATGACCTCGCCAGCACCTT
GAGAGAAATCA-GAGTCTTTGGGTTCCGGGGGGAGTATGGTCGCAAGGCT
GAAACTTAAAGGAATTGACGGAAGGGCACCACCAGGCGTGG-AGCCTGCG
GCTTAATTTGACTCAACACGGGGAACCTTACCAGGTCCAGACACGGGAAT
GATGAACAGATTGAGAGCTCTTTTTCGATTCTGTGGGTGGTGGTGCATGG
CCGTTCTTAGTTGGTGGGTTGCCTTGTCAGGTT-GATTCCGGT-AACGAA
CGAGACCTCAGCCTGCTGAATAAT---CGGCGGTCCTCCTCGGATCGTCT
CGGTTTCTTAGAGGGACTATTGACGTTTAGTCAA-TGTAAGTGTGAGGCA
ATAACAGGTCTGTGATGCCCTTCGATGTTCTGGGCCGCACGCGCGCTACA
CTGATGCATTCAACGAGCCTATCCTTGGCCGAGAGGTCCGGGTAATCTTG
AAAACTGCATCGTGATGGGGATAGATCATTGCAATTATTGGTCTTCAACG
AGGAATGCCTAGTAAGCGCGAGTCATCAGCTCGCGTTGATTACGTCCCTG
CCCTTTGTACACACCGCCCGTCGCTCCTACCGATTGGGTGTGCTGGTGAA
GTGATCGGATTGGATTCGAGC-GGTGGCAACACTGC-------TCGGAAC
CGAGAAGATCATTAAACCCTCCC-AC------------------------
-----------------------------------
>EB-2
-----------------------------------------------AGC
CATGCATGTCTAAGTATAAACTGCTT-ATACTGTGAAACCGCGAATGGCT
CATTATATCTGTTATAATTTATTTGATGG-TACAT---CTACTCGG-ATA
ACCGTAGTAAATCTAGAGCTAATACGTGC-GCACAACCCGACTT-CTGGA
AGGGTCGTATTT-ATTAGATAAAAGGCCAGCCG-GGCTCACGCCCGACCT
TCGGTGACTCGTGATAACTTGACGAATCGCACGGCCTT-GTGCCGGCGAT
GTTTCATTCAAATTTCAGCCCTATCAATTGTCGATGGTAGGATAGAGGCC
TACCATGATGGTAACGGGTGACGGAGGATTAGGGTTCGATTCCGGAGAGG
GAGCCTGAGAAACGGCTACCACATCCAAGGAAGGCAGCAGGCGCGCAAAT
TACCCAATTCCGGTACGGAGAGGTAGTGACAAAAAATAACAATATCGGGC
CTTCAAGG--TCTGATAATTGGAATGAGTACAATTTAAATACCTTAACGA
GGATCCATTGGAGGGCAAGTCTGGTGCCAGCAGCCGCGGTAATTCCAGCT
CCAATAGCGTATATTTAAGTTGTTGCAGTTGAAAGGCTCGTAGTCGGAAT
TTAGCGCTTTCTCGATGGTCCGCC---TCTGGTGTGCACTGTCGACGAT-
TGTGCTTTCTGTCGGGGACGTG-TTCCTGGGCTTAATTGTCTGGGACTCG
GGCTCGGCGTGGTTACTTTGAGTAAATTAGAGTGTTCAAAGCAGGCGATC
GCCCTGAGTACATTAGCATGGAATAGCATGATAGGACT-CTGGCCTATCT
TGCTGGTCTGTAGGACCGGAGTAATGATTAAGAGGGACAGTCGGGGGCAT
TCGTATT-TCGTTGTCAGAGGTGAAATTCTTGGATTTACGAAAGACGAAC
ATCTGCGAAAGCATTTGCCAAGGATGTTTTCATTGATCAAGAACGAAAGT
TGGGGGCTCGAAGACGATTAGATACCGTCGTAGTCTCAACCATAAACGAT
GCCGACCAGGGATTGGCGAGCGTTCTTTT-GATGACCTCGCCAGCACCTT
GAGAGAAATCA-GAGTCTTTGGGTTCCGGGGGGAGTATGGTCGCAAGGCT
GAAACTTAAAGGAATTGACGGAAGGGCACCACCAGGCGTGG-AGCCTGCG
GCTTAATTTGACTCAACACGGGGAACCTTACCAGGTCCAGACACGGGAAT
GATGAACAGATTGAGAGCTCTTTTTTGATTCTGTGGGTGGTGGTGCATGG
CCGTTCTTAGTTGGTGGGTTGCCTTGTCAGGTT-GATTCCGGT-AACGAA
CGA-ACCTCAGCCTGCTAAATAAT---CGGCGGTCCTCCTCGGATCGTCT
CGGTTTCTTAGAGGGACTATTGACGTTTAGTCAA-TGTAAGTGTGAGGCA
ATAACAGGTCTGTGATGCCCTTCGATGTTCTGGGCCGCACGCGCGCTACA
CTGATGCATTCAACGAGCCTATCCTTGGCCGAGAGGTCCGGGTAATCTTG
AAAACTGCATCGTGATGGGGATAGATCATTGCAATTATTGGTCTTCAACG
AGGAATGCCTAGTAAGCGCGAGTCATCAGCTCGCGTTGATTACGTCCCTG
CCCTTTGTACACACCGCCCGTCGCTCCTACCGATTGGGTGTGCTGGTGAA
GTGATCGGATTGGATTCGAGC-GGTGGCAACACTGC-------TCGGAAC
CGAGAAGATCATTAAACCCTCCC-AC------------------------
-----------------------------------
>H-3
-----------------------------------------------AGC
CATGCATGTCTAAGTATAAACTGCTT-ATACTGTGAAACCGCGAATGGCT
CATTATATCTGTTGTAATTTATTTGATGG-TACAT---CTACTCGG-ATA
ACCGTAGTAAATCTAGAGCTAATACGTGC-GCACAACCCGACTT-CTGGA
AGGGTCGTATTT-ATTAGATAAAAGGCCAGCCG-GGCTCACGCCCGACCT
TCGGTGACTCATGATAACTTGACGAATCGCACTGCCTT-GTGCCGGCGAT
GTTTCATTCAAATTTCAGCCCTATCAATTGTCGATGGTAGGATAGAGGCC
TACCATGATGGTAATGGGTGACGGAGGATTAGGGTTCGATTCCGGAGAGG
GAGCCTGAGAAACGGCTACCACATCCAAGGAAGGCAGCAGGCGCGCAAAT
TACCCAATTCCGGTACGGAGAGGTAGTGACAAAAAATAACAATATCGGGC
CTTCAAGG--TCTGATAATTGGAATGAGTACAATTTAAATACCTTAACGA
GGATCCATTGGAGGGCAAGTCTGGTGCCAGCAGCCGCGGTAATTCCAGCT
CCAATAGCGTATATTTAAGTTGTTGCAGTTGAAAGGCTCGTAGTCGGAAT
TTAGCGCTTTCTCGATGGTCCGCC---TCTGGTGTGCACTGTCGACGAT-
TGTGCTTTCTGTCGGGGACGTG-TTCCTGGGCTTAACTGTCTGGGACTCG
GGCTCGGCGTGGTTACTTTGAGTAAATTAGAGTGTTCAAAGCAGGCGATC
GCCCTGAATACATTAGCATGGAATAGCATGATAGGACT-CTGGCCTATCT
TGCTGGTCTGTAGGACCGGAGTAATGATTAAGAGGGACAGTCGGGGGCAT
TCGTATT-TCGTTGTCAGAGGTGAAATTCTTGGATTTACGAAAGACGAAC
ATCTGCGAAAGCATTTGCCAAGGATGTTTTCATTGATCAAGGACGAAAGT
TGGGGGCTCGAAGACGATTAGATACCGTCGTAGTCTCAACCATAAACGAT
GCCGACCAGGGATTGGCGAGCGTTCTTTT-GATGACCTCGCCAGCACCTT
GAGAGAAATCA-GAGTCTTTGGGTTCCGGGGGGAGTATGGTCGCAAGGCT
GAAACTTAAAGGAATTGACGGAAGGGCACCACCAGGCGTGG-AGCCTGCG
GCTTAATTTGACTCAACACGGGGAACCTTACCAGGTCCAGACACGGGAAT
GATGAACATATTGAGAGCTCTTTTTTGATTCTGTGGGTGGTGGTGCATGG
CCGTTCTTAGTTGGTGGGTTGCCTTGTCAGGTT-GATTCCGGT-AACGAA
CGAGACCTCAGCCTGCTAAATAAT---CGGCGGTCCTCCTCGGATCGTCT
CGGTTTCTTAGAGGGACTATTGACGTTTAGTCAA-TGTAAGTGTGAGGCA
ATAACAGGTCTGTGATGCCCTTCGATGTTCTGGGCCGCACGCGCGCTACA
CTGATGCATTCAACGAGCCTATCCTTGGCCGAGAGGTCCGGGTAATCTTG
AAAACTGCATCGTGATGGGGATAGATCATTGCAATTATTGGTCTTCAACG
AGGAATGCCTAGTAAGCGCGAGTCATCAGCTCGCGTTGATTACGTCCCTG
CCCTTTGTACACACCGCCCGTCGCTCCTACCGATTGGGTGTGCTGGTGAA
GTGATCGGATTGGATTCGAGC-GGTGGCAACACTGC-------TCGGAAC
CGAGAAGATCATTAAACCCTCCC-AC------------------------
-----------------------------------
>H-4
-----------------------------------------------AGC
CATGCATGTCTAAGTATAAACTGCTT-ATACTGTGAAACCGCGAATGGCT
CATTATATCTGTTATAATTTATTTGATGG-TACAT---CTACTCGG-ATA
ACCGTAGTAAATCTAGAGCTAATACGTGC-GCACAACCCGACTT-CTGGA
AGGGTCGTATTT-ATTAGATAAAAGGCCAGCCG-GGCTCACGCCCGACCT
TCGGTGACTCATGATAACTTGACGAATCGCACGGCCTT-GTGCCGGCGAT
GTTTCATTCAAATTTCAGCCCTATCAATTGTCGATGGTAGGATAGAGGCC
TACCATGATGGTAACGGGTGACGGAGGATTAGGGTTCGATTCCGGAGAGG
GAGCCTGAGAAACGGCTACCACATCCAAGGAAGGCAGCAGGCGCGCAAAT
TACCCAATTCCGGTACGGAGAGGTAGTGACAAAAAATAACAATATCGGGC
CTTCAAGG--TCTGATAATTGGAATGAGTACAATTTAAATACCTTAACGA
GGATCCATTGGAGGGCAAGTCTGGTGCCAGCAGCCGCGGTAATTCCAGCT
CCAATAGCGTATATTTAAGTTGTTGCAGTTGAAAGGCTCGTAGTCGGAAT
TTAGCGCTTTCTCGATGGTCCGCC---TCTGGTGTGCACTGTCGACGAT-
TGTGCTTTCTGTCGGGGACGTG-TTCCTGGGCTTAACTGTCTGGGACTCG
GGCTCGGCGTGGTTACTTTGAGTAAATTAGAGTGTTCAAAGCAGGCGATC
GCCCTGAATACATTAGCATGGAATAGCATGATAGGACT-CTGGCCTATCT
TGCTGGTCTGTAGGACCGGAGTAATGATTAAGAGGGACAGTCGGGGGCAT
TCGTATT-TCGTTGTCAGAGGTGAAATCCTTGGATTTACGAAAGACGAAC
ATCTGCGAAAGCATTTGCCAAGGATGTTTTCATTGATCAAGAACGAAAGT
TGGGGGCTCGAAGACGATTAGATACCGTCGTAGTCTCAACCATAAACGAT
GCCGACCAGGGATTGGCGAGCGTTCTTTT-GATGACCTCGCCAGCACCTT
GAGAGAAATCA-GAGTCTTTGGGTTCCGGGGGGAGTATGGTCGCAAGGCT
GAAACTTAAAGGAATTGACGGAAGGGCACCACCAGGCGTGG-AGCCTGCG
GCTTAATTTGACTCAACACGGGGAACCTTACCAGGTCCAGACACGGGAAT
GATGAACAGATTGAGAGCTCTTTTTTGATTCTGTGGGTGGTGGTGCATGG
CCGTTCTTAGTTGGTGGGTTGCCTTGTCAGGTT-GATTCCGGT-AACGAA
CGAGACCTCAGCCTGCTAAATAAT---CGGCGGTCCTCCTCGGATCGTCT
CGGTTTCTTAGAGGGACTATTGACGTTTAGTCAA-TGTAAGTGTGAGGCA
ATAACAGGTCTGTGATGCCCTTCGATGTTCTGGGCCGCACGCGCGCTACA
CTGATGCATTCAACGAGCCTATCCTTGGCCGAGAGGTCCGGGTAATCTTG
AAAACTGCATCGTGATGGGGATAGATCATTGCAATTATTGGTCTTCAACG
AGGAATGCCTAGTAAGCGCGAGTCATCAGCTCGCGTTGATTACGTCCCTG
CCCTTTGTACACACCGCCCGTCGCTCCTACCGATTGGGTGTGCTGGTGAA
GTGATCGGATTGGATTCGAGC-TGTGGCAACACTGC-------TCGGAAC
CGAGAAGATCATTAAACCCTCCC-AC------------------------
-----------------------------------
>H-5
-----------------------------------------------AGC
CATGCATGTCTAAGTATAAACTGCTT-ATACTGTGAAACCGCGAATGGCT
CATTATATCTGTTATAATTTATTTGATGG-TACAT---CTACTCGG-ATA
ACCGTAGTAAATCTAGAGCTAATACGTGC-GCACAACCCGACTT-CTGGA
AGGGTCGTATTT-ATTAGATAAAAGGCCAGCCG-GGCTCACGCCCGACCT
TCGGTGACTCATGATAACTTGACGAATCGCACGGCCTT-GTGCCGGCGAT
GTTTCATTCAAATTTCAGCCCTATCAATTGTCGATGGTAGGATAGAGGCC
TACCATGATGGTAACGGGTGACGGAGGATTAGGGTTCGATTCCGGAGAGG
GAGCCTGAGAAACGGCTACCACATCCAAGGAAGGCAGCAGGCGCGCAAAT
TACCCAATTCCGGTACGGAGAGGTAGTGACAAAAAATAACAATATCGGGC
CTTCAAGG--TCTGATAATTGGAATGAGTACAATTTAAATACCTTAACGA
GGATCCATTGGAGGGCAAGTCTGGTGCCGGCAGCCGCGGTAATTCCAGCT
CCAATAGCGTATATTTAAGTTGTTGCAGTTGAAAGGCTCGTAGTCGGAAT
TTAGCGCTTTCTCGATGGTCCGCC---TCTGGTGTGCACTGTCGACGAT-
TGTGCTTTCTGTCGGGGACGTG-TTCTTGGGCTTAACTGTCTGGGACTCG
GGCTCGGCGTGGTTACTTTGAGTAAATTAGAGTGTTCAAAGCAGGCGATC
GCCCTGAATACATTAGCATGGAATAGCACGATAGGACT-CTGGCCTATCT
TGCTGGTCTGTAGGACCGGAGTAATGATTAAGAGGGACAGTCGGGGGCAT
TCGTATT-TCGTTGTCAGAGGTGAAATTCTTGGATTTACGAAAGACGAAC
ATCTGCGAAAGCATTTGCCAAGGATGTTTTCATTGATCAAGAACGAAAGT
TGGGGGCTCGAAGACGATTAGATACCGTCGTAGTCTCAACCATAAACGAT
ACCGACCAGGGATTGGCGTGCGTTCTTTT-GATGACCTCGCCAGCACCTT
GAGAGAAATCA-GAGTCTTTGGGTTCCGGGGGGAGTATGGTCGCAAGGCT
GAAACTTAAAGGAATTGACGGAAGGGCACCACCAGGCGTGG-AGCCTGCG
GCTTAATTTGACTCAACACGGGGAACCTTACCAGGTCCAGACACAGGAAT
GATGAACAGATTGAGAGCTCTTTTTTGATTCTGTGGGTGGTGGTGCATGG
CCGTTCTTAGTTGGTGGGTTGCCTTGTCAGGTT-GATTCCGGT-AACGAA
CGAGACCTCAGCCTGCTAAATAAT---CGGCGGTCCTCCTCGGATCGTCT
CGGTTTCTTAGAGGGACTATTGACGTTTAGTCAA-TGTAAGTGTGAGGCA
ATAACAGGTCTGTGATGCCCTTCGATGTTCTGGGCCGCCCGCGCGCTACA
CTGATGCATTCAACGAGCCTATCCTTGGCCGAGAGGTCCGGGTAATCTTG
AAAACTGCATCGTGATGGGGATAGATCATTGCAATTATTGGCCTTCAACG
AGGAATGCCTAGTAAGCGCGAGTCATCAGCTCGCGTTGATTACGTCCCTG
CCCTTTGTACACACCGCCCGTCGCTCCTACCGATTGGGTGTGCTGGTGAA
GTGATCGGATTGGATTCGAGC-GGTGGCAACACTGC-------TCGGAAC
CGAGAAGATCATTAAACCCTCCC-AC------------------------
-----------------------------------
>H7-4
-----------------------------------------------AGC
CATGCATGTCTAAGTATAAACTGCTT-ATACTGTGAAACCGCGAATGGCT
CATTATATCTGTTATAATTTATTTGATGG-TACAT---CTACTCGG-ATA
ACCGTAGTAAATCTAGAGCTAATACGTGC-GCACAACCCGACTT-CTGGA
AGGGTCGTATTT-ATTAGATAAAAGGCCAGCCG-GGCTCACGCCCGACCT
TCGGTGACTCATGATAACTTGACGAATCGCACGGCCTT-GTGCCGGCGAT
GTTTCATTCAAATTTCAGCCCTATCAATTGTCGATGGTAGGATAGAGGCC
TACCATGATGGTAACGGGTGACGGAGGATTAGGGTTCGATTCCGGAGAGG
GAGCCTGAGAAACGGCTACCACATCCAAGGAAGGCAGCAGGCGCGCAAAT
TACCCAATTCCGGTACGGAGAGGTAGTGACAAAAAATAACAATATCGGGC
CTTCAAGG--TCTGATAATTGGAATGAGTACAATTTAAATACCTTAACGA
GGATCCATTGGAGGGCAAGTCTGGTGCCAGCAGCCGCGGTAATTCCAGCT
CCAATAGCGTATATTTAAGTTGTTGCAGTTGAAAGGCTCGTAGTCGGAAT
TTAGCGCTTTCTCGATGGTCCGCC---TCTGGTGTGCACTGTCGACGAT-
CGTGCTTTCTGTCGGGGACGTG-TTCCTGGGCTTAATTGTCTGGGACTCG
GGCTCGGCGTGGTTACTTTGAGTAAATTAGAGTGTTCAAAGCAGGCGATC
GCCCTGAATACATTAGCATGGAATAGCATGATAGGACT-CTGGCCTACCT
TGCTGGTCTGTAGGACCGGAGTAATGATTAAGAGGGACAGTCGGGGGCAT
TCGTATT-TCGTTGTCAGAGGTGAAATTCTTGGATTTACGAAAGACGAAC
ATCTGCGAAAGCATCTGCCAAGGATGTTTTCATTGATCAAGAACGAAAGT
TGGGGGCTCGAAGACGATTAGATACCGTCGTAGTCTCAACCATGAACGAT
GCCGACCAGGGATTGGCGAGCGTTCTTTT-GATGACCTCGCCAGCACCTT
GAGAGAAATCA-GAGTCTTTGGGTTCCGGGGGGAGTATGGTCGCAAGGCT
GAAACTTAAAGGAATTGACGGAAGGGCACCACCAGGCGTGG-AGCCTGCG
GCTTAATTTGACTCAACACGGGGAACCTTACCAGGTCCAGACACGGGAAT
GATGAACAGATTGAGAGCTCTTTTTTGATTCTGTGGGTGGTGGTGCATGG
CCGTTCTTAGTTGGTGGGTTGCCTTGTCAGGTT-GATTCCGGT-AACGAA
CGAGACCTCAGCCTGCTAAATAAT---CGGCGGTCCTCCTCGGATCGTCT
CGGTTTCTTAGAGGGACTATTGACGTTTAGTCAA-TGTAAGTGTGAGGCA
ATAACAGGTCTGTGATGCCCTTCGATGTTCTGGGCCGCACGCGCGCTACA
CTGATGCATTCAACGAGCCTATCCTTGGCCGAGAGGTCCGGGTAATCTTG
AAAACTGCATCGTGATGGGGATAGATCATTGCAATTATTGGTCTTCAACG
AGGAATGCCTAGTAAGCGCGAGTCATCAGCTCGCGTTGATTACGTCCCTG
CCCTTTGTACACACCGCCCGTCGCTCCTACCGATTGGGTGTGCTGGTGAA
GTGATCGGATTGGATTCGAGC-GGTGGCAACACTGC-------TCGGAAC
CGAGAAGATCATTAAACCCTCCC-AC------------------------
-----------------------------------
>O-3
-----------------------------------------------AGC
CATGCATGTCTAAGTATAAACTGCTT-ATACTGTGAAACCGCGAATGGCT
CATTATATCTGTTATAATTTATTTGATGG-TACAT---CTACTCGG-ATA
ACCGTAGTAAATCTAGAGCTAATACGTGC-GCACAACCCGACTT-CTGGA
AGGGTCGTATTT-ATTAGATAAAAGGCCAGCCG-GGCTCACGCCCGACCT
TCGGTGACTCATGATAACTTGACGAATCGCACGGCCTT-GTGCCGGCGAT
GTTTCATTCAAATTTCAGCCCTATCAATTGTCGATGGTAGGATAGAGGCC
TACCATGATGGTAACGGGTGACGGAGGATTAGGGTTCGATTCCGGAGAGG
GAGCCTGAGAAACGGCTACCACATCCAAGGAAGGCAGCAGGCGCGCAAAT
TACCCAATTCCGGTACGGAGAGGTAGTGACAAAAAATAACAATATCGGGC
CTTCAAGG--TCTGATAATTGGAATGAGTACAATTTAAATACCTTAACGA
GGATCCATTGGAGGGCAAGTCTGGTGCCAGCAGCCGCGGTAATTCCAGCT
CCAATAGCGTATATTTAAGTTGTTGCAGTTGAAAGGCTCGTAGTCGGAAT
TTAGCGCTTTCTCGATGGTCCGCC---TCTGGTGTGCACTGTCGACGAT-
TGTGCTTTCTGTCGGGGACGTG-TTCCTGGGCTTAACTGTCTGGGACTCG
GGCTCGGCGTGGTTACTTTGAGTAAATTAGAGTGTTCAAAGCAGGCGATC
GCCCTGAATACATTAGCATGGAATAGCATGATAGGACT-CTGGCCTATCT
TGCTGGTCTGTAGGACCGGAGTAATGATTAAGAGGGACAGTCGGGGGCAT
TCGTATT-TCGTTGTCAGAGGTGAAATTCTTGGATTTACGAAAGACGAAC
ATCTGCGAAAGCATTTGCCAAGGATGTTTTCATTGATCAAGAACGAAAGT
TGGGGGCTCGAAGACGATTAGATACCGTCGTAGTCTCAACCATAAACGAT
GCCGACCAGGGATTGGCGAGCGTTCTTTT-GATGACCTCGCCAGCACCTT
GAGAGAAATCA-GAGTCTTTGGGTTCCGGGGGGAGTATGGTCGCAAGGCT
GAAACTTAAAGGAATTGACGGAAGGGCACCACCAGGCGTGG-AGCCTGCG
GCTTAATTTGACTCAACACGGGGAACCTTACCAGGTCCAGACACGGGAAT
GATGAACAGATTGAGAGCTCTTTTTTGATTCTGTGGGTGGTGGTGCATGG
CCGTTCTTAGTTGGTGGGTTGCCTTGTCAGGTT-GATTCCGGT-AACGAA
CGAGACCTCAGCCTGCTAAATAAT---CGGCGGTCCTCCTCGGATCGTCT
CGGTTTCTTAGAGGGACTATTGACGTTTAGTCAA-TGTAAGTGTGAGGCA
ATAACAGGTCTGTGATGCCCTTCGATGTTCTGGGCCGCACGCGCGCTACA
CTGATGCATTCAACGAGCCTATCCTTGGCCGAGAGGTCCGGGTAATCTTG
AAAACTGCATCGTGATGGGGATAGATCATTGCAATTATTGGTCTTCAACG
AGGAATGCCTAGTAAGCGCGAGTCATCAGCTCGCGTTGATTACGTCCCTG
CCCTTTGTACACACCGCCCGTCGCTCCTACCGATTGGGTGTGCTGGTGAA
GTGATCGGATTGGATTCTAGC-GGTGGCAACACTGC-------TCGGAAC
CGAGAAGATCATTAAACCCTCCC-AC------------------------
-----------------------------------
>SL-4
-----------------------------------------------AGC
CATGCATGTCTAAGTATAAACTGCTT-ATACTGTGAAACCGCGAATGGCT
CATTATATCAGTTATAATTTATTTGATGG-TACTT---CTACTCGG-ATA
ACCGTAGAAAATCTAGAGCTAATACGTGC-GCACAACCCGACTT-CTGGA
AGGGTCGTATTT-ATTAGATAAAAGGCCAGCCG-GGCTCACGCCCGACCT
TCGGTGACTCATAATAACTTCACGAATCGCACGGCCTT-GTGCCGGCGAT
GTTTCATTCAAATTTCTGCCCTATCAACTTTCGATGGTAGGATAGAGGCC
TACCATGGTGGTAACGGGTGACGGAGGATTAGGGTTCGATTCCGGAGAGG
GAGCCTGAGAAACGGCTACCACATCCAAGGAAGGCAGCAGGCGCGCAAAT
TATCCAATCCCGGCACGGGGAGATAGTGACAATAAATAACAATACCGGGC
GTTCAACG--TCTGGTAATTGGAATGAGTACAATTTAAATCCCTTAACGA
GGATCCATTGGAGGGCAAGTCTGGTGCCAGCAGCCGCGGTAATTCCAGCT
CCAATAGCGTATATTTAAGTTGTTGCAGTTGAAAGGCTCGTAGTCGGAAT
TTAGCGCTTCCTCGATGGTCCGCC---TCTGGTGTGCACTGTCGATGGT-
TGTGCTCTCTGTCGGGGACGGG-CTCCTGGGCTTTACTGTCTGGGACTCG
GGCTCGACGTGGTTACTTTGAGTAAATTAGAGTGTTCAACGCAGGCGATC
GCCCTGAATACATTAGCATGGAATAGCATGATAGGACT-CTGGCCTATCT
TGCTGGTCTGTAGGACCGGAGTAATGATTAAGAGGGACAGTCGGGGGCAT
TCGTATT-TCGTTGTCAGAGGTGAAATTCTTGGATTTACGAAAGACGAAC
ATCTGCGAAAGCATTTGCCAAGGATGTTTTCATTGATCAAGAACGAAAGT
TGGGGGCTCGAAGACGATTAGATACCGTCGTAGTCTCAACCATAAACGAT
GCCGACCAGGGATTGGCGAGCGTTCTTTT-GATGACCTCGCCAGCACCTT
GAGAGAAATCATGAGTCTTTGGGTTCCGGGGGGAGTATGGTCGCAAGGCT
GAAACTTAAAGGAATTGACGGAAGGGCACCACCAGGCGTGG-AGCCTGCG
GCTTAATTTGACTCAACACGGGGAAGCTTACCAGGTCCAGACACGGGAAT
GATGAACAGATTGAGAGCTCTTTTTTGATTCTGTGGGTGGTGGTGCATGG
CCGTTCTTAGTTGGTGGGTTGCCTTGTCAGGTT-GATTCCGGT-AACGAA
CGAGACCTCAGCCTGCTGAATAAT---CGGTGGTCCTCCTTGGATCATCT
CGATTTCTTAGAGGGACTATTGGCGTTTAGTCAA-TTGAAGTGTGAGGCA
ATAACAGGTATGTGATGCCCTTAGATGTTCTGGGCCGCACGCGCGCTACA
CTGATGCATTCAACGAGCCTATCCTTGGCCGAGAGGCCCGGGTAATCTTG
GAAACTGCATCGTGATGGGGATAGATTATTGCAATTATTAGTCTTCAACG
AGGAATGCCTAGTAAGCGCGAGTCATCAGCTCGCGTTGATTACGTCCCTG
CCCTTTGTACACACCGCCCGTCGCTCCTACCGATTGGGTGTGCTGGTGAA
GTGTTCGGATTGGCTCCGGGT-GGTGGCAACACTGT-------CCGAGGC
CGAAAAGAACATTAAACCCTCCC-AC------------------------
-----------------------------------
>SL-5
-----------------------------------------------AGC
CATGCATGTCTAAGTATAAACTGCTT-ATACTGTGAAACCGCGAATGGCT
CATTATATCAGTTATAATTTATTTGATGG-TACTT---CTACTCGG-ATA
ACCGTAGAAAATCTAGAGCTAATACGTGC-GCACAACCCGACTT-CTGGA
AGGGTCGTATTT-ATTAGATAAAAGGCCAGCCG-GGCTCACGCCCGACCT
TCGGCGACTCATAATAACTTCACGAATCGCACGGCCTT-GTGCCGGCGAT
GTTTCATTCAAATTTCTGCCCTATCAACTTTCGATGGTAGGATAGAGGCC
TACCATGGTGGTAACGGGTGACGGAGGATTAGGGTTCGATTCCGGAGAGG
GAGCCTGAGAAACGGCTACCACATCCAAGGAAGGCAGCAGGCGCGCAAAT
TATCCAATCCCGGCACGGGGAGATAGTGACAATAAATAACAATACCGGGC
GTTCAACG--TCTGGTAATTGGAATGAGTACAATTTAAATCCCTTAACGA
GGATCCATTGGAGGGCAAGTCTGGTGCCAGCAGCCGCGGTAATTCCAGCT
CCAATAGCGTATATTTAAGTTGTTGCAGTTGAAAGGCTCGTAGTCGGAAT
TTAGCGCTTCCTCGATGGTCCGCC---TCTGGTGTGCACTGTCGATGGT-
TGTGCTCTCTGTCGGGGACGGG-CTCCTGGGCTTTACTGTCTGGGACTCG
GGCTCGACGTGGTTACTTTGAGTAAATTAGAGTGTTCAACGCAGGCGATC
GCCCTGAATACATTAGCATGGAATAGCATGATAGGACT-CTGGCCTATCT
TGCTGGTCTGTAGGACCGGAGTAATGATTAAGAGGGACAGTCGGGGGCAT
TCGTATT-TCGTTGTCAGAGGTGAAATCCTTGGATTTACGAAAGACGAAC
ATCTGCGAAAGCATTTGCCAAGGATGTTTTCATTGATCAAGAACGAAAGT
TGGGGGCTCGAAGACGATTAGATACCGTCGTAGTCTCAACCATAAACGAT
GCCGACCAGGGATTGGCGAGCGTTCTTTT-GATGACCTCGCCAGCACCTT
GAGAGAAATCATGAGTCTTTGAGTTCCGGGGGGAGTATGGTCGCAAGGCT
GAAACTTAAAGGAATTGACGGAAGGGCACCACCAGGCGTGG-AGCCTGCG
GCTTAATTTGACTCAACACGGGGAAGCTTACCAGGTCCAGACACGGGAAT
GATGAACAGATTGAGAGCTCTTTTTTGATTCTGTGGGTGGTGGTGCATGG
CCGTTCTTAGTTGGTGGGTTGCCTTGTCAGGTT-GATTCCGGT-AACGAA
CGAGACCTCAGCCTGCTAAATAAT---CGGTGGTCCTCCTTGGATCATCT
CGGTTTCTTAGAGGGACTATTGGCGTTTAGTCAA-TTGAAGTGTGAGGCA
ATAACAGGTCTGTGATGCCCTTAGATGTTCTGGGCCGCACGCGCGCTACA
CTGATGCATTCAACGAGCCTATCCTTGGCCGAGAGGCCCGGGTAATCTTG
GAAACTGCATCGTGATGGGGATAGATTATTGCAATTATTAGTCTTCAACG
AGGAATGCCTAGTAAGCGCGAGTCATCAGCTCGCGTTGATTACGTCCCTG
CCCTTTGTACACACCGCCCGTCGCTCCTACCGATTGGGTGTGCTGGTGAA
GTGTTCGGATTGGCTCCGGGT-GGTGGCAACACTGT-------CCGAGGC
CGAAAAGAACATTAAACCCTCCC-AC------------------------
-----------------------------------
>SP2-3
-----------------------------------------------AGC
CATGCATGTCTAAGTATAAACTGCTT-ATACTGTGAAACCGCGAATGGCT
CATTATATCTGTTATAATTTATTTGATGG-TACAT---CTACTCGG-ATA
ACCGTAGTAAATCTAGAGCTAATACGTGC-GCACAACCCGACTT-CTGGA
AGGGTCGTATTT-ATTAGATAAAAGGCCAGCCG-GGCTCACGCCCGACCT
TCGGTGACTCATGATAACTTGACGAATCGCACGGCCTT-GTGCCGGCGAT
GTTTCATTCAAATTTCAGCCCTATCAATTGTCGATGGTAGGATAGAGGCC
TACCATGATGGTAACGGGTGACGGAGGATTAGGGTTCGATTCCGGAGAGG
GAGCCTGAGAAACGGCTACCACATCCAAGGAAGGCAGCAGGCGCGCAAAT
TACCCAATTCCGGTACGGAGAGGTAGTGACAAAAAATAACAATATCGGGC
CTTCAAGG--TCTGATAATTGGAATGAGTACAATTTAAATACCTTAACGA
GGATCCATTGGAGGGCAAGTCTGGTGCCAGCAGCCGCGGTAATTCCAGCT
CCAATAGCGTATATTTAAGTTGTTGCAGTTGAAAGGCTCGTAGTCGGAAT
T-AGCGCTTTCTCGATGGTCCGCC---TCTGGTGTGCACTGTCGACGAT-
TGTGCTTTCTGTCGGGGACGTG-TTCCTGGGCTTAATTGTCTGGGACTCG
GGCTCGGCGTGGTTACTTTGAGTAAATTAGAGTGTTCAAAGCAGGCGATC
GCCCTGAATACATTAGCATGGAATAGCATGATAGGACT-CTGGCCTATCT
TGCTGGTCTGTAGGACCGGAGTAATGATTAAGAGGGACAGTCGGGGGCAT
TCGTATT-TCGTTGTCAGAGGTGAAATTCTTGGATTTACGAAAGACGAAC
ATCTGCGAAAGCATTTGCCAAGGATGTTTTCATTGATCAAGAACGAAAGT
TGGGGGCTCGAAGACGATTAGATACCGTCGTAGTCTCAACCATAAGCGAT
GCCGACCAGGGATTGGCGAGCGTTCTTTT-GATGACCTCGCCAGCACCTT
GAGAGAAATCA-GAGTCTTTGGGTTCCGGGGGGAGTATGGTCGCAAGGCT
GAAACTTAAAGGAATTGACGGAAGGGCACCACCAGGCGTGG-AGCCTGCG
GCTTAATTTGACTCTACACGGGGGACCTTACCAGGTCCAGACACGGGAAT
GATGAACAGATTGAGAGCTCTTTTTTGATTCTGTGGGTGGTGGTGCATGG
CCGTTCTTAGTTGGTGGGTTGCCTTGTCAGGTT-GATTCCGGT-AACGAA
CGAGACCTCAGCCTGCTAAATAAT---CGGCGGTCCTCCTCGGATCGTCT
CGGTTTCTTAGAGGGACTATTGACGTTTAGTCAA-TGTAAGTGTGAGGCA
ATAACAGGTCTGTGATGCCCTTCGATGTTCTGGGCCGCACGCGCGCTACA
CTGATGCATTCAACGAGCCTATCCTTGGCCGAGAGGTCCGGGTAATCTTG
AAAACTGCATCGTGATGGGGATAGATCATTGCAATTATTGGTCTTCAACG
AGGAATGCCTAGTAAGCGCGAGTCATCAGCTCGCGTTGATTACGTCCCTG
CCCTTTGTACACACCGCCCGTCGCTCCTACCGATTGGGTGTGCTGGTGAA
GTGATCGGATTGGATTCGAGC-GGTGGCAACACTGC-------TCGGAAC
CGAGAAGATCATTAAACCCTCCC-AC------------------------
-----------------------------------
>SP2-4
-----------------------------------------------AGC
CATGCATGTCTAAGTATAAACTGCTT-ATACTGTGAAACCGCGAATGGCT
CATTATATCTGTTATAATTTATTTGATGG-TACAT---CTACTCGG-ATA
ACCGTAGTAAATCTAGAGCTAATACGTGC-GCACAACCCGACTT-CTGGA
AGGGTCGTATTT-ATTAGATAAAAGGCCAGCCG-GGCTCACGCCCGACCT
TCGGTGACTCACGATAACTTGACGAATCGCACGGCCTT-GTGCCGGCGAT
GTTTCATTCAAATTTCAACCCTATCAATTGTCGATGGTAGGATAGAGGCC
TACCATGATGGTAACGGGTGACGGAGGATTAGGGTTCGATTCCGGAGAGG
GAGCCTGAGAAACGGCTACCACATCCAAGGAAGGCAGCAGGCGCGCAAAT
TACCCAATTCCGGTACGGAGAGGTAGTGACAAAAAATAACAGTATCGGGC
CTTCAAGG--TCTGATAATTGGAATGAGTACAATTTAAATACCTTAACGA
GGATCCATTGGAGGGCAAGTCTGGTGCCAGCAGCCGCGGTAATTCCAGCT
CCAATAGCGTATATTTAAGTTGTTGCAGTTGAAAGGCTCGTAGTCGGAAT
TTAGCGCTTTCTCGATGGTCCGCC---TCTGGTGTGCACTGTCGACGAT-
TGTGCTTTCTGTCGGGGACGTG-TTCCTGGGCTTAACTGTCTGGGACTCG
GGCTCGGCGTGGTTACTTTGAGTAAATTAGAGTGTTCAAAGCAGGCGATC
GCCCTGAATACATTAGCATGGAATAGCATGATAGGACT-CAGGCCTATCT
TGCTGGTCTGTAGGACCGGAGTAATGATTAAGAGGGACAGTCGGGGGCAT
TCGTATT-TCGTTGTCAGAGGTGAAATTCTTGGATTTACGAAAGACGAAC
ATCTGCGAAAGCATTTGCCAAGGATGTTTTCATTGATCAAGAACGAAAGT
TGGGGGCTCGAAGACGATTAGATACCGTCGTAGTCTCAACCATAAACGAT
GCCGACTAGGGATTGGCGAGCGTTCTTTT-GATGACCTCGCCAGCACCTT
GAGAGAAATCA-GAGTCTTTGGGTTCCGGGGGGAGTATGGTCGCAAGGCT
GAAACTTAAAGGAATTGACGGAAGGGCACCACCAGGCGTGG-AGCCTGCG
GCTTAATTTGACTCAACACGGGGAACCTTACCAGGTCCAGACACGGGAAT
GATGAACAGATTGGGAGCTCTTTTTTGATTCTGTGGGTGGTGGTGCATGG
CCGTTCTTAGTTGGTGGGTTGCCTTGTCAGGTT-GATTCCGGT-AACGAA
CGAGACCTCAGCCTGCTAAATAAT---CGGCGGTCCTCCTCGGATCGTCT
CGGTTTCTTAGAGGGACTATTGACGTTTAGTCAA-TGTAAGTGTGAGGCA
ATAACAGGTCTGTGATGCCCTTCGATGTTCTGGGCCGCACGCGCGCTACA
CTGATGCATTCAACGAGCCTATCCTTGGCCGAGAGGTCCGGGTAATCTTG
AAAACTGCATCGTGATGGGGATAGATCATTGCAATTATTGGTCTTCAACG
AGGAATGCCTAGTAAGCGCGAGTCATCAGCTCGCGTTGATTACGTCCCTG
CCCTTTGTACACACCGCCCGTCGCTCCTACCGATTGGGTGTGCTGGTGAA
GTGATCGGATTGGATTCGAGC-GGTGGCAACACTGC-------TCGGAAC
CGAGAAGATCATTAAACCCTCCC-AC------------------------
-----------------------------------
>St.A2011-3
-----------------------------------------------AGC
CATGCATGTCTAAGTATAAACTGCTT-ATACTGTGAAACCGCGAATGGCT
CATTATATCTGTTATAATTTATTTGATGG-TACAT---CTACTCGG-ATA
ACCGTAGTAAATCTAGAGCTAATACGTGC-GCACAACCCGACTT-CTGGA
AGGGTCGTATTT-ATTAGATAAAAGGCCAGCCG-GGCTCACGCCCGACCT
TCGGTGACTCATGATAACTTGACGAATCGCACGGCCTT-GTGCCGGCGAT
GTTTCATTCAAATTTCAGCCCTATCAATTGTCGATGGTAGGATAGAGGCC
TACCATGATGGTAACGGGTGACGGAGGATTAGGGTTCGATTCCGGAGAGG
GAGCCTGAGAAACGGCTACCACATCCAAGGAAGGCAGCAGGCGCGCAAAT
TACCCAATTCCGGTACGGAGAGGTAGTGACAAAAAATAACAATATCGGGC
CTTCAAGG--TCTGATAATTGGAATGAGTACAATTTAAATACCTTAACGA
GGATCCATTGGAGGGCAAGTCTGGTGCCAGCAGCCGCGGTAATTCCAGCT
CCAATAGCGTATATTTAAGTTGTTGCAGTTGAAAGGCTCGTAGTCGGAAT
TTAGCGCTTTCTCGATGGTCCGCC---TCTGGTGTGCACTGTCGACGAT-
TGTGCTTTCTGTCGGGGACGTG-TTCCTGGGCTTAATTGTCTGGGACTCG
GGCTCGGCGTGGTTACTTTGAGTAAATTAGAGTGTTCAAAGCAGGCGATC
GCCCTGAATACATTAGCATGGAATAGCATGATAGGACT-CTGGCCTATCT
TGCTGGTCTGTAGGACCGGAGTAATGATTAAGAGGGACAGTCGGGGGCAT
TCGTATT-TCGTTGTCAGAGGTGAAATTCTTGGATTTACGAAAGACGAAC
ATCTGCGAAAGCATTTGCCAAGGATGTTTTCATTGATCAAGAACGAAAGT
TGGGGGCTCGAAGACGATTAGATACCGTCGTAGTCTCAACCATAAACGAT
GCCGACCAGGGATTGGCGAGCGTTCTTTT-GATGACCTCGCCAGCACCTT
GAGAGAAATCA-GAGTCTTTGGGTTCCGGGGGGAGTATGGTCGCAAGGCT
GAAACTTAAAGGAATTGACGGAAGGGCACCACCAGGCGTGG-AGCCTGCG
GCTTAATTTGACTCAACACGGGGAACCTTACCAGGTCCAGACACGGGAAT
GATGAACAGATTGAGAGCTCTTTTTTGATTCTGTGGGTGGTGGTGCATGG
CCGTTCTTAGTTGGTGGGTTGCCTTGTCAGGTT-GATTCCGGT-AACGAA
CGAGACCTCAGCCTGCTAAATAAT---CGGCGGTCCTCCTCGGATCGCCT
CGGTTTCTTAGAGGGACTATTGACGTTTAGTCAA-TGTAAGTGTGAGGCA
ATAACAGGTCTGTGATGCCCTTCGATGTTCTGGGCCGCACGCGCGCTACA
CTGATGCATTCAACGAGCCTATCCTTGGCCGAGAGGTCCGGGTAATCTTG
AAAACTGCATCGTGATGGGGATAGATCATTGCAATTATTGGTCTTCAACG
AGGAATGCCTAGTAAGCGCGAGTCATCAGCTCGCGTTGATCACGTCCCTG
CCCTTTGTACACACCGCCCGTCGCTCCTACCGATTGGGTGTGCTGGTGAA
GTGATCGGATTGGATTCGAGC-GGTGGCAACACTAC-------TCGGAAC
CGAGAAGATCATTAAACCCTCCC-AC------------------------
-----------------------------------
>TN-2
--------------------------------------------------
------------AGTATAAACTGCTT-ATACTGTGAAACCGCGAATGGCT
CATTATATCTGTTATAATTTATTTGATGG-TACAT---CTACTCGG-ATA
ACCGTAGTAAATCTAGAGCTAATACGTGC-GCACAACCCGACTT-CTGGA
AGGGTCGTATTT-ATTAGATAAAAGGCCAGCCG-GGCTCACGCCCGACCT
TCGGTGACTCATGATAACTTGACGAATCGCACGGCCTT-GTGCCGGCGAT
GTTTCATTCAAATTTCAGCCCTATCAATTGTCGATGGTAGGATAGAGGCC
TACCATGATGGTAACGGGTGACGGAGGATTAGGGTTCGATTCCGGAGAGG
GAGCCTGAGAAACGGCTACCACATCCAAGGAAGGCAGCAGGCGCGCAAAT
TACCCAATTCCGGTACGGAGAGGTAGTGACAAAAAATAACAATATCGGGC
CTTCAAGG--TCTGATAATTGGAATGAGTACAATTTAAATACCTTAACGA
GGATCCATTGGAGGGCAAGTCTGGTGCCAGCAGCCGCGGTAATTCCAGCT
CCAATAGCGTATATTTAAGTTGTTGCAGTTGAAAGGCTCGTAGTCGGAAT
TTAGCGCTTTCTCGATGGTCCGCC---TCTGGTGTGCACTGTCGACGAT-
TGTGCTTTCTGTCGGGGACGTG-TTCCTGGGCTTAACTGTCTGGGACTCG
GGCTCGGCGTGGTTACTTTGAGTAAATTAGAGTGTTCAAAGCAGGCGATC
GCCCTGAATACATTAGCATGGAATAGCATGATAGGACT-CTGGCCTATCT
TGCTGGTCTGTAGGACCGGAGTAATGATTAAGAGGGACAGTCGGGGGCAT
TCGTATT-TCGTTGTCAGAGGTGAAATTCTTGGATTTACGAAAGACGAAC
ATCTGCGAAAGCATTTGCCAAGGATGTTTTCATTGATCAAGAACGAAAGT
TGGGGGCTCGAAGACGATTAGATACCGTCGTAGTCTCAACCATAAACGAT
GCCGACCAGGGATTGGCGAGCGTTCTTTT-GATGACCTCGCCAGCACCTT
GAGAGAAATCA-GAGTCTTTGGGTTCCGGGGGGAGTATGGTCGCAAGGCT
GAAACTTAAAGGAATTGACGGAAGGGCACCACCAGGCGTGG-AGCCTGCG
GCTTAATTTGACTCAACACGGGGAACCTTACCAGGTCCAGACACGGGAAT
GATGAACAGATTGAGAGCTCTTTTTTGATTCTGTGGGTGGTGGTGCATGG
CCGTTCTTAGTTGGTGGGTTGCCTTGTCAGGTT-GATTCCGGT-AACGAA
CGAGACCTCAGCCTGCTAAATAAT---CGGCGGTCCTCCTCGGATCGTCT
CGGTTTCTTAGAGGGACTATTGACGTTTAGTCAA-TGTAAGTGTGAGGCA
ATAACAGGTCTGTGATGCCCTTCGATGTTCTGGGCCGCACGCGCGCTACA
CTGATGCATTCAACGAGCCTATCCTTGGCCGAGAGGTCCGGGTAATCTTG
AAAACTGCATCGTGATGGGGATAGATCATTGCAATTATTGGTCTTCAACG
AGGAATGCCTAGTAAGCGCGAGTCATCAGCTCGCGTTGATTACGTCCCTG
CCCTTTGTACACACCGCCCGTCGCTCCTACCGATTGGGTGTGCTGGTGAA
GTGATCGGATTGGATTCGAGC-GGTGGCAACACTGC-------TCGGAAC
CGAGAAGATCATTAAACCCTCCC-AC------------------------
-----------------------------------
>TN-4
--------------------------------------------------
------------AGTATAAACTGCTT-ATACTGTGAAACCGCGAATGGCT
CATTATATCTGTTATAATTTATTTGATGG-TACAT---CTACTCGG-ATA
ACCGTAGTAAATCTAGAGCTAATACGTGC-GCACAACCCGACTT-CTGGA
AGGGTCGTATTT-ATTAGATAAAAGGCCAGCCG-GGCTCACGCCCGACCT
TCGGTGACTCATGATAACTTGACGAATCGCACGGCCTT-GCGCCGGCGAT
GTTTCATTCAAATTTCAGCCCTATCAATTGTCGATGGTAGGATAGAGGCC
TACCATGATGGTAACGGGTGACGGAGGATTAGGGTTCGATTCCGGAGAGG
GAGCCTGAGAAACGGCTACCACATCCAAGGAAGGCAGCAGGCGCGCAAAT
TACCCAATTCCGGTACGGAGAGGTAGTGACAAAAAATAACAATATCGGGC
CTTCAAGG--TCTGATAATTGGAATGAGTACAATTTAAATACCTTCACGA
GGATCCATTGGAGGGCAAGTCTGGTGCCAGCAGCCGCGGTAATTCCAGCT
CCAATAGCGTATATTTAAGTTGTTGCAGTTGAAAGGCTCGTAGTCGGAAT
TTAGCGCTTTCTTGATGGTCCGCC---TCTGGTGTGCACTGTCGACGAT-
TGTGCTTTCTGTCGGGGACGTG-TTCCTGGGCTTAACTGTCTGGGACTCG
GGCTCGGCGTGGTTACTTTGAGTAAATTAGAGTGTTCAAAGCAGGCGATC
GCCCTGAATACATTAGCATGGAATAGCATGATAGGACT-CTGGCCTATCT
TGCTGGTCTGTAGGACCGGAGTAATGATTAAGAGGGACAGTCGGGGGCAT
TCGTATT-TCGTTGTCAGAGGTGAAATTCTTGGATTTACGAAAGACGAAC
ATCTGCGAAAGCATTTGCCAAGGATGTTTTCATTGATCAAGAACGAAAGT
TGGGGGCTCGAAGACGATTAGATACCGTCGTAGTCTCAACCATAAACGAT
GCCGACCAGGGATTGGCGAGCGTTCTTTT-GATGACCTCGCCAGCACCTT
GAGAGAAATCA-GAGTCTTTGGGTTCCGGGGGGAGTATGGTCGCAAGGCT
GAAACTTAAAGGAATTGACGGAAGGGCACCACCAGGCGTGG-AGCCTGCG
GCTTAATTTGACTCAACACGGGGAACCTTACCAGGTCCAGACACGGGAAT
GATGAACAGATTGAGAGCTCTTTTTTGATTCTGTGGGTGGTGGTGCATGG
CCGTTCTTAGTTGGTGGGTTGCCTTGTCAGGTT-GATTCCGGT-AACGAA
CGAGACCTCAGCCTGCTAAATAAT---CGGCGGTCCTCCTCGGATCGTCT
CGGTTTCTTAGAGGGACTATTGACGTTTAGTCAA-TGTAAGTGTGATGCA
ATAACAGGTCTGTGATGCCCTTCGATGTTCTGGGCCGCACGCGCGCTACA
CTGATGCATTCAACGAGCCTATCCTTGGCCGAGAGGTCCGGGTAATCTTG
AAAACTGCATCGTGATGGGGATAGATCATTGCAATTATTGGTCTTCAACG
AGGAATGCCTAGTAAGCGCGAGTCATCAGCTCGCGTTGATTACGTCCCTG
CCCTTTGTACACACCGCCCGTCGCTCCTACCGATTGGGTGTGCTGGTGAA
GTGATCGGATTGGATTCGAGC-GGTGGCAACACTGC-------TCGGAAC
CGAGAAGATCATTAAACCCTCCC-AC------------------------
-----------------------------------
>TN-5
--------------------------------------------------
------------AGTATAAACTGCTT-ATACTGTGAAACCGCGAATGGCT
CATTATATCTGTTATAATTTATTTGATGG-TACAT---CTACTCGG-ATA
ACCGTAGTAAATCTAGAGCTAATACGTGC-GCACAACCCGACTT-CTGGA
AGGGTCGTATTT-ATTAGATAAAAGGCCAGCCG-GGCTCACGCCCGACCT
TCGGTGACTCATGATAACTTGACGAATCGCACGGCCTT-GCGCCGGCGAT
GTTTCATTCAAATTTCAGCCCTATCAATTGTCGATGGTAGGATAGAGGCC
TACCATGATGGTAACGGGTGACGGAGGATTAGGGTTCGATTCCGGAGAGG
GAGCCTGAGAAACGGCTACCACATCCAAGGAAGGCAGCAGGCGCGCAAAT
TACCCAATTCCGGTACGGAGAGGTAGTGACAAAAAATAACAATATCGGGC
CTTCAAGG--TCTGATAATTGGAATGAGTACAATTTAAATACCTTAACGA
GGATCCATTGGAGGGCAAGTCTGGTGCCAGCAGCCGCGGTAATTCCAGCT
CCAATAGCGTATATTTAAGTTGTTGCAGTTGAAAGGCTCGTAGTCGGAAT
TTAGCGCTTTCTTGATGGTCCGCC---TCTGGTGTGCACTGTCGACGAT-
TGTGCTTTCTGTCGGGGACGTG-TTCCTGGGCTTAACTGTCTGGGACTCG
GGCTCGGCGTGGTTACTTTGAGTAAATTAGAGTGTTCAAAGCAGGCGATC
GCCCTGAATACATTAGCATGGAATAGCATGATAGGACT-CTGGCCTATCT
TGCTGGTCTGTAGGACCGGAGTAATGATTAAGAGGGACAGTCGGGGGCAT
TCGTATT-TCGTTGTCAGAGGTGAAATTCTTGGATTTACGAAAGACGAAC
ATCTGCGAAAGCATTTGCCAAGGATGTTTTCATTGATCAAGAACGAAAGT
TGGGGGCTCGAAGACGATTAGATACTGTCGTAGTCTCAACCATAAACGAT
GCCGACCAGGGATTGGCGAGCGTTCTTTT-GATGACCTCGCCAGCACCTT
GAGAGAAATCA-GAGTCTTTGGGTTCCGGGGGGAGTATGGTCGCAAGGCT
GAAACTTAAAGGAATTGACGGAAGGGCACCACCAGGCGTGG-AGCCTGCG
GCTTAATTTGACTCAACACGGGGAACCTTACCAGGTCCAGACACGGGAAT
GATGAACAGATTGAGAGCTCTTTTTTGATTCTGTGGGTGGTGGTGCATGG
CCGTTCTTAGTTGGTGGGTTGCCTTGTCAGGTT-GATTCCGGT-AACGAA
CGAGACCTCAGCCTGCTAAATAAT---CGGCGGTCCTCCTCGGATCGTCT
CGGTTTCTTAGAGGGACTATTGACGTTTAGTCAA-TGTAAGTGTGAGGCA
ATAACAGGTCTGTGATGCCCTTCGATGTTCTGGGCCGCACGCGCGCTACA
CTGATGCATTCAACGAGCCTATCCTTGGCCGAGAGGTCCGGGTAATCTTG
AAAACTGCATCGTGATGGGGATAGATCATTGCAATTATTGGTCTTCAACG
AGGAATGCCTAGTAAGCGCGAGTCATCAGCTCGCGTTGATTACGTCCCTG
CCCTTTGTACACACCGCCCGTCGCTCCTACCGATTGGGTGTGCTGGTGAA
GTGATCGGATTGGATTCGAGC-GGTGGCAACACTGC-------TCGGAAC
CGAGAAGATCATTAAACCCTCCC-AC------------------------
-----------------------------------
>TN-7
--------------------------------------------------
------------AGTATAAACTGCTT-ATACTGTGAAACCGCGAATGGCT
CATTATATCTGTTATAATTTATTTGATGG-TACAT---CTACTCGG-ATA
ACCGTAGTAAATCTAGAGCTAATACGTGC-GCACAACCCGACTT-CTGGA
AGGGTCGTATTT-ATTAGATAAAAGGCCAGCCG-GGCTCACGCCCGACCT
TCGGTGACTCATGATAACTTGACGAATCGCACGGCCTT-GTGCCGGCGAT
GTTTCATTCAAATTTCAGCCCTATCAATTGTCGATGGTAGGATAGAGGCC
TACCATGATGGTAACGGGTGACGGAGGATTAGGGTTCGATTCCGGAGAGG
GAGCCTGAGAAACGGCTACCACATCCAAGGAAGGCAGCAGGCGCGCAAAT
TACCCAATTCCGGTACGGAGAGGTAGTGACAAAAAATAACAATATCGGGC
CTTCAAGG--TCTGATAATTGGAATGAGTACAATTTAAATACCTTAACGA
GGATCCATTGGAGGGCAAGTCTGGTGCCAGCAGCCGCGGTAATTCCAGCT
CCAATAGCGTATATTTAAGTTGTTGCAGTTGAAAGGCTCGTAGTCGGAAT
TTAGCGCTTTCTCGATGGTCCGCC---TCTGGTGTGCACTGTCGACGAT-
TGTGCTTTCTGTCGGGGACGTG-TTCCTGGGCTTAACTGTCTGGGACTCG
GGCTCGGCGTGGTTACTTTGAGTAAATTAGAGTGTTCAAAGCAGGCGATC
GCCCTGAATACATTAGCATGGAATAGCATGATAGGACT-CTGGCCTATCT
TGCTGGTCTGTAGGACCGGAGTAATGATTAAGAGGGACAGTCGGGGGCAT
TCGTATT-TCGTTGTCAGAGGTGAAATTCTTGGATTTACGAAAGACGAAC
ATCTGCGAAAGCATTTGCCAAGGATGTTTTCATTGATCAAGAACGAAAGT
TGGGGGCTCGAAGACGATTAGATACCGTCGTAGTCTCAACCATAAACGAT
GCCGACCAGGGATTGGCGAGCATTCTTTT-GATGACCTCGCCAGCACCTT
GAGAGAAATCA-GAGTCTTTGGGTTCCGGGGGGAGTATGGTCGCAAGGCT
GAAACTTAAAGGAATTGACGGAAGGGCACCACCAGGCGTGG-AGCCTGCG
GCTTAATTTGACTCAACACGGGGAACCTTACCAGGTCCAGACACGGGAAT
GATGAACAGATTGAGAGCTCTTTTTTGATTCTGTGGGTGGTGGTGCATGG
CCGTTCTTAGTTGGTGGGTTGCCTTGTCAGGTT-GATTCCGGT-AACGAA
CGAGACCTCAGCCTGCTAAATAAT---CGGCGGTCCTCCTCGGATCGTCT
CGGTTTCTTAGAGGGACTATTGACGTTTAGTCAA-TGTAAGTGTGAGGCA
ATAACAGGTCTGTGATGCCCTTCGATGTTCTGGGCCGCACGCGCGCTACA
CTGATGCATTCAACGAGCCTATCCTTGGCCGAGAGGTCCGGGTAATCTTG
AAAACTGCATCGTGATGGGGATAGATCATTGCAATTATTGGTCTTCAACG
AGGAATGCCTAGTAAGCGCGAGTCATCAGCTCGCGTTGATTACGTCCCTG
CCCTTTGTACACACCGCCCGTCGCTCCTACCGATTGGGTGTGCTGGTGAA
GTGATCGGATTGGATTCGAGC-GGTGGCAACACTGC-------TCGGAAC
CGAGAAGATCATTAAACCCTCCC-AC------------------------
-----------------------------------
>TN-8
--------------------------------------------------
------------AGTATAAACTGCTT-ATACTGTGAAACCGCGAATGGCT
CATTATATCTGTTATAATTTATTTGATGG-TACAT---CTACTCGG-ATA
ACCGTAGTAAATCTAGAGCTAATACGTGC-GCACAACCCGACTT-CTGGA
AGGGTCGTATTT-ATTAGATAAAAGGCCAGCCG-GGCTCACGCCCGACCT
TCGGTGACTCATGATAACTTGACGAATCGCACGGCCTT-GTGCCGGCGAT
GTTTCATTCAAATTTCAGCCCTATCAATTGTCGATGGTAGGATAGAGGCC
TACCATGATGGTAACGGGTGACGGAGGATTAGGGTTCGATTCCGGAGAGG
GAGCCTGAGAAACGGCTACCACATCCAAGGAAGGCAGCAGGCGCGCAAAT
TACCCAATTCCGGTACGGAGAGGTAGTGACAAAAAATAACAATATCGGGC
CTTCAAGG--TCTGATAATTGGAATGAGTACAATTTAAATACCTTAACGA
GGATCCATTGGAGGGCAAGTCTGGTGCCAGCAGCCGCGGTAATTCCAGCT
CCAATAGCGTATATTTAAGTTGTTGCAGTTGAAAGGCTCGTAGTCGGAAT
TTAGCGCTTTCTCGATGGTCCGCC---TCTGGTGTGCACTGTCGACGAT-
TGTGCTTTCTGTCGGGGACGTG-TTCCTGGGCTTAACTGTCTGGGACTCG
GGCTCGGCGTGGTTACTTTGAGTAAATTAGAGTGTTCAAAGCAGGCGATC
GCCCTGAATACATTAGCATGGAATAGCATGATAGGACT-CTGGCCTATCT
TGCTGGTCTGTAGGACCGGAGTAATGATTAAGAGGGACAGTCGGGGGCAT
TCGTATT-TCGTTGTCAGAGGTGAAATTCTTGGATTTACGAAAGACGAAC
ATCTGCGAAAGCATTTGCCAAGGATGTTTTCATTGATCAAGAACGAAAGT
TGGGGGCTCGAAGACGATTAGATACCGTCGTAGTCTCAACCATAAACGAT
GCCGACCAGGGATTGGCGAGCGTTCTTTT-GATGACCTCGCCAGCACCTT
GAGAGAAATCA-GAGTCTTTGGGTTCCGGGGGGAGTATGGTCGCAAGGCT
GAAACTTAAAGGAATTGACGGAAGGGCACCACCAGGCGTGG-AGCCTGCG
GCTTAATTTGACTCAACACGGGGAACCTTACCAGGTCCAGACACGGGAAT
GATGAACAGATTGAGAGCTCTTTTTTGATTCTGTGGGTGGTGGTGCATGG
CCGTTCTTAGTTGGTGGGTTGCCTTGTCAGGTT-GATTCCGGT-AACGAA
CGAGACCTCAGCCTGCTAAATAAT---CGGCGGTCCTCCTCGGATCGTCT
CGGTTTCTTAGAGGGACTATTGACGTTTAGTCAA-TGTAAGTGTGAGACA
ATAACAGGTCTGTGATGCCCTTCGATGTTCTGGGCCGCACGCGCGCTACA
CTGATGCATTCAACGAGCCTATCCTTGGCCGAGAGGTCCGGGTAATCTTG
AAAACTGCATCGTGATGGGGATAGATCATTGCAATTATTGGTCTTCAACG
AGGAATGCCTAGTAAGCGCGAGTCATCAGCTCGCGTTGATTACGTCCCTG
CCCTTTGTACACACCGCCCGTCGCTCCTACCGATTGGGTGTGCTGGTGAA
GTGATCGGATTGGATTCGAGC-GGTGGCAACACTGC-------TCGGAAC
CGAGAAGATCATTAAACCCTCCC-AC------------------------
-----------------------------------
>TN-9
--------------------------------------------------
------------AGTATAAACTGCTT-ATACTGTGAAACCGCGAATGGCT
CATTATATCTGTTATAATTTATTTGATGG-TACAT---CTACTCGG-ATA
ACCGTAGTAAATCTAGAGCTAATACGTGC-GCACAACCCGACTT-CTGGA
AGGGTCGTATTT-ATTAGATAAAAGGCCAGCCG-GGCTCACGCCCGACCT
TCGGTGACTCATGATAACTTGACGAATCGCACGGCCTT-GTGCCGGCGAT
GTTTCATTCAAATTTCAGCCCTATCAATTGTCGATGGTAGGATAGAGGCC
TACCATGATGGTAACGGGTGGCGGAGGATTAGGGTTCGATTCCGGAGAGG
GAGCCTGAGAAACGGCTACCACATCCAAGGAAGGCAGCAGGCGCGCAAAT
TACCCAATTCCGGTACGGAGAGGTAGTGACAAAAAATAACAATATCGGGC
CTTCAAGG--TCTGATAATTGGAATGAGTACAATTTAAATACCTTAACGA
GGATCCATTGGAGGGCAAGTCTGGTGCCAGCAGCCGCGGTAATTCCAGCT
CCAATAGCGTATATTTAAGTTGTTGCAGTTGAAAGGCTCGTAGTCGGAAT
TTAGCGCTTTCTCGATGGTCCGCC---TCTGGTGTGCACTGTCGACGAT-
TGTGCTTTCTGTCGGGGACGTG-TTCCTGGGCTTAACTGTCTGGGACTCG
TGCTCGGCGTGGTTACTTTGAGTAAATTAGAGTGTTCAAAGCAGGCGATC
GCCCTGAATACATTAGCATGGAATAGCATGATAGGACT-CTGGCCTATCT
TGCTGGTCTGTAGGACCGGAGTAATGATTAAGAGGGACAGTCGGGGGCAT
TCGTATT-TCGTTGTCAGAGGTGAAATTCTTGGATTTACGAAAGACGAAC
ATCTGCGAAAGCATTTGCCAAGGATGTTTTCATTGATCAAGAACGAAAGT
TGGGGGCTCGAAGACGATTAGATACCGTCGTAGTCTCAACCATAAACGAT
GCCGACCAGGGATTGGCGAGCGTTCTTTT-GATGACCTCGCCAGCACCTT
GAGAGAAATCA-GAGTCTTTGGGTTCCGGGGGGAGTATGGTCGCAAGGCT
GAAACTTAAAGGAATTGACGGAAGGGCACCACCAGGCGTGG-AGCCTGCG
GCTTAATTTGACTCAACACGGGGAACCTTACCAGGTCCAGACACGGGAAT
GATGAACAGATTGAGAGCTCTTTTTTGATTCTGTGGGTGGTGGTGCATGG
CCGTTCTTAGTTGGTGGGTTGCCTTGTCAGGTT-GATTCCGGT-AACGAA
CGAGACCTCAGCCTGCTAAATAAT---CGGCGGTCCTCCTCGGATCGTCT
CGGTTTCTTAGAGGGACTATTGACGTTTAGTCAA-TGTAAGTGTGAGGCA
ATAACAGGTCTGTGATGCCCTTCGATGTTCTGGGCCGCACGCGCGCTACA
CTGATGCATTCAACGAGCCTATCCTTGGCCGAGAGGTCCGGGTAATCTTG
AAAACTGCATCGTGATGGGGATAGATCATTGCAATTATTGGTCTTCAACG
AGGAATGCCTAGTAAGCGCGAGTCATCAGCTCGCGTTGATTACGTCCCTG
CCCTTTGTACACACCGCCCGTCGCTCCTACCGATTGGGTGTGCTGGTGAA
GTGATCGGATTGGATTCGAGC-GGTGGCAACACTGC-------TCGGAAC
CGAGAAGATCATTAAACCCTCCC-AC------------------------
-----------------------------------
>TN-10
--------------------------------------------------
------------AGTATAAACTGCTT-ATACTGTGAAACCGCGAATGGCT
CATTATATCTGTTATAATTTATTTGATGG-TACAT---CTACTCGG-ATA
ACCGTAGTAAATCTAGAGCTAATACGTGC-GCACAACCCGACTT-CTGGA
AGGGTCGTATTT-ATTAGATAAAAGGCCAGCCG-GGCTCACGCCCGACCT
TCGGTGACTCATGATAACTTGACGAATCGCACGGCCTT-GCGCCGGCGAT
GTTTCATTCAAATTTCAGCCCTATCAATTGTCGATGGTAGGATAGAGGCC
TACCATGATGGTAACGGGTGACGGAGGATTAGGGTTCGATTCCGGAGAGG
GAGCCTGAGAAACGGCTACCACATCCAAGGAAGGCAGCAGGCGCGCAAAT
TACCCAATTCCGGTACGGAGAGGTAGTGACAAAAAATAACAATATCGGGC
CTTCAAGG--TCTGATAATTGGAATGAGTACAATTTAAATACCTTAACGA
GGATCCATTGGAGGGCAAGTCTGGTGCCAGCAGCCGCGGTAATTCCAGCT
CCAATAGCGTATATTTAAGTTGTTGCAGTTGAAAGGCTCGTAGTCGGAAT
TTAGCGCTTTCTTGATGGTCCGCC---TCTGGTGTGCACTGTCGACGAT-
TGTGCTTTCTGTCGGGGACGTG-TTCCTGGGCTTAACTGTCTGGGACTCG
GGCTCGGCGTGGTTACTTTGAGTAAATTAGAGTGTTCAAAGCAGGCGATC
GCCCTGAATACATTAGCATGGAATAGCATGATAGGACT-CTGGCCTATCT
TGCTGGTCTGTAGGACCGGAGTAATGATTAAGAGGGACAGTCGGGGGCAT
TCGTATT-TCGTTGTCAGAGGTGAAATTCTTGGATTTACGAAAGACGAAC
ATCTGCGAAAGCATTTGCCAAGGATGTTTTCATTGATCAAGAACGAAAGT
TGGGGGCTCGAAGACGATTAGATACCGTCGTAGTCTCAACCATAAACGAT
GCCGACCAGGGATTGGCGAGCGTTCTTTT-GATGACCTCGCCAGCACCTT
GAGAGAAATCA-GAGTCTTTGGGTTCCGGGGGGAGTATGGTCGCAAGGCT
GAAACTTAAAGGAATTGACGGAAGGGCACCACCAGGCGTGG-AGCCTGCG
GCTTAATTTGACTCAACACGGGGAACCTTACCAGGTCCAGACACGGGAAT
GATGAACAGATTGAGAGCTCTTTTTTGATTCTGTGGGTGGTGGTGCATGG
CCGTTCTTAGTTGGTGGGTTGCCTTGTCAGGTT-GATTCCGGT-AACGAA
CGAGACCTCAGCCTGCTAAATAAT---CGGCGGTCCTCCTCGGATCGTCT
CGGTTTCTTAGAGGGACTATTGACGTTTAGTCAA-TGTAAGTGTGAGGCA
ATAACAGGTCTGTGATGCCCTTCGATGTTCTGGGCCGCACGCGCGCTACA
CTGATGCATTCAACGAGCCTATCCTTGGCCGAGAGGTCCGGGTAATCTTG
AAAACTGCATCGTGATGGGGATAGATCATTGCAATTATTGGTCTTCAACG
AGGAATGCCTAGTAAGCGCGAGTCATCAGCTCGCGTTGATTACGTCCCTG
CCCTTTGTACACACCGCCCGTCGCTCCTACCGATTGGGTGTGCTGGTGAA
GTGATCGGATTGGACTCGAGC-GGTGGCAACACTGC-------TCGGAAC
CGAGAAGATCATTAAACCCTCCC-AC------------------------
-----------------------------------
>TN-12
--------------------------------------------------
------------AGTATAAACTGCTT-ATACTGTGAAACCGCGAATGGCT
CATTATATCTGTTATAATTTATTTGATGG-TACAT---CTACTCGG-ATA
ACCGTAGTAAATCTAGAGCTAATACGTGC-GCACAACCCGACTT-CTGGA
AGGGTCGTATTT-ATTAGATAAAAGGCCAGCCG-GGCTCACGCCCGACCT
TCGGTGACTCATGATAACTTGACGAATCGCACGGCCTT-GTGCCGGCGAT
GTTTCATTCAAATTTCAGCCCTATCAATTGTCGATGGTAGGATAGAGGCC
TACCATGATGGTAACGGGTGACGGAGGATTAGGGTTCGATTCCGGAGAGG
GAGCCTGAGAAACGGCTACCACATCCAAGGAAGGCAGCAGGCGCGCAAAT
TACCCAATTCCGGTACGGAGAGGTAGTGACGAGAAATAACAATATCGGGC
CTTCAAGG--TCTGATAATTGGAATGAGTACAATTTAAATACCTTAACGA
GGATCCATTGGAGGGCAAGTCTGGTGCCAGCAGCCGCGGTAATTCCAGCT
CCAATAGCGTATATTTAAGTTGTTGCAGTTGAAAGGCTCGTAGTCGGAAT
TTAGCGCTTTCTTGATGGTCCGCC---TCTGGTGTGCACTGTCGACGAT-
TGTGCTTTCTGTCGGGGACGTG-TTCCTGGACTTAACTGTCTGGGACTCG
GGCTCGGCGTGGTTACTTTGAGTAAATTAGAGTGTTCAAAGCAGGCGATC
GCCCTGAATACATTAGCATGGAATAGCATGATAGGACT-CTGGCCTATCT
TGCTGGTCTGTAGGACCGGAGTAATGATTAAGAGGGACAGTCGGGGGCAT
TCGTATT-TCGTTGTCAGGGGTGAAATTCTTGGATTTACGAAAGACGAAC
ATCTGCGAAAGCATTTGCCAAGGATGTTTTCATTGATCAAGAACGAAAGT
TGGGGGCTCGAAGACGATTAGATACCGTCGTAGTCTCAACCATAAACGAT
GCCGACCAGGGATTGGCGAGCGTTCTTTT-GATGACCTCGCCAGCACCTT
GAGAGAAATCA-GAGTCTTTGGGTTCCGGGGGGAGTATGGTCGCAAGGCT
GAAACTTAAAGGAATTGACGGAAGGGCACCACCAGGCGTGG-AGCCTGCG
GCTTAATTTGACTCAACACGGGGAACCTTACCAGGTCCAGACACGGGAAT
GATGAACAGATTGAGAGCTCTTTTTTGATTCTGTGGGTGGTGGTGCATGG
CCGTTCTTAGTTGGTGGGTTGCCTTGTCAGGTT-GATTCCGGT-AACGAA
CGAGACCTCAGCCTGCTAAATAAT---CGGCGGTCCTCCTCGGATCGTCT
CGGTTTCTTAGAGGGACTATTGACGTTTAGTCAA-TGTAAGTGTGAGGCA
ATAACAGGTCTGTGATGCCCTTCGATGTTCTGGGCCGCACGCGCGCTACA
CTGATGCATTCAACGAGCCTATCCTTGGCCGAGAGGTCCGGGTAATCTTG
AAAACTGCATCGTGATGGGGATAGATCATTGCAATTATTGGTCTTCAACG
AGGAATGCCTAGTAAGCGCGAGTCATCAGCTCGCGTTGATTACGTCCCTG
CCCTTTGTACACACCGCCCGTCGCTCCTACCGATTGGGTGTGCTGGTGAA
GTGATCGGATTGGATTCGAGC-GGTGGCAACACTGC-------TCGGAAC
CGAGAAGATCATTAAACCCTCCC-AC------------------------
-----------------------------------
