# Supplementary material for: Phylogenetic Analysis of Algal Symbionts Associated with Four North American Amphibian Egg Masses
Source: PLoS One. 2014 Nov 13;9(11):e108915. doi: 10.1371/journal.pone.0108915 (PMC4230919; doi:10.1371/journal.pone.0108915)
Supplement: Data S2 — 18S rDNA sequence alignments—unmasked—used in this study. (FAS) [file pone.0108915.s002.fas]

>X68484_Scherffelia_dubia
CCATGCATGTCTAAGTATAAACTGCTT-ATACTGTGAAACTGCGAATGGCTCATTAAATCAGTTATAGTTTATTTGATGG
TACCACTCGGATAACCGTAGTAATTCTAGAGCTAATACGTGCGTAAATCCCGACTTCTGGAAGGGACGTATTTATTAGAT
TTAAGGCCGACCGAGCTGCTCGTCTTTCGGTGAATCATGATAACTTCACGAATCGCATAGCCTTGTGCTGGCGATGTTTC
ATTCAAATTTCTGCCCTATCAATTGGCGATGGTAGGATAGAGGCCTACCATGGTGGTAACGGGTGACGGAGAATTAGGGT
TCGATTCCGGAGAGGGAGCCTGAGAAACGGCTACCACATCCAAGGAAGGCAGCAGGCGCGCAAATTACCCAATCCTGATA
CAGGGAGGTAGTGACAATAAATAACAATACCGGGCTTTCTGGTAATTGGAATGAGTACAATCTAAATCCCTTAACGAGGA
TCCATTGGAGGGCAAGTCTGGTGCCAGCAGCCGCGGTAATTCCAGCTCCAATAGCGTATATTTAAGTTGCTGCAGTTAAA
AAGCTCGTAGTTGGATTTCGGATGGGGTTTGCCGGTCCGTCTGCGATGTGCACTGGCAAGTCCTATCTTGTTGTCGGGGA
CTAGCTCCTGGGCTTCACTGTCCGGGACTAGGAGCTGACGAGGTTACTTTGAGTAAATTAGAGTGTTCAAAGCAAGCCTA
CGCTCTGAATACATTAGCATGGAATAACACGATAGGACTCTGGCTTATCTTGTTGGTCTGTGAGACCAGAGTAATGATTA
AGAGGGACAGTCGGGGACATTCGTATTTCATTGTCAGAGGTGAAATTCTTGGATTTATGAAAGACGAACTTCTGCGAAAG
CATTTGTCAAGGATGTTTTCATTAATCAAGAACGAAAGTTGGGGGCTCGAAGACGATTAGATACCGTCCTAGTCTCAACC
ATAAACGATGCCGACTAGGGATTGGCAGATGTTTTTTTGATGACTCTGCCAGCACCTTATGAGAAATCA-AAGTTTTTGG
GTTCCGGGGGGAGTATGGTCGCAAGGCTGAAACTTAAAGGAATTGACGGAAGGGCACCACCAGGCGTGGAGC-TGCGGCT
TAATTTGACTCAACACGGGGAAACTTACCAGGTCCAGACATAGTGAGGATTGACAGATTGAGAGCTCTTTCTTGATTCTA
TGGGTGGTGGTGCATGGCCGTTCTTAGTTGGTGGGTTGCCTTGTCAGGTTGATTCCGGTAACGAACGAGACCTCAGCCTG
CTAAATAGTAGCTGGCGAACTTCTTAGAGGGACTATTGGCGTTTAGCCAATGGAAGTGTGAGGCAATAACAGGTCTGTGA
TGCCCTTAGATGTTCTGGGCCGCACGCGCGCTACACTGATGCATTCAACGAGCCTAGCCTTGACCGAGAGGTCCGGGTAA
TCTTTGAAACTGCATCGTGATGGGGCTAGATTATTGCAATTATTAATCTTCAACGAGGAATGCCTAGTAAGCGTGATTCA
TCAAATCGCGTTGATTACGTCCCTGCCCTTTGTACACACCGCCCGTCGCTCCTACCGATTGAGTGTGTTGGTGAAGAGTT
CGGATTGGTACCAGATTGGTTCGCCGTAGCTGAGAAGTTCTTTAAACCGCCCC
>U41174_Chlamydomonas_moewusii_CC1419
CCATGCATGTCTAAGTATAGTA-CCTT-ATACTGCGAAACTGCGAATGGCTCATTAAATCAGTTATAATTTATTTGATGG
TACTACTTGGATAACCGTAGTAATTCTAGAGCTAATACATGCGATAATCCCAACTTCTGGAAGGGACGTATTTATTAGAT
AAAAGGCCAGCCGTGCTGCACGATCCTGGTTGATTCATGATAACTTCACGAATCGCATGGCCTTGTGCCGGCGATGTTTC
AAATAAATATCTGCCCTATCAACTTTCGATGGTAGGATAGAGGCCTACCATGGTGATAACGGGTGACGGAGGATCAGGGT
TCGATTCCGGAGAGGGAGCCTGAGAAACGGCTACCACATCCAAGGAAGGCAGCAGGCGCGTAAATTACCCAATCCCGATA
CGGGGAGGTAGTGACAATAAATAACAATATCGGGCATTCTGATAATTGGAATGAGTACAATCTAAATCCATTAACGAGGA
TCCATTGGAGGGCAAGTCTGGTGCCAGCAGCCGCGGTAATTCCAGCTCCAATAGCGTATATTTAAGTTGTTGCAGTTAAA
AGGCTCGTAGTCGAATTTCGGGTGCATCTCGGCGGTCCGCCTCTGGTGAGTACTACTGTGGATCACCTTTCTGTCGGGGA
CAGGCTCTTGGGCTTCACTGTCTGGGACCTGGACTCGCCGAGGTTACTTTGAGTAAATTAGAGTGTTCAAAGCAGGCGAA
AGCCTTGAATACATTAGCATGGAATAGCATGATAGGACTCTGGCCTATCTTGCTGGTCTGTAGGACCGGAGTAATGATTA
AGAGGGACAGTCGGGGGCATTGGTATTTCCGAGCTAGAGGTGAAATTCTTGGATTTCGGAAAGACCTACCACTGCGAAAG
CATTTGCCAAGGATGTTTTCATTGATCAAGAACGAAAGTAGGGGGCTCGAAGACGATTAGATACCGTCGTAGTCTCTACC
ATAAACGATGCCGACCAGGGATTGGCAGGTGTTCCTTTGATGACCCTGCCAGCACCTTGAGAGAAATCA-GAGTCTTTGG
GTTCCGGGGGGAGTATGGTCGCAAGGCTGAAACTTAAAGGAATTGACGGAAGGGCACCACCAGGCGTGGAGCCTGCGGCT
TAATTTGACTCAACACGGGAAATCTTACCAGGTCCAGACGCGGGAATGATGAACAGATTGAGAGCTCTTTTTTGATTCTG
TGGGTGGTGGTGCATGGCCGTTCTTAGTTGGTGGGTTGCCTTGTCAGGTTGATTCCGGTAACGAACGAGACCTCAGCCTG
CTAAATAGTATCGCCTCGACTTCTTAGAGGGACTATTGACGTTTAGTCAATGGAAGTGTGAGGCAATAACAGGTCTGTGA
T?CCCTTAGATGTTCTGGGCCGCACGCGCGCTACACTGATGCAATCAACGAGCCTATCCTTGGCCGAGAGGCCTGGGTAA
TCTTGGAAATTGCATCGTGATGGGGATAGATTATTGCAATTATTAGTCTTCAACGAGGAATGCCTAGTAAGCGTGAGTCA
TCAGCTCGCGTTGATTACGTCCCTGCCCTTTGTACACACCGCCCGTCGCTCCTACCGATTGGGTGTGCTGGTGAAGTGTT
CGGATTGGCTTTGAGGTGGCAACACAGAGCCGAGAAGATCATTAAACCCTCCC
>AJ781311_Chlamydomonas_noctigama_SAG_33.72
CCATGCATGTCTAAGTATAAACTGCTT-ATACTGTGAAACTGCGAATGGCTCATTAAATCAGTTATAGTTTATTTGATGG
TACCACTCGGATAACCGTAGTAATTCTAGAGCTAATACGTGCGCACATCCCGACTTCTGGAAGGGACGTATTTATTAGAT
AAAAGGCCAGCCGGGGTCCCCGACCTGCGTTGACTCATGGTAACTTCACGAATCGCATGGCCTCGTGCCGGCGATGTTTC
ATTCAAATTTCTGCCCTATCAACTTTCGATGGTAGGATAGAGGCCTACCATGGTGGTAACGGGTGACGGAGGATTAGGGT
TCGATTCCGGAGAGGGAGCCTGAGAAACGGCTACCACATCCAAGGAAGGCAGCAGGCGCGCAAATTACCCAATCCCGACA
CGGGGAGGTAGTGACAATAAATAACAATACCGGGCGTTCTGGTAATTGGAATGAGTACAATCTAAATCCCTTAACGAGGA
TCCATTGGAGGGCAAGTCTGGTGCCAGCAGCCGCGGTAATTCCAGCTCCAATAGCGTATATTTAAGTTGTTGCAGTTAAA
AAGCTCGTAGTTGGATTTCGGGCGGGTCACGGCGGTCCGCCTCTGGTGTGCACTGCCGTTGATCGCCTTTCTGTCGGGGA
CGGGCTCCTGGGCTTTACTGTCTGGGACCCGGGCTCGACGAGGTTACTTTGAGTAAATTAGAGTGTTCAAAGCAGGCGAT
CGCCCTGAATACATTAGCATGGAATAGCACGATAGGACTCTGGCCTATCTTGCTGGTCTGTAGGACCGGAGTAATGATTA
AGAGGGACAGTCGGGGGCATTCGTATTTCATTGTCAGAGGTGAAATTCTTGGATTTATGAAAGACGAACTTCTGCGAAAG
CATTTGCCAAGGATGTTTTCATTGATCAAGAACGAAAGTTGGGGGCTCGAAGACGATTAGATACCGTCGTAGTCTCAACC
ATAAACGATGCCGACCAGGGATTGGCGGGCGTTCTTTTGATGACCCCGCCAGCACCTTGAGAGAAATCA-GAGTCTTTGG
GTTCCGGGGGGAGTATGGTCGCAAGGCTGAAACTTAAAGGAATTGACGGAAGGGCACCACCAGGCGTGGAGCCTGCGGCT
TAATTTGACTCAACACGGGAAAACTTACCAGGTCCAGACACGGGGATGATAAACAGATTGAGAGCTCTTTTTTGATTCTG
TGGGTGGTGGTGCATGGCCGTTCTTAGTTGGTGGGTTGCCTTGTCAGGTTGATTCCGGTAACGAACGAGACCTCAGCCTG
CTAAATAGTACACGCTTGACTTCTTAGAGGGACTATTGTCGTTTAGGCAATGGAAGTGTGAGGCAATAACAGGTCTGTGA
TGCCCTTAGATGTTCTGGGCCGCACGCGCGCTACACTGATGCATTCAACGAGCCTATCCTTGGCCGAGAGGCCCGGGTAA
TCTTTGAAACTGCATCGTGATGGGGATAGATTATTGCAATTATTAGTCTTCAACGAGGAATGCCTAGTAAGCGCGAGTCA
TCAGCTCGCGTTGATTACGTCCCTGCCCTTTGTACACACCGCCCGTCGCTCCTACCGATTGGGTGTGCTGGTGAAGTGTT
CGGATTGGCGCTTGTCGGGCAACCTGGAGCCGAGAAGATCATTAAACCCTCCC
>AJ852427_Chlamydomonas_acidophila_CCAP_11/135
CCATGCATGTCTAAGTATAGACTGCTT-ATACTGTGAAACTGCGAATGGCTCATTAAATCAGTTATAGTTTATTTGATGG
TACCACTCGGATAACCGTAGTAATTCTAGAGCTAATACGTGCGCACATCCCGACTTCTGGAAGGGACGTATTTATTAGAT
AAAAGGCCAGCCGGGCCGCCCGACCTTCGGTGACTCATGGTAACTTCACGAATCGCATGGCCTCGCGCCGGCGATGTTTC
ATTCAAATTTCTGCCCTATCAACTTTCGATGGTAGGATAGAGGCCTACCATGGTGGTAACGGGTGACGGAGGATTAGGGT
TCGATTCCGGAGAGGGAGCCTGAGAAACGGCTACCACATCCAAGGAAGGCAGCAGGCGCGTAAATTACCCAATCCCGACA
CGGGGAGGTAGTGACAATAAATAACAATACCGGGCGTTCTGGTAATTGGAATGAGTACAATCTAAATCCCTTAACGAGGA
TCCATTGGAGGGCAAGTCTGGTGCCAGCAGCCGCGGTAATTCCAGCTCCAATAGCGTATATTTAAGTTGTTGCAGTTAAA
AAGCTCGTAGTTGGATTTCGGGCGGGTTTCGTCGGTCCGCCTCTGGTGTGCACTGCCGAAGCTCGCCTTTCTGTCGAGGA
CGGGCTCCTGGGCTTCATTGCTCGGGACTCGGGCTCGACGAGGTTACTTTGAGTAAATTAGAGTGTTCAAAGCAGGCGAT
CGCCCTGAATACATTAGCATGGAATAGCATGATAGGACTCTGGCCTATCTTGCTGGTCTGTAGGACCGGAGTAATGATTA
AGAGGGACAGTCGGGGGCATTCGTATTTCATTGTCAGAGGTGAAATTCTTGGATTTATGAAAGACGAACTTCTGCGAAAG
CATTTGCCAAGGATGTTTTCATTGATCAAGAACGAAAGTTGGGGGCTCGAAGACGATTAGATACCGTCGTAGTCTCAACC
ATAAACGATGCCGACCAGGGATTGGCGGGTGTTCTTTTAATGACCCCGCCAGCACCTTGAGAGAAATCA-GAGTCTTTGG
GTTCCGGGGGGAGTATGGTCGCAAGGCTGAAACTTAAAGGAATTGACGGAAGGGCACCACCAGGCGTGGAGCCTGCGGCT
TAATTTGACTCAACACGGGAAAACTTACCAGGTCCAGACACGAGGATGATTAACAGATTGAGAGCTCTTTTTTGATTTTG
TGGGTGGTGGTGCATGGCCGTTCTTAGTTGGTGGGTTGCCTTGTCAGGTTGATTCCGGTAACGAACGAGACCTCAGCCTG
CTAAATAGTATACGCTTGACTTCTTAGAGGGACTATTGTCGTTTAGGCAATGGAAGTGTGAGGCAATAACAGGTCTGTGA
TGCCCTTAGATGTTCTGGGCCGCACGCGCGCTACACTGATGCATTCAACGAGCCTATCCTTGGCCGAGAGGCCTGGGTAA
TCTTTGAAACTGCATCGTGATGGGGATAGATTATTGCAATTATTAGTCTTCAACGAGGAATGCCTAGTAAGCGCGAGTCA
TCAGCTCGCGTTGATTACGTCCCTGCCCTTTGTACACACCGCCCGTCGCTCCTACCGATTGGGTGTGCTGGTGAAGTGTT
CGGATTGGCCCCGGCTTGGCAACACGGAGCCGAAAAGATCATTAAACCCTCCC
>U70781_Chlamydomonas_baca_SAG24.87
CCATGCATGTCTAAGTATAAACTGCTT-ATACTGTGAAACTGCGAATGGCTCATTAAATCAGTTATAGTTTATTTGATGG
TACCACTCGGATAACCGTAGTAATTCTAGAGCTAATACGTGCGTAAATCCCGACTTCTGGAAGGGACGTATTTATTAGAT
AAAAGGCCAGCCGGGCTGCCCGACCTGCGGTGAATCATGATAACTTCACGAATCGCATGGCCTCGTGCCGGCGATGTTTC
ATTCAAATTTCTGCCCTATCAACTTTCGATGGTAGGATAGAGGCCTACCATGGTGGTAACGGGTGACGGAGGATTAGGGT
TCGATTCCGGAGAGGGAGCCTGAGAGATGGCTACCACATCCAAGGAAGGCAGCAGGCGCGCAAATTACCCAATCCCGACA
CGGGGAGGTAGTGACAATAAATAACAATACCGGGCGCTCTGGTAATTGGAATGAGTACAATTTAAATCCCTTAACGAGGA
TCCATTGGAGGGCAAGTCTGGTGCCAGCAGCCGCGGTAATTCCAGCTCCAATAGCGTATATTTAAGTTGTTGCAGTTAAA
AAGCTCGTAGTTGGATTTCGGGTGGGTTGGCGCGGTCCGCCTCTGGTGTGCACTGCGTCGGCTCACCTTCCAGCCGGGGA
CGGGCTCCTGGGCTTCACTGTTCGGGACTCGGAGTCGGCGATGTTACTTTGAGAAAAATAGAGTGTTCAAAGCAAGCCTA
CGCTCTGAATACGTTAGCATGGAATAACGCGATAGGACTCTGGCCTATCC-GTTGGTCTGTGGGACCGGAGTAATGATTA
AGAGAGACAGTCGGGGGCATTCGTATTCCGTTGTCAGAGGTGAAATTCTTGGATTTACGGAAGACGAACTTCTGCGAAAG
CATTTGCCAAGGATGTTTTCATTAATCAAGAACGAAAGTTGGGGGCTCGAAGACGATTAGATACCGTCGTAGTCTCAACC
ATAAACGATGCCGACTAGGGATCGGCGGGTGTTTCATTGATGACCCCGCCGGCACCTTATGAGAAATCA-AAGTTTTTGG
GTTCCGGGGGGAGTATGGTCGCAAGGCTGAAACTTAAAGGAATTGACGGAAGGGCACCACCAGGCGTGGAGCCTGCGGCT
TAATTTGACTCAACACGGGAAAACTTACCAGGTCCAGACACGGGAAGGATTGACAGATTGAGAGCTCTTTCTTGATTCTG
TGGGTGGTGGTGCATGGCCGTTCTTAGTTGGTGGGTTGCCTTGTCAGGTTGATTCCGGTAACGAACGAGACCTCAGCCTG
CTAAATAGTGGTGTGCAGACTTCTTAGAGGGACTATTGGCGTTTAGCCAATGGAAGTATGAGGCGATAACAGGTCTGTGA
TGCCCTTAGATGTTCTGGGCCGCACGCGCGCTACACTGACGCGATCAACGAGCCTATCCTTGGCCGAGAGGCCCGGGTAA
TCTTGAAAACCGCGTCGTGATGGGGATAGATTATTGCAATTATTAGTCTTCAACGAGGAATGCCTAGTAAGCGCGAGTCA
TCAGCTCGCGTTGATTACGTCCCTGCCCTTTGTACACACCGCCCGTCGCTCCTACCGATTGGGTGTGCTGGTGAAATGTT
CGGATCGATTCCTAGTGGGCAACCTGGAGTTGAGAAGTTCATTAAACCCTCCC
>X65557_Spermatozopsis_similis_SAG1.85
CCATGCATGTCTAAGTATAAACTGCTTTATACTGTGAAACTGCGAATGGCTCATTAAATCAGTTATAGTTTATTTGATGG
TATTAAACGGATAACCGTAGTAATTCTAGAGCTAATACGTGCGTAAATCCCGACTTCTGGAAGGGACGTATTTATTAGAT
AAAAGGCCGACCGGGTCGCCCGACTCACGGTGAATCATGATAACTTCACGAATCGCATGGCCTTGCGCCGGCGATGTTTC
ATTCAAATTTCTGCCCTATCAACTTTCGATGGTAGGATAGAGGCCTACCATGGTGGTGACGGGTAACGGAGGATTAGGGT
TCGATTCCGGAGAGGGAGCCTGAGAAACGGCTACCACATCCAAGGAAGGCAGCAGGCGCGCAAATTACCCAATCTCGACA
AGAGGAGGTAGTGACAATAAATAACAATACCGGGCATTCTGGTAATTGGAATGAGTACAATCTAAATCCCTTAACGAGGA
TCCATTGGAGGGCAAGTCTGGTGCCAGCAGCCGCG-TAATTCCAGCTCCAATAGCGTATATTTAAGTTGTTGCAGTTAAA
AAGCTCGTAGTTGGATTTCGGGTGGGTTGCAGCGGTCCGCCTCTGGTGAGTACTGCTTCGGCCTACCTTACTGCCGGGGA
CGGGCTCCTGGGCTTAACTGTCCGGGACTCGGAGTCGGCGAAGTTACTTTGAGGAACTTAGAGTGTTCAAAGCAAGCCTA
CGCTCTGAATATATTAGCATGGAATAACATGATAGGACTCTGGCCTATCTTGTTGGTCTGTAGGACCGGAGTAATGATTA
AGAGGGACAGTCGGGGGCATTCGTATTTCATTGTCAGAGGTGAAATTCTTGGATTTATGAAAGACGAACTTCTGCGAAAG
CATTTGCCAAGGATGTTTTCATTAATCAAGAACGAAAGTTGGGGGCTCGAAGACGATTAGATACCGTCGTAGTCTCAACC
ATAAACGATGCCGACTAGGGATTGGCAAGTGTTTTTTCGATGACCTTGCCAGCACCTTATGAGAAATCA-AAGTTTTTGG
GTTCCGGGGGGAGTATGGTCGCAAGGCTGAAACTTAAAGGAATTGACGGAAGGGCACCACCAGGCGTGGAGCCTGCGGCT
TAATTTGACTCAACACGGGAAAACTTACCAGGTCCAGACACGGGAAGGATAGACAGATTGAGAGCTCTTTCTTGATTCTG
TGGGTGGTGGTGCATGGCCGTTCTTAGTTGGTGGGTTGCCTTGTCAGGTTGATTCCGGTAACGAACGAGACCTCAGCCTG
CTAAATAGTAGTCGGCAGACTTCTTAGAGGGACTATTGGCGTTTAGTCAATGGAAGTATGAGGCAATAACAGGTCTGTGA
TGCCCTTAGATGTTCTGGGCCGCACGCGCGCTACACTGATGCATTCAACAAGCCTATCCTTGGTCGAAAGGCCCGGGTAA
TCTTTGAAACTGCATCGTGATGGGGATAGACCATTGCAATTATTGGTCTTCAACGAGGAATGCCTAGTAAGCGCAAGTCA
TCAGCTTGCGTTGATTACGTCCCTGCCCTTTGTACACACCGCCCGTCGCTCCTACCGATTGGGTGTGCTGGTGAAGTGTT
CGGATTGGCTGCTTTTGGGAAACCTGTAGCCGAGAAGTTCATTAAACCCTCCC
>AF159369_Haematococcus_pluvialis_SAG34-1b
CCATGCATGTCTAAGTATAAACTGCTT-ATACGGTGAAACTGCGAATGGCTCATTAAATCAGTTATAGTTTATTTGATGG
TACTACTCGGATAACCGTAGTAATTCTAGAGCTAATACGTGCGTATATCCCGACTTCTGGAAGGGACGTATTTATTAGAT
AAAAGGCCAGCCGGGCTGCCCGACCTATGGCGAATCATGATAACTTCACGAATCGCACGGCCTTGCGCCGGCGATGTTTC
ATTCAAATTTCTGCCCTATCAACTTTCGATGGTAGGATAGAGGCCTACCATGGTGGTAACGGGTGACGGAGGATTAGGGT
TCGATTCCGGAGAGGGAGCCTGAGAAACGGCTACCACATCCAAGGAAGGCAGCAGGCGCGCAAATTACCCAATCCCGACA
CGGGGAGGTAGTGACAATAAATAACAATACCGGGCATTCTGGTAATTGGAATGAGAACAATTTAAATCCCTTAACGAGTA
TCCATTGGAGGGCAAGTCTGGTGCCAGCAGCCGCGGTAATTCCAGCTCCAATAGCGTATATTTAAGTTGTTGCAGTTAAA
AAGCTCGTAGTTGGATTTCGGGTGGGTTCCAGCGGTCTGCCTCTGGTATGTACTGCTGTGGCCTACCTTTCTGCCGGGGA
CGTGTTCCTGGGCTTCATTGTCCGGGACTCGAATTCGGCGAGGATACTTTGAGTAAAACAGCGTGTTCAAAGCAAGCCTA
CGCTCTGAATGCATTAGCATGGAATATCACGATAGGACTCTGGCCTATCTTGTTGGTCTGTAGGACCGGAGTAATGATTA
AGAGGGACAGTCGGGGGCATTCGTATTTCATTGTCAGAGGTGAAATTCTTGGATTTATGAAAGACGAACTTCTGCGAAAG
CATTTGCCAAGGATGTTTTCATTAATCAAGAACGAAAGTTGGGGGCTCGAAGACGATTAGATACCGTCGTAGTCTCAACC
ATAAACGATGCCGACTAGGGATTGGCAGGTGTTTTATTGATGACCCTGCCAGCACCTTATGAGAAATCA-AAGTTTTTGG
GTTCCGGGGGGAGTATGGTCGCAAGGCTGAAACTTAAAGGAATTGACGGAAGGGCACCACCAGGCGTGGAGCCTGCGGCT
TAATTTGACTCAACACGGGAAAACTTACCAGGTCCAGACACGGGAAGGATTGACAGATTGAGAGCTCTTTCTTGATTCTG
TGGGTGGTGGTGCATGGCCGTTCTTAGTTGGTGGGTTGCCTTGTCAGGTTGATTCCGGTAACGAACGAGACCTCAGCCTG
CTAAATAGTACGGGCTGAACTTCTTAGAGGGACTATTGACGTTTAGTCAATGGAAGTGTGAGGCAATAACAGGTCTGTGA
TGCCCTTAGATGTTCTGGGCCGCACGCGCGCTACACTGATGCATTCAGCGAGCCTATCCTTGGCCGAGAGGTCCGGGTAA
TCTTTGAAACTGCATCGTGATGGGGATAGATTATTGCAATTATTAGTCTTCAACGAGGAATGCCTAGTAAGCGCGAGTCA
TCAGCTCGCGTTGATTACGTCCCTGCCCTTTGTACACACCGCCCGTCGCTCCTACCGATTGGGTGTGCTGGTGAAGTGTT
CGGATTGACTTTAGCGGGGCAACCTGTCGTTGAGAAGAACATTAAACCCTCCC
>FR865576_Chlamydomonas_reinhardtii_CCAP11/32CW15
CCATGCATGTCTAAGTATAAACTGCTT-ATACTGTGAAACTGCGAATGGCTCATTAAATCAGTTATAGTTTATTTGATGG
TACCACTCGGATAACCGTAGTAATTCTAGAGCTAATACGTGCGCACAACCCGACTTCTGGAAGGGTCGTATTTATTAGAT
AAAAGGCCAGCCGGGCTGCCCGACCTGCGGTGAATCATGATAACTTCACGAATCGTATGGGCTCGTCCCGACGATGTTTC
ATTCAAATTTCTGCCCTATCAACTTTCGATGGTAGGATAGAGGCCTACCATGGTGGTAACGGGTGACGGAGGATTAGGGT
TCGATTCCGGAGAGGGAGCCTGAGAGATGGCTACCACATCCAAGGAAGGCAGCAGGCGCGCAAATTACCCAATCCCGACA
CGGGGAGGTAGTGACAATAAATAACAATACCGGGCGCTCTGGTAATTGGAATGAGTACAATCTAAATCCCTTAACGAGGA
TCCATTGGAGGGCAAGTCTGGTGCCAGCAGCCGCGGTAATTCCAGCTCCAATAGCGTATATTTAAGTTGTTGCAGTTAAA
AAGCTCGTAGTTGGATTTCGGGTGGGGTGGTGCGGTCCGCCTCTGGTGTGCACTGCTCTGCTCCACCTTCCTGCCGGGGA
CGGGCTCCTGGGCTTCACTGTCTGGGACTCGGAGTCGGCGAGGTTACTTTGAGTAAATTAGAGTGTTCAAAGCAGGCCTA
CGCTCTGAATACATTAGCATGGAATAACACGATAGGACTCTGGCCTATCT-GTTGGTCTGTGGGACCGGAGTAATGATTA
AGAGGGGTAGTCGGGGGCATTCGTATTCCGTTGTCAGAGGTGAAATTCTTGGATTTACGGAAGACGAACATCTGCGAAAG
CATTTGCCAAGGATACTTTCATTGATCAAGAACGAAAGTTGGGGGCTCGAAGACGATTAGATACCGTCGTAGTCTCAACC
ATAAACGATGCCGACTAGGGATTGGCAGATGTTCTTTTGATGACTCTGCCAGCACCTTATGAGAAATCA-AAGTTTTTGG
GTTCCGGGGGGAGTATGGTCGCAAGGCTGAAACTTAAAGGAATTGACGGAAGGGCACCACCAGGCGTGGAGCCTGCGGCT
TAATTTGACTCAACACGGGGAAACTTACCAGGTCCAGACACGGGAAGGATTGACAGATTGAGAGCTCTTTCTTGATTCTG
TGGGTGGTGGTGCATGGCCGTTCTTAGTTGGTGGGTTGCCTTGTCAGGTTGATTCCGGTAACGAACGAGACCTCAGCCTG
CTAAATAGTGGTGCGCCGACTTCTTAGAGGGACTATTGGCGTTTAGCCAATGGAAGTATGAGGCGATAACAGGTCTGTGA
TGCCCTTAGATGTTCTGGGCCGCACGCGCGCTACACTGACGCGACCAACGAGCCTATCCTTGGCCGAGAGGCCCGGGTAA
TCTTGTAAACCGCGTCGTGATGGGGATAGATTATTGCAATTATTAGTCTTCAACGAGGAATGCCTAGTAAGCGCGAGTCA
TCAGCTCGCGTTGATTACGTCCCTGCCCTTTGTACACACCGCCCGTCGCTCCTACCGATTGGGTGTGCTGGTGAAGTGTT
CGGATTGAGCTTGGCTGGGCAACCTTTGCTTGAGAAGTTCATTAAACCCTCCC
>AF367858_Heterochlamydomonas_lobata_UTEX728
CCATGCATGTCTAAGTATAAACTGCTT-ATACTGTGAAACTGCGAATGGCTCATTAAATCAGTTATAGTTTATTTGATGG
TACCACTCGGATAACCGTAGTAATTCTAGAGCTAATACGTGCGCAAATCCCGACTTCTGGAAGGGACGTATTTATTAGAT
AAAAGGCCAGCCGAGCTGCTCGACCTGCGGTGAATCATGATAACTTCACGAATCGCATGGCCTTGTGCCGGCGATGTTTC
ATTCAAATTTCTGCCCTATCAACTTTCGATGGTAGGATAGAGGCCTACCATGGTGGTAACGGGTGACGGAGGATTAGGGT
TCGATTCCGGAGAGGGAGCCTGAGAGATGGCTACCACATCCAAGGAAGGCAGCAGGCGCGCAAATTACCCAATCCCAACA
CGGGGAGGTAGTGACAATAAATAACAATACCGGGCGCTCTGGTAATTGGAATGAGTACAATCTAAATCCCTTAACGAGGA
TCCATTGGAGGGCAAGTCTGGTGCCAGCAGCCGCGGTAATTCCAGCTCCAATAGCGTATATTTAAGTTGTTGCAGTTAAA
AAGCTCGTAGTTGGATTTCGGGCGGGGCGACGCGGTCCGCCTCTGGTGTGCACTGCGGCGTCCCGCCTTCCGGCCGGGGA
CGGGCTCCTGGGCTTCACTGTCCGGGACTCGGAGTCGGCGAGGTTACTTTGAGTAAATTAGAGTGTTCAAAGCAGGCCTA
CGCTCTGAATACGTTAGCATGGAATAACGCGATAGGACTCTGGCCTATCTCGTTGGTCTGTGGGACCGGAGTAATGATTA
AGAGGGACGGTCGGGGGCATTCGTATTGCGTTGTCAGAGGTGAAATTCTTGGATTCACGCAAGACGAACTTCTGCGAAAG
CATTTGCCAAGCACGCGCCCGTTAATCAAGAACGAAAGTTGGGGGCTCGAAGACGATTAGATACCGTCGTAGTCTCAACC
ATAAACGATGCCGACTAGGGATTGGCAGGTGTTTCGTTGATGACCCTGCCAGCACCTTATGAGAAATCA-AAGTTTTTGG
GTTCCGGGGGGAGTATGGTCGCAAGGCTGAAACTTAAAGGAATTGACGGAAGGGCACCACCAGGCGTGGAGCCTGCGGCT
TAATTTGACTCAACACGGGAAAACTTACCAGGTCCAGACACGGGAAGGATTGACAGATTGAGAGCTCTTTCTTGATTCTG
TGGGTGGTGGTGCATGGCCGTTCTTAGTTGGTGGGTTGCCTTGTCAGGTTGATTCCGGTAACGAACGAGACCTCAGCCTG
CTAAATAGTGGCTGGCCGACTTCTTAGAGGGACTATTGGCGTTTAGCCAATGGAAGTATGAGGCAATAACAGGTCTGTGA
TGCCCTTAGATGTTCTGGGCCGCACGCGCGCTACACTGACGCGACCAACGAGCCTATCCTTGGCCGAGAGGCCCGGGTAA
TCTTGCAAACCGCGTCGTGATGGGGATAGATCATTGCAATTATTGGTCTTCAACGAGGAATGCCTAGTAAGCGCGAGTCA
TCAGCTCGCGTTGATTACGTCCCTGCCCTTTGTACACACCGCCCGTCGCTCCTACCGATTGGGTGTGCTGGTGAAGTGTT
CGGATTGGCTTCAGGCGGGCAACCCGTTGCTGAGAAGTTCATTAAACCCTCCC
>AB218715_Neochlorosarcina_negevensis_UTEX1387
CCATGCATGTCTAAGTATAAACTGCTT-ATACTGTGAAACTGCGAATGGCTCATTAAATCAGTTATAGTTTATTTGATGG
TACCACTCGGATAACCGTAGTAATTCTAGAGCTAATACGTGCGTAAATCCCGACTTCTGGAAGGGACGTATTTATTAGAT
AAAAGGCCGACCGGCTTGCCCG???TGCGGTGAATCATGATAACTTCACGAATCGCATGGCCTCGTGCCGGCGATGTTTC
ATTCAAATTTCTGCCCTATCAACTTTCGATGGTAGGATAGAGGCCTACCATGGTGGTAACGGGTGACGGAGGATTAGGGT
TCGATTCCGGAGAGGGAGCCTGAGAGATGGCTACCACATCCAAGGAAGGCAGCAGGCGCGCAAATTACCCAATCCCGACA
CGGGGAGGTAGTGACAATAAATAACAATACCGGGCCATCTGGTAATTGGAATGAGTACAATTTAAATCCCTTAACGAGGA
TCCATTGGAGGGCAAGTCTGGTGCCAGCAGCCGCGGTAATTCCAGCTCCAATAGCGTATATTTAAGTTGTTGCAGTTAAA
AAGCTCGTAGTTGGATTTCGGGTGGGTTGGCTAGGTCCGCCTCTGGTGTGCACTTGGTCGATCCACCTTCCTGCCGGGGA
CGGGCTCCTGGGCTTAACTGTCTGGGACTCGGAGTCGGCGAGGTTACTTTGAGTAAATTAGAGTGTTCAAAGCAAGCCTA
CGCTCTGAATATGTTAGCATGGAATAACGCGATAGGACTCTGGCCTATCC-GTTGGTCTGTGGGACCGGAGTAATGATTA
AGAGGGACAGTCGGGGGCATTCGTATTGCGTTGTCAGAGGTGAAATTCTTGGATTTACGCAAGACGAACTTCTGCGAAAG
CATTTGCCAAGGATGTTTTCATTAATCAAGAACGAAAGTTGGGGGCTCGAAGACGATTAGATACCGTCGTAGTCTCAACC
ATAAACGATGCCGACTAGGGATCGGCGGGTGTTTCGTTGATGACCCCGCCGGCACCTTATGAGAAATCA-AAGTTTTTGG
GTTCCGGGGGGAGTATGGTCGCAAGGCTGAAACTTAAAGGAATTGACGGAAGGGCACCACCAGGCGTGGAGCCTGCGGCT
TAATTTGACTCAACACGGGAAAACTTACCAGGTCCAGACACGGGAAGGATTGACAGATTGAGAGCTCTTTCTTGATTCTG
TGGGTGGTGGTGCATGGCCGTTCTTAGTTGGTGGGTTGCCTTGTCAGGTTGATTCCGGTAACGAACGAGACCTCAGCCTG
CTAAATAGTGGAGCGCAGACTTCTTAGAGGGACTATTGGCGTTTAGC????GGAAGTATGAGGCGATAACAGGTCTGTGA
TGCCCTTAGATGTTCTGGGCCGCACGCGCGCTACACTGACGCGATCAACGAGCCTATCCTTGACCGAGAGGTCCGGGTAA
TCTTTGAAACCGCGTCGTGATGGGGATAGATTATTGCAATTATTAGTCTTCAACGAGGAATGCCTAGTAAGCGCGAGT?A
TCAGCTCGCGTTGATTACGTCCCTGCCCTTTGTACACACCGCCCGTCGCTCCTACCGATTGGGTGTGCTGGTGAAATGCT
CGGATTGGTTTCAGGTGGGCAACCTGAGACTGAGAAGTTCATTAAACCCTCCC
>AB218709_Chlorosarcina_stigmatica_ASIB.T105
CCATGCATGTCTAAGTATAAACTGCTTTATACTGTGAAACTGCGAATGGCTCATTAAATCAGTTATAGTTTATTTGATGG
TATCACTCGGATAACCGTAGGAAAACTAGAGCTAATACGTGCGTAAATCCCGACTTCTGGAAGGGACGTATTTATTAGAT
AAAAGGCCAGCCGACT-GTCCGACTTATGGTGAATCATGATAACTTCACGAATCGTATGGCCTTGTGCCGACGATGTTTC
ATTCAAATTTCTGCCCTATCAACTTTCGATGGTAGGATAGAGGCCTACCATGGTGGTAACGGGTGACGGGGGATTAGGGT
TCGACTCCGGAGAGGGAGCCTGAGAGATGGCTACCACATCCAAGGAAGGCAGCAGGCGCGCAAATTACCCAATCCCAACA
CGGGGAGGTAGTGACAATAAATAACAATACCGGGCATTCTGGTAATTGGAATGAGTACAATCTAAATCCCTTAACGAGGA
TCCATTGGAGGGCAAGTCTGGTGCCAGCAGCCGCGGTAATTCCAGCTCCAATAGCGTATATTTAAGTTGTTGCAGTTAAA
AAGCTCGTAGTTGGATTTCGGATGGGTCTGAGCGGTCTGCCTCTGGTACGTACTGCTTAGGCCTATCTTTCTGCCGGGGA
CGGGCTCTCGGGCTTAACTGTCCGGGACTCGGAGTCGGCGTCGTTACCTTGAGTAAATTAGAGTGTTCAAAGCAGGCCTA
CGCTCTGAATACATTAGCATGGAATAACACGATAGGACTCTGGCCTATCTTGTTGGTCTGTAGGACCGGAGTAATGATTA
AGAGGGACAGTCGGGGGTATTCGTATTTCATTGTCAGAGGTGAAATTCTTGGATTTATGAAAGACGAACTTCTGCGAAAG
CATTTACCAAGGATGTTTTCATTAATCAAGAACGAAAGTTGGGGGCTCGAAGACGATTAGATACCGTCGTAGTCTCAACC
ATAAACGATGCCGACTAGGGATTGGCAGGTGTTTCGTTGATGACCCTGCCAGCACCTTATGAGAAATCA-AAGTTTTTGG
GTTCCGGGGGGAGTATGGTCGCAAGGCTGAAACTTAAAGGAATTGACGGAAGGGCACCACCAGGCGTGGAGCCTGCGGCT
TAATTTGACTCAACACGGGAAAACTTACCAGGTCCAGACACGGGAAGGATTGACAGATTGAGAGCTCTTTCTTGATTCTG
TGGGTGGTGGTGCATGGCCGTTCTTAGTTGGTGGGTTGCCTTGTCAGGTTGATTCCGGTAACGAACGAGACCTCAGCCTG
CTAAATAGTAGTTGGCCGACTTCTTAGAGGGACTATTGTCGTTTAGGCAATGGAAGTATGAGGCAATAACAGGTCTGTGA
TGCCCTTAGATGTTCTGGGCCGCACGCGCGCTACACTGACGAATTCAACGAGCCTATCCTTGGCCGAGAGGCCCGGGTAA
TCTTTGAAAATTCGTCGTGATGGGGATAGATTATTGCAATTATTAGTCTTCAACGAGGAATGCCTAGTAAGCGCGAGTCA
TCAGCTCGCGTTGATTACGTCCCTGCCCTTTGTACACACCGCCCGTCGCTCCTACCGATTGGGTGTGCTGGTGAAGTGTT
CGGATTGGCTTCAGATTGGCAACATGTTGCTGAGAAGTTCATTAAACCCTCCC
>AJ410461_Lobochlamys_culleus_SAG_17.73
CCATGCATGTCTAAGTATAAACTGCTTTATACTGTGAAACTGCGAATGGCTCATTAAATCAGTTATAGTTTATTTGATGG
TACCACTCGGATAACCGTAGTAATTCTAGAGCTAATACGTGCGTAAATCCCGACTTCTGGAAGGGACGTATTTATTAGAT
AAAAGGCCAGCCGGCTTGCCCGAC-TGCGGTGAATCATGATAACTTCACGAATCGCATGGCCTTGTGCCGGCGATGTTTC
ATTCAAATTTCTGCCCTATCAACTTTCGATGGTAGGATAGAGGCCTACCATGGTGGTAACGGGTGACGGAGGATTAGGGT
TCGATTCCGGAGAGGGAGCCTGAGAGATGGCTACCACATCCAAGGAAGGCAGCAGGCGCGCAAATTACCCAATCCCAACA
CGGGGAGGTAGTGACAATAAATAACAATACCGGGCATTCTGGTAATTGGAATGAGTACAATCTAAATCCCTTAACGAGGA
TCCATTGGAGGGCAAGTCTGGTGCCAGCAGCCGCGGTAATTCCAGCTCCAATAGCGTATATTTAAGTTGTTGCAGTTAAA
AAGCTCGTAGTTGGATTTCGGGTGGGTCTTAGCGGTCCGCCTCTGGTGTGTACTGCTAGGGCCTATCTTTCTGCCGGGGA
CGGGCTCCTGGGTTTAATCGCCTGGGACTCGGAGTCGGCGAGGTTACTTTGAGTAAATTAGAGTGTTCAAAGCAAGCCTA
CGCTCTGAATACATTAGCATGGAATAACACGATAGGACTCTGGCCTATCTTGTTGGTCTGTAGGACCGGAGTAATGATTA
AGAGGGACAGTCGGGGGCATTCGTATTTCATTGTCAGAGGTGAAATTCTTGGATTTATGAAAGACGAACTTCTGCGAAAG
CATTTGCCAAGGATGTTTTCATTAATCAAGAACGAAAGTTGGGGGCTCGAAGACGATTAGATACCGTCGTAGTCTCAACC
ATAAACGATGCCGACTAGGGATTGGCAGATGTTTCATTGATGACTCTGCCAGCACCTTATGAGAAATCA-AAGTTTTTGG
GTTCCGGGGGGAGTATGGTCGCAAGGCTGAAACTTAAAGGAATTGACGGAAGGGCACCACCAGGCGTGGAGCCTGCGGCT
TAATTTGACTCAACACGGGAAAACTTACCAGGTCCAGACACGGGAAGGATTGACAGATTGAGAGCTCTTTCTTGATTCTG
TGGGTGGTGGTGCATGGCCGTTCTTAGTTGGTGGGTTGCCTTGTCAGGTTGATTCCGGTAACGAACGAGACCTCAGCCTG
CTAAATAGTAGTTGGCCGACTTCTTAGAGGGACTATTGTCGTGTAGGCAATGGAAGTATGAGGCAATAACAGGTCTGTGA
TGCCCTTAGATGTTCTGGGCCGCACGCGCGCTACACTGACGCATTCAACGAGCCTATCCTTGGCCGAGAGGCCCGGGTAA
TCTTTGAAACTGCGTCGTGATGGGGATAGATTATTGCAATTATTAGTCTTCAACGAGGAATGCCTAGTAAGCGCGAGTCA
TCAGCTCGCGTTGATTACGTCCCTGCCCTTTGTACACACCGCCCGTCGCTCCTACCGATTGGGTGTGCTGGTGAAGTGTT
CGGATTGGCTTCAGGTTGGCAACATGTTGCTGAGAAGTTCATTAAACCCTCCC
>AJ410469_Oogamochlamys_ettlii_UTEX2218
CCATGCATGTCTAAGTATAAACTGCTTTATACTGTGAAACTGCGAATGGCTCATTAAATCAGTTATAGTTTATTTGATGG
TACCACTCGGATAACCGTAGTAATTCTAGAGCTAATACGTGCGTAAATCCCGACTTCTGGAAGGGACGTATTTATTAGAT
AAAAGGCCAGCCGGGCTGCCCGAC-TGCGGTGAATCATGATAACTTCACGAATCGCACGGCCTCGTGCCGGCGATGTTTC
ATTCAAATTTCTGCCCTATCAACTTTCGATGGTAGGATAGAGGCCTACCATGGTGGTAACGGGTGACGGAGGATTAGGGT
TCGATTCCGGAGAGGGAGCCTGAGAGATGGCTACCACATCCAAGGAAGGCAGCAGGCGCGCAAATTACCCAATCCCGACA
CGGGGAGGTAGTGACAATAAATAACAATACCGGGCATTCTGGTAATTGGAATGAGTACAATCTAAATCCCTTAACGAGGA
TCCATTGGAGGGCAAGTCTGGTGCCAGCAGCCGCGGTAATTCCAGCTCCAATAGCGTATATTTAAGTTGTTGCAGTTAAA
AAGCTCGTAGTTGGATTTCGGATGGGTCTCAGCGGTCCGCCTCTGGTGTGTACTGCTGCGGCCTATCTTTCTGCCGGGGA
CGGGCTCCTGGGCTTCACTGTCTGGGACTCGGAGTCGGCGAGGTTACTTTGAGTAAATTAGAGTGTTCAAAGCAAGCATC
CGCTCTGAATACATTAGCATGGAATAACACGATAGGACTCTGGCCTATCTTGTTGGTCTGTAGGACCGGAGTAATGATTA
AGAGGGACAGTCGGGGGCATTCGTATTTCATTGTCAGAGGTGAAATTCTTGGATTTATGAAAGACGAACTTCTGCGAAAG
CATTTGCCAAGGATGTTTTCATTAATCAAGAACGAAAGTTGGGGGCTCGAAGACGATTAGATACCGTCGTAGTCTCAACC
ATAAACGATGCCGACTAGGGATTGGCAGATGTTTCATTGATGACTCTGCCAGCACCTTATGAGAAATCA-AAGTTTTTGG
GTTCCGGGGGGAGTATGGTCGCAAGGCTGAAACTTAAAGGAATTGACGGAAGGGCACCACCAGGCGTGGAGCCTGCGGCT
TAATTTGACTCAACACGGGGAAACTTACCAGGTCCAGACACGGGAAGGATTGACAGATTGAGAGCTCTTTCTTGATTCTG
TGGGTGGTGGTGCATGGCCGTTCTTAGTTGGTGGGTTGCCTTGTCAGGTTGATTCCGGTAACGAACGAGACCTCAGCCTG
CTAAATAGTAGTTGGCAGACTTCTTAGAGGGACTATTGTCGTTTAGGCAATGGAAGTATGAGGCAATAACAGGTCTGTGA
TGCCCTTAGATGTTCTGGGCCGCACGCGCGCTACACTGACGCATTCAACGAGCCTATCCTTGGTCGAGAGACCCGGGTAA
TCTTTGAAACTGCGTCGTGATGGGGATAGATTATTGCAATTATTAGTCTTCAACGAGGAATGCCTAGTAAGCGCGAGTCA
TCAGCTCGCGTTGATTACGTCCCTGCCCTTTGTACACACCGCCCGTCGCTCCTACCGATTGGGTGTGCTGGTGAAGTGTT
CGGATTGGCGCTAGGGTGGCAACATTGTGCCGAGAAGTTCATTAAACCCTCCC
>U41175_Tetracystis_aeria_UTEX1453
CCATGCATGTCTAAG?ATAGT-ACCTT-AT?CTGCGAAACTGCGAATGGCTCACTAAATCAGTTAT?ATTTATTTGATGG
TACTACTCGGATAACCGTAGTAATTCTAGAGCTAATACGTGCGGATATCCCGACCTCTGGAAGGGACGTATTTATTAGAT
AAAAGGCCAGCCGGGCTGCCCGAACTGAGTTGACTCATGATAACGTCACGAATCGCATGGCCTTGTGCCGGCGATGTTTC
AAATAAATATCTGCCCTATCAACTTTCGATGGTAGGATAGAGGCCTACCATGGTGGTAACGGGTGACGGAGGATTAGGGT
TCGATTCCGGAGAGGGAGCCTGAGAAACGGCTACCACATCCAAGGAAGGCAGCAGGCGCGCAAATTACCCAATCCCGACA
CGGGGAGGTAGTGACAATATATAACAATACTGGGCATTCTGATAATTGGAATGAGTACAATCTAAAT?TCTTAACGAGGA
TCCATTGGAGGGCAAGTCTGGTGCCAGCAGCCGCGGTAATTCCAGCTCCAATAGCGTATATTTAAGTTGTTGCAGTTAAA
AGGCTCGTAGTCGAAATTCGGGTTCGGTCCTTCGGTCCGCCTCTGGTGTGCACTGTTGGTACTTTCCTTTCTGTCGGGGA
CGGGCTCTTGGGCTTCATTGTCCGGGACCCGGGCTCGGCGAGGTTACTTTGAGTAAATTAGAGTGTTCAAAGCAGGCGAT
CGCCCTGAATACATTAGCATGGAATAGCACGATAGGACTCTGGCCTATCTTGCTGGTCTGTAGGACCGGAGTAATGATTA
AGAGGGACAGTCGGGGGCATTGGTATTTCCGGGTCAGAGGTGAAATTCTTGGATTCCGGAAAGACCATCCACTGCGAAAG
CATTTGCCAAGGATGTTTTCATTGATCAAGAACGAAAGTTGGGGGCTCGAAGACGATTAGATACCGTCGTAGTCTCAACC
ATAAACGATGTCGACCAGGGATTGGCGGGCGTTCTTTTGATGACCCCGCCAGCACCTTGAGAGAAATCA-GAGTCTTTGG
ATTCCGGGGGGAGTATGGTCGCAAGGCTGAAACTTAAAGGAATTGACGGAAGGGCACCACCAGGCGTGGAGCCTGCGGCT
TAATTTGACTCAACACGGGAAATCTTACCAGGTCCAGACGCGGGAATGATGAACAGATTGAGAGCTCTTTTTTGATTCTG
TGGGTGGTGGTGCATGGCCGTTCTTAGTTGGTGGGTTGCCTTGTCAGGTTGATTCCGGTAACGAACGAGACCTCAGCCTG
CTAAATAGTATCGCCTCGACTTCTTAGAGGGACTATTGTCGTTTAG?CAATGGAAGTGTGAGGCAATAACAGGTCTGTGA
TGCCCTTAGATGTTCTGGGCCGCACGCGCGCTACACTGATGCATTCAACGAGCCTATCCTTGGCCGAGAGGCCTGGGTAA
TCTTGAAAACTGCATCGTGATGGGGATAGATTATTGCAATTATTAGTCTTCAACGAGGAATGCCTAGTAAGCGCGAGTCA
TCAGCTCGCGTTGATTACGTCCCTGCCCTTTGTACACACCGCCCGTCGCTCCTACCGATTGGGTGTGCTGGTGAAGTGTT
CGGATTGGCTTTGATCTGCCAACACAGAGCCGAGAAGATCATTAAACCCTCCC
>AF395437_Characiosiphon_rivularis_UTEX1763
CCATGCATGTCTAAGTATAAACTGCTT-ATACTGTGAAACTGCGAATGGCTCATTAAATCAGTTATAGTTTATTTGATGG
TACCACTCGGATAACCGTAGTAATTCTAGAGCTAATACGTGCGTAAATCCCGACTTCTGGAAGGGACGTATTTATTAGAT
AAAAGGCCAGCCGGGCTGCCCGACCTGCGGTGAATCATGATAACTTCACGAATCGCACGGCCTCGTGCCGGCGATGTTTC
ATTCAAATTTCTGCCCTATCAACTTTCGATGGTAGGATAGAGGCCTACCATGGTGGTAACGGGTGACGGAGGATTAGGGT
TCGATTCCGGAGAGGGAGCCTGAGAAACGGCTACCACATCCAAGGAAGGCAGCAGGCGCGCAAATTACCCAATCCCGACA
CGGGGAGGTAGTGACAATAAATAACAATACCGGGCATTCTGGTAATTGGAATGAGTACAATCTAAATCCCTTAACGAGGA
TCCATTGGAGGGCAAGTCTGGTGCCAGCAGCCGCGGTAATTCCAGCTCCAATAGCGTATATTTAAGTTGTTGCAGTTAAA
AAGCTCGTAGTTGGATTTCGGGTGGGTTCCAGCGGTCCGCCTCTGGTGTGCACTGCTGAGGCCTACCTTTCTGCCGGGGA
CGGGCTCTTGGGCTTAACTGTCCGGGACTCGGAATCGGCGAGGTTACTTTGAGTAAATTAGAGTGTTCAAAGCAGGCCTA
CGCTCTGAATACATTAGCATGGAATAACACGATAGGACTCTGGCCTATCTTGTTGGTCTGTAGGACCGGAGTAATGATTA
AGAGGGACAGTCGGGGGCATTCGTATTTCATTGTCAGAGGTGAAATTCTTGGATTTATGAAAGACGAACTTCTGCGAAAG
CATTTGCCAAGGATGTTTTCATTAATCAAGAACGAAAGTTGGGGGCTCGAAGACGATTAGATACCGTCGTAGTCTCAACC
ATAAACGATGCCGACTAGGGATTGGCAGGTGTTCCTTTGATGACCCTGCCAGCACCTTATGAGAAATCA-AAGTTTTTGG
GTTCCGGGGGGAGTATGGTCGCAAGGCTGAAACTTAAAGGAATTGACGGAAGGGCACCACCAGGCGTGGAGCCTGCGGCT
TAATTTGACTCAACACGGGAAAACTTACCAGGTCCAGACACGGGAAGGATTGACAGATTGAGAGCTCTTTCTTGATTCTG
TGGGTGGTGGTGCATGGCCGTTCTTAGTTGGTGGGTTGCCTTGTCAGGTTGATTCCGGTAACGAACGAGACCTCAGCCTG
CTAAATAGTGCCTGCTTGACTTCTTAGAGGGACTATTGGCGTTTAGCCAGTGGAAGTGTGAGGCAATAACAGGTCTGTGA
TGCCCTTAGATGTTCTGGGCCGCACGCGCGCTACACTGATGCATTCAACGAGCCTATCCTTGGCCGAGAGGCCCGGGTAA
TCTTTGAAACTGCATCGTGATGGGGATAGATTATTGCAATTATTAGTCTTCAACGAGGAATGCCTAGTAAGCGCAAGTCA
TCAGCTTGCGTTGATTACGTCCCTGCCCTTTGTACACACCGCCCGTCGCTCCTACCGATTGGGTGTGCTGGTGAAGTGTC
CGGATTGGCTTTGGCTTGGAAACATATGGCGGAAAAGGACATTAAACCCTCCC
>AF252547_Wislouchiella_planctonica_UTEX_LB_1030
CCATGCATGTCTAAGTATAAACTGCTT-ATACTGTGAAACTGCGAATGGCTCATTAAATCAGTTATAGTTTATTTGATGG
TACTACTCGGATAACCGTAGTAATTCTAGAGCTAATACGTGCGTAAATCCCGACTTCTGGAAGGGAC-TATTTATTAGAT
AAAAGGCCAGCCGGGCTGCCCGACCTGTGGTGAATCATGATAACTTCACGAATCGCATGGCCTTGTGCCGGCGATGTTTC
ATTCAAATTTCTGCCCTATCAAGTATCGTATGTAGGATAGAGGCCTACATAGCTTTTGACGGGTGACGGAGGATTAGGGT
TCGATTCCGGAGAGGGAGCCTGAGAAACGGCTACCACATCCAAGGAAGGCAGCAGGCGCGCAAATTACCCAATCCCGACA
CGGGGAGGTAGTGACAATAAATAACAATACCGGGCATTCTGGTAATTGGAATGAGTACAATCTAAATCCCTTAACGAGTA
TCCATTGGAGGGCAAGTCTGGTGCCAGCAGCCGCGGTAATTCCAGCTCCAATAGCGTATATTTAAGTTGTTGCAGTTAAA
AAGCTCGTAGTTGGATTTCGGGTGGGTTCTAGCGGTCCGCCTCTGGTGTGTACTGCTATGGCTCACCTTTCTGTCGGGGA
CTAGCTCTTGGGCTTAACTGTCCGGGACTAGGAATCGGCGAGGTCACCGTGAGTAACTCGTAGTGTTCAAAGCAAGCATT
CGCTCTGAGCGCATTAGCATGGAATGACAATATAGGACTCTGGCCTATCTTGTTGGTCTGTAGGACTGGAGTAATGATTA
AGAGGGACAGTCGGGGGCATTCGTATTTCATTGTCAGAGGTGAAATTCTTGGATTTATGAAAGACGAACTACTGCGAAAG
CATTTGCCAAGGATGTTTTCATTAATCAAGAACGAAAGTTGGGGGCTCGAAGACGATTAGATACCGTCGTAGTCTCAACC
ATAAACGATGCCGACTAGGGATTGGCAGGTGTTTTATTGATGACCCTGCCAGCACCTTATGAGAAATCA-AAGTTTTTGG
GTTCCGGGGGGAGTATGGTCGCAAGGCTGAAACTTAAAGGAATTGACGGAAGGGCACCACCAGGCGTGGAGCCTGCGGCT
TAATTTGACTCAACACGGGAAAACTTACCAGGTCCAGACACGGGGAGGATTGACAGATTGAGAGCTCTTTCTTGATTCTG
TGGGTGGTGGTGCATGGCCGTTCTTAGTTGGTGGGTTGCCTTGTCAGGTTGATTCCGGTAACGAACGAGACCTCAGCCTG
CTAAATAGTAGCTGCCAGACTTCTTAGAGGGACTATTGTCGTTTAGGCAATGGAAGTGTGAGGCAATAACAGGTCTGTGA
TGCCCTTAGATGTTCTGGGCCGCACGCGCGCTACACTGATGCATTCAACGAGCCTATCCTTGACAGAAAG-TCCGGGTAA
TCTTTGAAACTGCATCGTGATGGGGATAGATTATTGCAATTATTAGTCTTCAACGAGGAATGCCTAGTAAGCGCGAGTCA
TCAGCTCGCGTTGATTACGTCCCTGCCCTTTGTACACACCGCCCGTCGCTCCTACCGATTGGGTGTGCTGGTGAAGTGTT
CGGATTGGCTTTAGCTGGGCAACTCCTTGCTGAGAAGAATATTAAACCCTCCC
>AB218701_Chlorosarcinopsis_arenicola_UTEX1697
CCATGCATGTCTAAGTATAAACTGCTT-ATACTGTGAAACTGCGAATGGCTCATTAAATCAGTTATAGTTTATTTGATGG
TACTACTCGGATAACCGTAGTAATTCTAGAGCTAATACGTGCGTAAATCCCGACTTCTGGAAGGGACGTATTTATTAGAT
AAAAGGCCAGCCGGGCTGCCCGACTCTTGGCGAATCATGATAACTTCACGAATCGCACGGCCTTGTGCCGGCGATGTTTC
ATTCAAATTTCTGCCCTATCAACTTTCGATGGTAGGATAGAGGCCTACCATGGTGGTAACGGGTGACGGAGGATTAGGGT
TCGATTCCGGAGAGGGAGCCTGAGAAACGGCTACCACATCCAAGGAAGGCAGCAGGCGCGCAAATTACCCAATCCCGACA
CGGGGAGGTAGTGACAATAAATAACAATACCGGGCCTTCTGGTAATTGGAATGAGTACAATCTAAATCCCTTAACGAGTA
TCCATTGGAGGGCAAGTCTGGTGCCAGCAGCCGCGGTAATTCCAGCTCCAATAGCGTATATTTAAGTTGTTGCAGTTAAA
AAGCTCGTAGTTGGATTTCGGGTGGGTGTCGCCGGTCTGCCTCTGGTATGTACTGGCGCCGCTCACCTTTCTGCCGGGGA
CGGGCTCCTGGGCTTAACTGTCTGGGACTCGGAGTCGGCGTTGTTACTTTGAGTAAATTAGAGTGTTCAAAGCAAGCCTT
CGCTCTGAATACATTAGCATGGAATAACACGATAGGACTCTGGCCTATCTTGTTGGTCTGTAGGACCGGAGTAATGATTA
AGAGGGACAGTCGGGGGCATTCGTATTTCATTGTCAGAGGTGAAATTCTTGGATTTATGAAAGACGAACTTCTGCGAAAG
CATTTGCCAAGGATGTTTTCATTGATCAAGAACGAAAGTTGGGGGCTCGAAGACGATTAGATACCGTCGTAGTCTCAACC
ATAAACGATGCCGACTAGGGATTGGCAGGTGTTCATTTGATGACCCTGCCAGCACCTTATGAGAAATCA-AAGTTTTTGG
GTTCCGGGGGGAGTATGGTCGCAAGGCTGAAACTTAAAGGAATTGACGGAAGGGCACCACCAGGCGTGGAGCCTGCGGCT
TAATTTGACTCAACACGGGAAAACTTACCAGGTCCAGACACGGGAAGGATTGACAGATTGAGAGCTCTTTCTTGATTCTG
TGGGTGGTGGTGCATGGCCGTTCTTAGTTGGTGGGTTGCCTTGTCAGGTTGATTCCGGTAACGAACGAGACCTCAGCCTG
CTAAATAGTACGCCTGGAACTTCTTAGAGGGACTATTGGCGATTAGTCAATGGAAGTGTGAGGCAATAACAGGTCTGTGA
TGCCCTTAGATGTTCTGGGCCGCACGCGCGCTACACTGATGCATTCAACGAGCCTATCCTTGGCCGAGAGGTCCGGGTAA
TCTTTGAAACTGCATCGTGATGGGGATAGATTATTGCAATTATTAGTCTTCAACGAGGAATGCCTAGTAAGCGCATGTCA
TCAGCATGCGTTGATTACGTCCCTGCCCTTTGTACACACCGCCCGTCGCTCCTACCGATTGGGTGTGCTGGTGAAGTGTT
CGGACTGGCTTCAATGGGGCAACCGGTTGCCGGGAAGAACATTAAACCCTCCC
>U70589_Chlorogonium_elongatum_UTEX11
CCATGCATGTCTAAGTATAAACTGCTT-ATACGGTGAAACTGCGAATGGCTCATTAAATCAGTTATAGTTTATTTGATGG
TACCACTCGGATAACCGTAGTAATTCTAGAGCTAATACGTGCGTAAACCCCGACTTCTGGAAGGGGCGTATTTATTAGAT
AAAAGGCCAGCCGGGCTGCCCGACTCTTGGCGAATCATGATAACTTCACGAATCGCACGGCCTCGTGCCGGCGATGTTTC
ATTCAAATTTCTGCCCTATCAACTTTCGATGGTAGGATAGAGGCCTACCATGGTGGTAACGGGTGACGGAGGATTAGGGT
TCGATTCCGGAGAGGGAGCCTGAGAAACGGCTACCACATCCAAGGAAGGCAGCAGGCGCGCAAATTACCCAATCCCGACA
CGGGGAGGTAGTGACAATAAATAACAATACCGGGCTTTCTGGTAATTGGAATGAGTACAATTTAAATCCCTTAACGAGTA
TCCATTGGAGGGCAAGTCTGGTGCCAGCAGCCGCGGTAATTCCAGCTCCAATAGCGTATATTTAAGTTGTTGCAGTTAAA
AAGCTCGTAGTTGGATTTCGGGTGGGTTCCA?CGGTCTGCCTCTGGTATGTACTGCTGTGGCTCACCTTTCTGCCGGGGA
CGGGCTCCTGGGCTTCACTGTCCGGGACTCGGAATCGGCGAGGTTACTTTGAGTAAAATAGAGTGTTCAAAGCAAGCCTA
CGCTCTGAATACATTAGCATGGAATAACACGATAGGACTCTGGCCTATCTTGTTGGTCTGTAGGACCGGAGTAATGATTA
AGAGGGACAGTCGGGGGCATTCGTATTTCATTGTCAGAGGTGAAATTCTTGGATTTATGAAAGACGAACTTCTGCGAAAG
CATTTGCCAAGGATGTTTTCATTAATCAAGAACGAAAGTTGGGGGCTCGAAGACGATTAGATACCGTCGTAGTCTCAACC
ATAAACGATGCCGACTAGGGATTGGCAGGTGTTTTATTGATGACCCTGCCAGCACCTTATGAGAAATCA-AAGTTTTTGG
GTTCCGGGGGGAGTATGGTCGCAAGGCTGAAACTTAAAGGAATTGACGGAAGGGCACCACCAGGCGTGGAGCCTGCGGCT
TAATTTGACTCAACACGGGAAAACTTACCAGGTCCAGACACGGGAAGGATTGACAGATTGAGAGCTCTTTCTTGATTCTG
TGGGTGGTGGTGCATGGCCGTTCTTAGTTGGTGGGTTGCCTTGTCAGGTTGATTCCGGTAACGAACGAGACCTCAGCCTG
CTAAATAGTACGCGCCTGACTTCTTAGAGGGACTATTGGCGTTTAGCCAATGGAAGTGTGAGGCGATAACAGGTCTGTGA
TGCCCTTAGATGTTCTGGGCCGCACGCGCGCTACACTGATGCATTCAACGAGCCTATCCTTGGCCGAGAGGTCCGGGTAA
TCTTTGAATCTGCATCGTGATGGGGATAGATTATTGCAATTATTAGTCTTCAACGAGGAATGCCTAGTAAGCGCAAGTCA
TCAGCTTGCGTTGATTACGTCCCTGCCCTTTGTACACACCGCCCGTCGCTCCTACCGATTGGGTGTGCTGGTGAAGTGTT
CGGATTGGCTTCAGCATGGCAACTTGTTGCTGAGAAGATCATTAAACCCTCCC
>U41177_Protosiphon_botryoides_UTEX99
CCATGCATGTCTAAGTATAAAC-CTTT-ATACGGTGAAACTGCGAATGGCTCATTAAATCAGTTATAGTTTATTTGATGG
TACCACTCGGATAACCGTAGTAATTCTAGAGCTAATACGTGCGTAAATCCCGACTTCTGGAAGGGACGTATTTATTAGAT
AAAAGGCCAGCCGGGCTGCCCGACCCTAGGCGAATCATGATAACTTCACGAATCGCACGGCCTTGTGCCGGCGATGTTTC
ATTCAAATTTCTGCCCTATCAACTTTCGATGGTAGGATAGAGGCCTACCATGGTGGTAACGGGTGACGGAGGATTAGGGT
TCGATTCCGGAGAGGGAGCCTGAGAAACGGCTACCACATCCAAGGAAGGCAGCAGGCGCGCAAATTACCCAATCCCGACA
CGGGGAGGTAGTGACAATAAATAACAATACTGGGCATTCTGGTAATTGGAATGAGTACAATGTAAATATCTTAACGAGTA
TCCATTGGAGGGCAAGTCTGGTGCCAGCAGCCGCGGTAATTCCAGCTCCAATAGCGTATATTTAAGTTGTTGCAGTTAAA
AAGCTCGTAGTTGGATTTCGGGTGTGCTGACGCGGTCTGCCTCTGGTATGTACTGCGGCCGGTCACCTTTCTGCCGGGGA
CGAGCTCCTGGGCTTCACTGTCTGGGACTCGGAGTCGGCGAGGTGACCTTGAGCAAACAAGAGTGTTCAAAGCAAGCCTA
CGCTCTGAATTTTTTAGCATGGAATCACACGATAGGACTCTGGCCTATCTTGTTGGTCTGTAGGACCGGAGTAATGATTA
AGAGGGACAGTCGGGGGCATTCGTATTTCATTGTCAGAGGTGAAATTCTTGGATTTATGAAAGACGAACTTCTGCGAAAG
CATTTGCCAAGGATGTTTTCATTGATCAAGAACGAAAGTTGGGGGCTCGAAGACGATTAGAT?CCGTCGTAGTCTCAACC
ATAA?CGATGCCGACTAGGGATTGGCAGGTGTTCCATTGATGACCCTGCCAGCACCTTATGAGAAATCA-AAGTTTTTGG
GTTCCGGGGGGAGTATGGTCGCAAGGCTGAAACTTAAAGGAATTGACGGAAGGGCACCACCAGGCGTGGAGCCTGCGGCT
TAATTTGACTCAACACGGGAAAACTTACCAGGTCCAGACACGGGGAGGATTGACAGATTGAGAGCTCTTTCTTGATTCTG
TGGGTGGTGGTGCATGGCCGTTCTTAGTTGGTGGGTTGCCTTGTCAGGTTGATTCCGGTAACGAACGAGACCTCAGCCTG
CTAAATAGTACTGACCCAACTTCTTAGAGGGACTATTGGCGTTTAGCCAATGGAAGTGTGAGGCAATAACAGGTCTGTGA
TGCCCTTAGATGTTCTGGGCCGCACGCGCGCTACACTGACGCATTCAACGAGCCTATCCTTGACCGAAGGGTCCGGGTAA
TCTTTGAAACTGCGTCGTGATGGGGATAGATTATTGCAATTATTAGTCTTCAACGAGGAATGCCTAGTAAGCGCAAGTCA
TCAGCTTGCGTTGATTACGTCCCTGCCCTTTGTACACACCGCCCGTCGCTCCTACCGATTGGGTGTGCTGGTGAAGTGTT
CGGACTGGCCCCAATGTGGCAACACGGGGCTGGGAAGAACATTAAACCCTCCC
>M63001_Chlamydopodium_vacuolatum_UTEX2111
CCATGCATGTCTAAGTATAAACTGCTT-ATACGGTGAAACTGCGAATGGCTCATTAAATCAGTTATAGTTTATTTGATGG
TACCACTCGGATAACCGTAGTAATTCTAGAGCTAATACGTGCGTAAATCCCGACTTATGGAAGGGACGTATTTATTAGAT
AAAAGGCCAGCCGGGCTGCCCGACCCTAGGCGAATCATGATAACTTCACGAATCGCATGCCCTCGTGGCGGCGATGTTTC
ATTCAAATTTCTGCCCTATCAACTTTCGATGGTAGGATAGAGGCCTACCATGGTGGTAACGGGT-ACGGAGGATTAGGGT
TCGATTCCGGAGAGGGAGCCTGAGAAACGGCTACCACATCCAAGGAAGGCAGCAGGCGCGCAAATTACCCAATCCCGACA
CGGGGAGGTAGTGACAATAAATAACAATACTGGGCATTCTGGTAATTGGAATGAGTACAATGTAAATATCTTAACGAGTA
TCCATTGGAGGGCAAGTCTGGTGCCAGCAGCCGCGGTAATTCCAGCTCCAATAGCGTATATTTAAGTTGTTGCAGTTAAA
AAGCTCGTAGTTGGATTTCGGATGTGTTGTCGCGGTCTGCCTCTGGTACGTACTGCGTTCGATCATCTTTCTGCTGGGGA
CGAGCTCCTGGGCTTAATTGTCTGGGACTCGGAATCAGCGAAGTGACCTTGAGCAAACAAGAGTGTTCAAAGCAAGCCTA
CGCTCTGAATTTTTTAGCATGGAATCACACGATAGGACTCTGGCCTATCTTGTTGGTCTGTAGGACCGGAGTAATGATTA
AGAGGGACAGTCGGGGGCATTCGTATTTCATTGTCAGAGGTGAAATTCTTGGATTTATGAAAGACGAACTTCTGCGAAAG
CATTTGCCAAGGATGTTTTCATTGATCAAGAACGAAAGTTGGGGGCTCGAAGACGATTAGATACCGTCGTAGTCTCAACC
ATAAACGATGCCGACTAGGGATTGGCAGGTGTTCAATTGATGACCCTGCCAGCACCTTATGAGAAATCA-AAGTTTTTGG
GTTCCGGGGGGAGTATGGTCGCAAGGCTGAAACTTAAAGGAATTGACGGAAGGGCACCACCAGGCGTGGAGCCTGCGGCT
TAATTTGACTCAACACGGGGAAACTTACCAGGTCCAGACACGGGGAGGATTGACAGATTGAGAGCTCTTTCTTGATTCTG
TGGGTGGTGGTGCATGGCCGTTCTTAGTTGGTGGGTTGCCTTGTCAGGTTGATTCCGGTAACGAACGAGACCTCAGCCTG
CTAAATAGTATGTGCTTTACTTCTTAGAGGGACTATTGGCGTTTAGTCAATGGAAGTGTGAGGCAATAACAGGTCTGTGA
TGCCCTTAGATGTTCTGGGCCGCACGCGCGCTACACTGATGCATTCAACGAGCCTATCCTTGGCCGAGAGGTCCGGGTAA
TCTTTGAAACTGCATCGTGATGGGGATAGATTATTGCAATTATTAGTCTTCAACGAGGAATGCCTAGTAAGCGCAAGTCA
TCAGCTTGCGTTGATTACGTCCCTGCCCTTTGTACACACCGCCCGTCGCTCCTACCGATTGGGTGTGCTGGTGAAGTGTT
CGGACTGGCCTCAGCGGGGAAACCTGAAGCTGGGAAGAACATTAAACCCTCCC
>U70587_Chlorococcum_diplobionticum_UTEX950
CCATGCATGTCTAAGTATAAACTGCTT-ATACTGTGAAACTGCGAATGGCTCATTAAATCAGTTATAGTTTATTTGATGG
TACCACTCGGATAACCGTAGTAATTCTAGAGCTAATACGTGCGTAAATCCCGACTTCTGGAAGGGACGTATTTATTAGAT
AAAAGGCCAGCCGGGCTGCCCGACCTTTGGCGAATCATGATAACTTCACGAATCGCATGGCCTCGTGCCGGCGATGTTTC
ATTCAAATTTCTGCCCTATCAACTTTCGATGGTAGGATAGAGGCCTACCATGGTGGTAACGGGTGACGGAGGATTAGGGT
TCGATTCCGGAGAGGGAGCCTGAGAAACGGCTACCACATCCAAGGAAGGCAGCAGGCGCGCAAATTACCCAATCCCGACA
CGGGGAGGTAGTGACAATAAATAACAATACTGGGCATTTTGGTAATTGGAATGAGTACAATGTAAATATCTTAACGAGTA
TCCATTGGAGGGCAAGTCTGGTGCCAGCAGCCGCGGTAATTCCAGCTCCAATAGCGTATATTTAAGTTGTTGCAGTTAAA
AAGCTCGTAGTTGGATTTCGGGTATGCCGGCGTGGTCTGCCTCTGGTATGTACTGCGCTCGGCTACCTTTCTGCTGGAAA
CGGGTTCCTGGGCTTCACTGTCTGGGACTCGGAGTCAGCGAAGTGACCTTGAGCAAACAAGAGTGTTCAAAGCAAGCCTA
CGCTCTGAATTTTTTAGCATGGAATCACACGATAGGACTCTGGCCTATCTTGTTGGTCTGTAGGACCGGAGTAATGATTA
AGAGGGACAGTCGGGGGCATTCGTATTTCATTGTCAGAGGTGAAATTCTTGGATTTATGAAAGACGAACATCTGCGAAAG
CATTTGCCAAGGATGTTTTCATTGATCAAGAACGAAAGTTGGGGGCTCGAAGACGATTAGATACCGTCGTAGTCTCAACC
ATAAACGATGCCGACTAGGGATTGGCAGGTGTTCCATTGATGACCCTGCCAGCACCTTATGAGAAATCA-AAGTTTTTGG
GTTCCGGGGGGAGTATGGTCGCAAGGCTGAAACTTAAAGGAATTGACGGAAGGGCACCACCAGGCGTGGAGCCTGCGGCT
TAATTTGACTCAACACGGGGAAACTTACCAGGTCCAGACACGGGGAGGATTGACAGATTGAGAGCTCTTTCTTGATTCTG
TGGGTGGTGGTGCATGGCCGTTCTTAGTTGGTGGGTTGCCTTGTCAGGTTGATTCCGGTAACGAACGAGACCTCAGCCTG
CTAAATAGTACACGCTTGACTTCTTAGAGGGACTATTGGCGTTTAGCCAATGGAAGTGTGAGGCAATAACAGGTCTGTGA
TGCCCTTAGATGTTCTGGGCCGCACGCGCGCTACACTGATGCATTCAACGAGCCTATCCTTGGCCGAGAGGTCCGGGTAA
TCTTCGAAACTGCATCGTGATGGGGATAGATTATTGCAATTATTAGTCTTCAACGAGGAATGCCTAGTAAGCGCAAGTCA
TCAGCTTGCGTTGATTACGTCCCTGCCCTTTGTACACACCGCCCGTCGCTCCTACCGATTGGGTGTGCTGGTGAAGTGTT
CGGACTGGAGTCAGCGTGGCAACTTGTCACCGGGAAGAACATTAAACCCTCCC
>U22933_Polytoma_ellipticum_SAG62.18
CCATGCATGTCTAAGTATAAACTGCTT-ATACTGTGAAACTGCGAATGGCTCATTAAATCAGTTATAGTTTATTTGATGG
TACCACTCGGATAACCGTAGTAATTCTAGAGCTAATACGTGCGTAAATCCCGACTTCTGGAAGGGACGTATTTATTAGAT
AAAAGGCCAGCCGGGCTGCCCGACCTTAGGCGAATCATGATAACTTCACGAATCGCACGGCCTTGTGCCGGCGATGTTTC
ATTCAAATTTCTGCCCTATCAACTTTCGATGGTAGGATAGAGGCCTACCATGGTGGTAACGGGTGACGGAGGATTAGGGT
TCGATTCCGGAGAGGGAGCCTGAGAAACGGCTACCACATCCAAGGAAGGCAGCAGGCGCGCAAATTACCCAATCCCGACA
CGGGGAGGTAGTGACAATAAATAACAATACCGGGCATTCTGGTAATTGGAATGAGTACAATCTAAATCCCTTAACGAGTA
TCCATTGGAGGGCAAGTCTGGTGCCAGCAGCCGCGGTAATTCCAGCTCCAATAGCGTATATTTAAGTTGTTGCAGTTAAA
AAGCTCGTAGTTGGATTTCGGGTGGGTTCAAGCGGTCCGCCTCTGGTGAGTACTGCTTAGGCCTACCTTTCTGCCGGGGA
CGGGCTCCTGGGATTCATTTCTCGGGACTCGGAATCGGCGAGGTTACTTTGAGTAAATTAGAGTGTTCAAAGCAAGCCTA
CGCTCTGAATACATTAGCATGGAATAACACGATAGGACTCTGGCCTATCTTGTTGGTCTGTAGGACCGGAGTAATGATTA
AGAGGGACAGTCGGGGGCATTCGTATTTCATTGTCAGAGGTGAAATTCTTGGATTTATGAAAGACGAACTTCTGCGAAAG
CATTTGCCAAGGATGTTTTCATTAATCAAGAACGAAAGTTGGGGGCTCGAAGACGATTAGATACCGTCGTAGTCTCAACC
ATAAACGATGCCGACTAGGGATTGGCAGGTGTTTCGTTGATGACCCTGCCAGCACCTTATGAGAAATCA-AAGTTTTTGG
GTTCCGGGGGGAGTATGGTCGCAAGGCTGAAACTTAAAGGAATTGACGGAAGGGCACCACCAGGCGTGGAGCCTGCGGCT
TAATTTGACTCAACACGGGAAAACTTACCAGGTCCAGACACAGGGAGGATTGACAGATTGAGAGCTCTTTCTTGATTCTG
TGGGTGGTGGTGCATGGCCGTTCTTAGTTGGTGGGTTGCCTTGTCAGGTTGATTCCGGTAACGAACGAGACCTCAGCCTG
CTAAATAGTGGATGCCTGACTTCTTAGAGGGACTATTGGCGTTTAGCCAATGGAAGTGTGAGGCAATAACAGGTCTGTGA
TGCCCTTAGATGTTCTGGGCCGCACGCGCGCTACACTGACGCATTCAACGAGCCTATCCTTGGCCGAGAGGTCCGGGTAA
TCTTTGAACCTGCGTCGTGATGGGGATAGATTATTGCAATTATTAGTCTTCAACGAGGAATGCCTAGTAAGCGCGAGTCA
TCAGCTCGCGTTGATTACGTCCCTGCCCTTTGTACACACCGCCCGTCGCTCCTACCGATTGGGTGTGCTGGTGAAGTGTT
CGGATTGACTTCAGTTGGGCAACTCGTTGTTGAGAAGAACATTAAACCCTCCC
>U13984_Chlamydomonas_applanata_UTEX225
CCATGCATGTCTAAGTATAAACTGCTT-ATACTGTGAAACTGCGAATGGCTCATTAAATCAGTTATAGTTTATTTGATGG
TACCACTCGGATAACCGTAGTAATTCTAGAGCTAATACGTGCGTAAATCCCGACTTCTGGAAGGGACGTATTTATTAGAT
AAAAGGCCAGCCGGGCTGCCCGACCTTAGGCGAATCATGATAACTTCACGAATCGCACGGCCTTGTGCCGGCGATGTTTC
ATTCAAATTTCTGCCCTATCAACTTTCGATGGTAGGATAGAGGCCTACCATGGTGGTAACGGGTGACGGAGGATTAGGGT
TCGATTCCGGAGAGGGAGCCTGAGAAACGGCTACCACATCCAAGGAAGGCAGCAGGCGCGCAAATTACCCAATCCCGACA
CGGGGAGGTAGTGACAATAAATAACAATACCGGGCATTCTGGTAATTGGAATGAGTACAATCTAAATCCCTTAACGAGTA
TCCATTGGAGGGCAAGTCTGGTGCCAGCAGCCGCGGTAATTCCAGCTCCAATAGCGTATATTTAAGTTGTTGCAGTTAAA
AAGCTCGTAGTTGGATTTCGGGTGGGTTCTAGCGGTCCGCCTCTGGTGAGTACTGCTCGGGCCTACCTTTCTGCCGGGGA
CGGGCTCCTGGGCTTCACTGTCCGGGACTCGGAATCGGCGAGGTTACTTTGAGTAAATTAGAGTGTTCAAAGCAAGCCTA
CGCTCTGAATACATTAGCATGGAATAACACGATAGGACTCTGGCCTATCTTGTTGGTCTGTAGGACCGGAGTAATGATTA
AGAGGGACAGTCGGGGGCATTCGTATTTCATTGTCAGAGGTGAAATTCTTGGATTTATGAAAGACGAACTTCTGCGAAAG
CATTTGCCAAGGATGTTTTCATTAATCAAGAACGAAAGTTGGGGGCTCGAAGACGATTAGATACCGTCGTAGTCTCAACC
ATAAACGATGCCGACTAGGGATTGGCAGGTGTTTCGTTGATGACCCTGCCAGCACCTTATGAGAAATCA-AAGTTTTTGG
GTTCCGGGGGGAGTATGGTCGCAAGGCTGAAACTTAAAGGAATTGACGGAAGGGCACCACCAGGCGTGGAGCCTGCGGCT
TAATTTGACTCAACACGGGAAAACTTACCAGGTCCAGACACGGGGAGGATTGACAGATTGAGAGCTCTTTCTTGATTCTG
TGGGTGGTGGTGCATGGCCGTTCTTAGTTGGTGGGTTGCCTTGTCAGGTTGATTCCGGTAACGAACGAGACCTCAGCCTG
CTAAATAGTGGATGCCTGACTTCTTAGAGGGACTATTGGCGTTTAGCCAATGGAAGTGTGAGGCGATAACAGGTCTGTGA
TGCCCTTAGATGTTCTGGGCCGCACGCGCGCTACACTGACGCATTCAACGAGCCTATCCTTGGCCGAGAGGTCCGGGTAA
TCTTTGAAACTGCGTCGTGATGGGGATAGATTATTGCAATTATTAGTCTTCAACGAGGAATGCCTAGTAAGCGCAAGTCA
TCAGCTTGCGTTGATTACGTCCCTGCCCTTTGTACACACCGCCCGTCGCTCCTACCGATTGGGTGTGCTGGTGAAGTGTT
CGGATTGACTTCAGCGGGGCAACTCGTTGTTGAGAAGATCATTAAACCCTCCC
>D86500_Carteria_radiosa
CCATGCATGTCTAAGTATAAACTGCTTTATACGGTGAAACTGCGAATGGCTCATTAAATCAGTTATAGTTTATTTGATGG
TACTACTCGGATAACTGTACCAAAAGTAGAGCTAATACGTGCGTAAATCCCGACT-CACGAAGGGACGTATTTATTAGAT
AAAAGGCCAGCCGGGCTGCCCGACTTTTGGCGACTCATGATAACTTCACGAATCGCATGGCCTCGTGCCGGCGATGTTTC
ATTCAAATTTCTGCCCTATCAACTTTCGATGGTAGGATAGAGGCCTACCATGGTGGTAACGGGTGACGGAGGATTAGGGT
TCGATTCCGGAGAGGGAGACTGAGAGATGGCTACCACATCCAAGGAAGGCAGCAGGCGCGCAAATTACCCAATCCTAACA
CGGGGAGGTAGTGACAATAAATAACAATACTGGGCATTCTGGTAATTGGAATGAGTACAATCTAAATCCCTTAACGAGTA
TCCATTGGAGGGCAAGTCTGGTGCCAGCAGCCGCGGTAATTCCAGCTCCAATAGCGTATATTTAAGTTGTTGCAGTTAAA
AAGCTCGTAGTTGGATTTCGGGTTGGTTCCTGCGGTCCGCCTTTGGTGTGCACTGCTGTGACCTGCCTTTCTGCCGGGGA
CGGGCTCCTGGGCTTCACTGTCCGGGACTCGGAGTCGGCGAGGTTACTTTGAGTAAATTGGAGTGTTCAAAGCAGGCTTA
CGCTTT-AACATCTTAGCATGGTATAGCACTATAGGACTCTGGCCTATATTGCTGGTCTGTGGGACTGGAGTAATGATTA
AGAGGGACAGTCGGGGGCATTCGTATTTCATTGTCAGAGGTGAAATTCTTGGATTTATGAAAGACGAACTTCTGCGAAAG
CATTTGCCAAGGATGTTTTCATTAATCAAGAACGAAAGTTGGGGGCTCGAAGACGATTAGATACCGTCGTAGTCTCAACC
ATAAACGATGCCGACTAGGGATTGGCAGGCGTTTTGTTAACGACCCTGCCAGCACCTTATGAGAAATCA-AAGTTTTTGG
GTTCCGGGGGGAGTATGGTCGCAAGGCTGAAACTTAAAGGAATTGACGGAAGGGCACCACCAGGCGTGGAGCCTGCGGCT
TAATTTGACTCAACACGGGGAAACTTACCAGGTCCAGACACGGGGAGGATTGACAGATTGAGAGCTCTTTCTTGATTCTG
TGGGTGGTGGTGCATGGCCGTTCTTAGTTGGTGGGTTGCCTTGTCAGGTTGATTCCGGTAACGAACGAGACCTCAGCCTG
CTAAATAGTGTCGGCAGCACTTCTTAGAGGGACTATTGTCG?TTAGCCAATGGAAGTATGAGGCGATAACAGGTCTGTGA
TGCCCTTAGATGTTCTGGGCCGCACGCGCGCTACACTGATGCATTCAACGAGCCTATCCTTGGCCGAGAGGTCCGGGTAA
TCTTTGAAACTGCATCGTGATGGGGATAGATCATTGCAATTATTGGTCTTCAACGAGGAATGCCTAGTAAGCGCGAGTCA
TCAGCTCGCGTTGATTACGTCCCTGCCCTTTGTACACACCGCCCGTCGCTCCTACCGATTGGGTGTGCTGGTGAAGTGTT
CGGATCGGAGTCCTTGTGGCAACAGGTTTCTGAGAAGTTCATTAAACCCTCCC
>AB058373_Chlamydomonas_parkeae_MBIC10599
CCATGCATGTCTAAGTATAAACTGCTT-ATACTGTGAAACTGCGAATGGCTCATTAAATCAGTTATAGTTTATTTGATGG
TACCACTCGGATAACCGTAGTAATTCTAGAGCTAATACGTGCGCAAATCCCGACTTCTGGAAGGGACGTATTTATTAGAT
AAAAGGCCAGCCGAGCGCTCCGACCTGCGGTGACTCATGATAACTTCACGAATCGCACGGCCTCGTGCCGGCGATGTTTC
ATTCAAATTTCTGCCCTATCAACTTTCGATGGTAGGATAGAGGCCTACCATGGTGGTAACGGGTGACGGAGGATTAGGGT
TCGATTCCGGAGAGGGAGCCTGAGAAACGGCTACCACATCCAAGGAAGGCAGCAGGCGCGCAAATTACCCAATCCCGACA
CGGGGAGGTAGTGACAATAAATAACAATACCGGGCGTTCTGGTAATTGGAATGAGTACAATCTAAATCCCTTAACGAGGA
TCCATTGGAGGGCAAGTCTGGTGCCAGCAGCCGCGGTAATTCCAGCTCCAATAGCGTATATTTAAGTTGTTGCAGTTAAA
AAGCTCGTAGTTGGATTTCGGGCGGGTGACGGCGGTCCGTCTCTGATGTGCACTGCCGTTCATCGCCTTTCTGTCGGGGA
CCGGCTCCTGGGCTTCACTGTCCGGGACCGGGGTTCGACGAGGTTACTTTGAGTAAATTAGAGTGTTCAAAGCAGGCGAT
CGCCCTGAATACATTAGCATGGAATAGCACGATAGGACTCTGGCCTATTTTGCTGGTCTGTAGGACCGGAGTAATGATTA
AGAGGGACAGTCGGGGGCATTCGTATTTCATTGTCAGAGGTGAAATTCTTGGATTTATGAAAGACGAACTTCTGCGAAAG
CATTTGCCAAGGATGTTTTCATTGATCAAGAACGAAAGTTGGGGGCTCGAAGACGATTAGATACCGTCGTAGTCTCAACC
ATAAACGATGCCGACCAGGGATTGGGCAGCGTTCTTTTGATGACCTGCCCAGCACCTTGAGAGAAATCA-GAGTTTTTGG
GTTCCGGGGGGAGTATGGTCGCAAGGCTGAAACTTAAAGGAATTGACGGAAGGGCACCACCAGGCGTGGAGCCTGCGGCT
TAATTTGACTCAACACGGGAAAACTTACCAGGTCCAGACACGGGGATGATAAACAGATTGAGAGCTCTTTTTTGATTCTG
TGGGTGGTGGTGCATGGCCGTTCTTAGTTGGTGGGTTGCCTTGTCAGGTTGATTCCGGTAACGAACGAGACCTCAGCCTG
CTAAATAGTATTTGCTTGACTTCTTAGAGGGACTATTGTCGTTTAGGCAATGGAAGTGTGAGGCAATAACAGGTCTGTGA
TGCCCTTAGATGTTCTGGGCCGCACGCGCGCTACACTGATGCATTCAACGAGCCTATCCTTGGCAGAAGTGCCCGGGTAA
TCTTTGAAACTGCATCGTGATGGGGATAGATTATTGCAATTATTAGTCTTCAACGAGGAATGCCTAGTAAGCGCGAGTCA
TCAGCTCGCGTTGATTACGTCCCTGCCCTTTGTACACACCGCCCGTCGCTCCTACCGATTGGATGTGCTGGTGAAGTGTT
GGGATTGGTTCCTTTTTGGCAACACGGAGCCGAGAACAACATTGAACCCTCCC
>X53904_Volvox_carteri
CCATGCATGTCTAAGTATAAACTGCTT-ATACTGTGAAACTGCGAATGGCTCATTAAATCAGTTATAGTTTATTTGATGG
TACCACTCGGATAACCGTAGTAATTCTAGAGCTAATACGTGCGCACAACCCGACTTCTGGAAGGGTCGTATTTATTAGAT
AAAAGGCCAGCCGGGCTGCCCGTTGAATGGTGAATCATGATAACTTCACGAATCGTATGGCCACGTGCCGACGATGTTTC
ATTCAAATTTCTGCCCTATCAACTTTCGATGGTAGGATAGAGGCCTACCATGGTGGTAACGGGTGACGGAGGATTAGGGT
TCGATTCCGGAGAGGGAGCCTGAGAGATGGCTACCACATCCAAGGAAGGCAGCAGGCGCGCAAATTACCCAATCCCGACA
CGGGGAGGTAGTGACAATAAATAACAATACCGGGCGCTCTGGTAATTGGAATGAGTACAATCTAAATCCCTTAACGAGGA
TCCATTGGAGGGCAAGTCTGGTGCCAGCAGCCGCGGTAATTCCAGCTCCAATAGCGTATATTTAAGTTGTTGCAGTTAAA
AAGCTCGTAGTTGGATTTCGGGTGGGGTGGTGCGGTCCGCCTCTGGTGTGCACTGCTCTGCTCCACCTTCCTGCCGGGGA
CGGGCTCCTGGGCTTCACTGTATGGGACTCGGAGTCGGCGAGGTTACTTTGAGTAAATTAGAGTGTTCAAAGCAGGCCTA
CGCTCTGAATACATTAGCATGGAATAACACGATAGGACTCTGGCCTATCT-GTTGGTCTGTGGGATCGGAGTAATGATTA
AGAGGGGTAGTCGGGGGCATTCGTATTCCGTTGTCAGAGGTGAAATTCTTGGATTTACGGAAGACGAACATCTGCGAAAG
CATTTGCCAAGGATACTTTCATTGATCAAGAACGAAAGTTGGGGGCTCGAAGACGATTAGATACCGTCGTAGTCTCAACC
ATAAACGATGCCGACTAGGGATTGGCAGATGTTCTTTTGATGACTCTGCCAGCACCTTATGAGAAATCA-AAGTTTTTGG
GTTCCGGGGGGAGTATGGTCGCAAGGCTGAAACTTAAAGGAATTGACGGAAGGGCACCACCAGGCGTGGAGCCTGCGGCT
TAATTTGACTCAACACGGGGAAACTTACCAGGTCCAGACACGGGAAGGATTGACAGATTGAGAGCTCTTTCTTGATTCTG
TGGGTGGTGGTGCATGGCCGTTCTTAGTTGGTGGGTTGCCTTGTCAGGTTGATTCCGGTAACGAACGAGACCTCAGCCTG
CTAAATAGTGGTGCGCAGACTTCTTAGAGGGACTATTGGCGTTCAGCCAATGGAAGTATGAGGCGATAACAGGTCTGTGA
TGCCCTTAGATGTTCTGGGCCGCACGCGCGCTACACTGACGCGACCAACGAGCCTATCCTTGGCCGAGAGGCCCGGGTAA
TCTTGTAAACCGCGTCGTGATGGGGATAGATTATTGCAATTATTAGTCTTCAACGAGGAATGCCTAGTAAGCGCGAGTCA
TCAGCTCGCGTTGATTACGTCCCTGCCCTTTGTACACACCGCCCGTCGCTCCTACCGATTGGGTGTGCTGGTGAAGTGTT
CGGATTGACTTTGACTGGGCAACCTATGGTTGAGAAGTTCATTAAACCCTCCC
>D86501_Carteria_crucifera
CCATGCATGTCTAAGTATAAACTGCTTTATACTGTGAAACTGCGAATGGCTCATTAAATCAGTTATAGTTTATTTGATGG
TACCACTCGGATAACCGTAGGAATTCTAGAGCTAATACGTGCGTAAATCCCAACTTCTGGAAGGGACGTATTTATTAGAT
AAAAGGCCGACCCAGCTGCTGGACCTGCGGTGAATCATGATAACTTCACGAATCGCATGGCCTCGTGCCGGCGATGTTTC
ATTCAAATTTCTGCCCTATCAACTTTCGATGGTAGGATAGAGGCCTACCATGGTGGTAACGGGTGACGGAGGATTAGGGT
TCGATTCCGGAGAGGGAGCCTGAGAAACGGCTACCACATCCAAGGAAGGCAGCAGGCGCGCAAATTACCCAATCCAGATA
CTGGGAGGTAGTGACAATAAATAACAATAGCTGGCATTCGGCTAATTGGAATGAGTACAATCTAAATCCCTTAACGAGGA
TCCATTGGAGGGCAAGTCTGGTGCCAGCAGCCGCGGTAATTCCAGCTCCAATAGCGTATATTTAAGTTGTTGCAGTTAAA
AAGCTCGTAGTTGGATTTCGGGTGGGTTCTAGCGGTCCGCCTCTGGTGTGCACTGCTATGGCCTACCTTTCTGTCGGGGA
CGGGCTCCTGGGCTTCACTGTCCGGGACTCGGAGTCGACGAGGTTACTTTGAGTAAATTAGAGTGTTCAAAGCAAGCCTA
CGCTCTGAATACATTAGCATGGAATAACACGATAGGACTCTGGCCTATCTTGTTGGTCTGTAGGACCGGAGTAATGATTA
AGAGGGACAGTCGGGGGCATTCGTATTTCATTGTCAGAGGTGAAATTCTTGGATTTATGAAAGACGAACTTCTGCGAAAG
CATTTGCCAAGGATGTTTTCATTAATCAAGAACGAAAGTTGGGGGCTCGAAGACGATTAGATACCGTCGTAGTCTCAACC
ATAAACGATGCCGACTAGGGATTAGCAGACGTTTTTTCGATGACTCTGCTAGCACCTTATGAGAAATCA-AAGTTTTTGG
GTTCCGGGGGGAGTATGGTCGCAAGGCTGAAACTTAAAGGAATTGACGGAAGGGCACCACCAGGCGTGGAGCCTGCGGCT
TAATTTGACTCAACACGGGAAAACTTACCAGGTCCAGACACGGGGAGGATTGACAGATTGAGAGCTCTTTCTTGATTCTG
TGGGTGGTGGTGCATGACCGTTCTTAGTTGGTGGGTTGCCTTGTCAGGTTGATTCCGGTAACGAACGAGACCTCAGCCTG
CTAAATAGTAGATGAGCGACTTCTTAGAGGGACTATTGTCGTTTAG?CAATGGAAGTATGAGGCAATAACAGGTCTGTGA
TGCCCTTAGATGTTCTGGGCCGCACGCGCGCTACACTGATGCATTCAACGAGCCTATCCTTGGCCGAGAGGCCCGGGTAA
TCTTTGAAACTGCATCGTGATGGGGATAGATTATTGCAATTATTAGTCTTCAACGAGGAATGCCTAGTAAGCGCGAGTCA
TCAGCTCGCGTTGATTACGTCCCTGCCCTTTGTACACACCGCCCGTCGCTCCTACCGATTGGGTGTGCTGGTGAAGTGTT
CGGACTGGTGATTTTCTGGTCTCCAGTCACCGGGAAGTTCATTAAACCCTCCC
>X91629_Dysmorphococcus_globosus
CCATGCATGTCTAAGTATAAACTGCTT-ATACTGTGAAACTGCGAATGGCTCATTAAATCAGTTATAGTTTATTTGATGG
TACCACTCGGATAACCGTAGTAATTCTAGAGCTAATACGTGCGCACATCCCGACTTCTGGAAGGGACGTATTTATTAGAT
AAAAGGCCGACCGGACGGTCCGATCCCTGGCGAATCATGATAACTCCACGAATCGCACGGCCTCGCGCCGGCGATGTTTC
ATTCAAATTTCTGCCCTATCAACTTTCGATGGTAGGATAGAGGCCTACCATGGTGGTAACGGGTGACGGAGGATTAGGGT
TCGATTCCGGAGAGGGAGCCTGAGAAACGGCTACCACATCCAAGGAAGGCAGCAGGCGCGCAAATTACCCAATCCCGACA
CGGGGAGGTAGTGACAATAAATAACAATACCGGGCATTCTGGTAATTGGAATGAGTACAATCTAAACCCCTTAACGAGTA
TCCATTGGAGGGCAAGTCTGGTGCCAGCAGCCGCGGTAATTCCAGCTCCAATAGCGTATATTTAAGTTGTTGCAGTTAAA
AAGCTCGTAGTTGGATTTCGGGTGGGGCGCGGCGGTCCGCCGCGGGTGAGTACTGCCGCGGCCCACCTTTCTGTCGAGGA
CGGGCTCCTGGGCTTCGCTGTCTGGGACCCGGGCTCGGCGAGGTTACTTTGAGTAAATTAGAGTGTTCAAAGCAAGCCGC
CGCTCTGAATACATTAGCATGGAATAACACGATAGGACTCTGGCCTATCTTGTTGGTCTGTAGGACCGGAGTAATGATTA
AGAGGGACAGTCGGGGGCATTCGTATTTCATTGTCAGAGGTGAAATTCTTGGATTTATGAAAGACGAACTTCTGCGAAAG
CATTTGCCAAGGATGTTTTCATTAATCAAGAACGAAAGTTGGGGGCTCGAAGAGGATTAGATACCCTCGTAGTCTCAACC
ATAAACGATGCCGACTAGGGATTGGCAGGCGTTCCTTTTATGACCCTGCCAGCACCTTATGAGAAATCA-AAGTTTTTGG
GTTCCGGGGGGAGTATGGTCGCAAGGCTGAAACTTAAAGGAATTGACGGAAGGGCACCACCAGGCGTGGAGCCTGCGGCT
TAATTTGACTCAACACGGGGAAACTCACCAGGTCCAGACACGGGGAGGATCGACAGACTGAGCGCTCTTTCTTGATTCTG
TGGGTGGTGGTGCATGGCCGTTCTTAGTTGGTGGGTTGCCTTGTCAGGTTGATTCCGGTAACGAACGAGACCTCAGCCTG
CTAAATAGCGTGCCCTTGGCTTCTTAGAGGGACTATTGGCGACTAGCCAGTGGAAGTGTGAGGCAATAACAGGTCTGTGA
TGCCCTTAGATGTTCTGGGCCGCACGCGCGCTACACTGATGCATTCAACGAGCCTATCCTTGGCCGAGAGGCCCGGGTAA
TCTTGGAAACTGCATCGTGATGGGGATAGATTATTGCAATTATTAGTCTTCAACGAGGAATGCCTAGTAAGCGCGAGTCA
TCAGCTCGCGTTGATTACGTCCCTGCCCTTTGTACACACCGCCCGTCGCTCCTACCGATTGGGTGTGCTGGTGAAGTGTT
CGGATTGGCGCAGGGGGGGCAACCGTGCGCCGAGAAGATCATTAAACCCTCCC
>M84320_Dunaliella_salina
CCATGCATGTCTAAGTATAAACTGCTT-ATACTGTGAAACTGCGAATGGCTCATTAAATCAGTTATAGTTTATTTGATGG
TACCACTCGGATAACCGTAGTAATTCTAGAGCTAATACGTGCGTAAATCCAGACTTCTGGAAGGGACGTATTTATTAGAT
AAAAGGCCAGCCGGGCTGCCCGACTCTTGGCGAATCATGATAACTTCACGAATCGCACGGCTTTATGCCGGCGATGTTTC
ATTCAAATTTCTGCCCTATCAACTTTCGATGGTAGGATAGAGGCCTACCATGGTGGTAACGGGTGACGGAGGATTAGGGT
TCGATTCCGGAGAGGGAGCCTGAGAAACGGCTACCACATCCAAGGAAGGCAGCAGGCGCGCAAATTACCCAATCCCAACA
CGGGGAGGTAGTGACAATAAATAACAATACCGGGCATTCTGGTAATTGGAATGAGTACAATCTAAATCCCTTAACGAGTA
TCCATTGGAGGGCAAGTCTGGTGCCAGCAGCCGCGGTAATTCCAGCTCCAATAGCGTATATTTAAGTTGTTGCAGTTAAA
AAGCTCGTAGTTGGATTTCGGGTGGGTTGTAGCGGTCAGCCTTTGGTTAGTACTGCTACGGCCTACCTTTCTGCCGGGGA
CGAGCTCCTGGGCTTAACTGTCCGGGACTCGGAATCGGCGAGGTTACTTTGAGTAAATTAGAGTGTTCAAAGCAAGCCTA
CGCTCTGAATACATTAGCATGGAATAACACGATAGGACTCTGGCTTATCTTGTTGGTCTGTAAGACCGGAGTAATGATTA
AGAGGGACAGTCGGGGGCATTCGTATTTCATTGTCAGAGGTGAAATTCTTGGATTTATGAAAGACGAACTTCTGCGAAAG
CATTTGCCAAGGATGTTTTCATTAATCAAGAACGAAAGTTGGGGGCTCGAAGACGATTAGATACCGTCGTAGTCTCAACC
ATAAACGATGCCGACTAGGGATTGCCAGGTGTTTCGTTGATGACCCTGCCAGCACCTTATGAGAAATCA-AAGTTTTTGG
GTTCCGGGGGGAGTATGGTCGCAAGGCTGAAACTTAAAGGAATTGACGGAAGGGCACCACCAGGCGTGGAGCCTGCGGCT
TAATTTGACTCAACACGGGAAAACTTACCAGGTCCAGACACGGGGAGGATTGACAGATTGAGAGCTCTTTCTTGATTCTG
TGGGTGGTGGTGCATGGCCGTTCTTAGTTGGTGGGTTGCCTTGTCAGGTTGATTCCGGTAACGAACGAGACCTCAGCCTG
CTAAATAGTAGGCGCCTGACTTCTTAGAGGGACTATTGGCGTTTAGCCAATGGAAGTGTGAGGCAATAACAGGTCTGTGA
TGCCCTTAGATGTTCTGGGCCGCACGCGCGCTACACTGATGCATTCAACGAGCCTATCCTTGGCCGAGAGGTCCGGGTAA
TCTTTGAAACTGCATCGTGATGGGGATAGATTATTGCAATTATTAGTCTTCAACGAGGAATGCCTAGTAAGCGCGAGTCA
TCAGCTCGCGTTGATTACGTCCCTGCCCTTTGTACACACCGCCCGTCGCTCCTACCGATTGGGTGTGCTGGTGAAGTGTT
TGGATCGGTACCAATGGGGAAACCTGGTACTGAGAAGAACATTAAACCCTCCC
>AB007370_Chlamydomonas_tetragama
CCATGCATGTCTAAGTATAAACTGCTT-ATACTGTGAAACTGCGAATGGCTCATTAAATCAGTTATAGTTTATTTGATGG
TACCACTCGGATAACCGTAGTAATTCTAGAGCTAATACGTGCGTAAATCCCGACTTCTGGAAGGGACGTATTTATTAGAT
AAAAGGCCAGCCGAGCTGCTCGACCCTTGGCGAATCATGATAACTTCACGAATCGCACGGCCTTGTGCCGGCGATGTTTC
ATTCAAATTTCTGCCCTATCAACTTTCGATGGTAGGATAGAGGCCTACCATGGTGGTAACGGGTGACGGAGGATTAGGGT
TCGATTCCGGAGAGGGAGCCTGAGAAACGGCTACCACATCCAAGGAAGGCAGCAGGCGCGCAAATTACCCAATCCCGACA
CGGGGAGGTAGTGACAATAAATAACAATACCGGGCATTCTGGTAATTGGAATGAGTACAATCTAAATCCCTTAACGAGTA
TCCATTGGAGGGCAAGTCTGGTGCCAGCAGCCGCGGTAATTCCAGCTCCAATAGCGTATATTTAAGTTGTTGCAGTTAAA
AAGCTCGTAGTTGGATTTCGGGTGGGTTCTAGCGGTCCGCCTCTGGTGAGTACTGCTATGGCCTTCCTTTCTGTCGGGGA
CGCGTGGCTGGGCTTCACTGTCCGGTCCGTGGAATCGACGAGGTTACTTTGAGTAAATTAGAGTGTTCAAAGCAAGCCTA
CGCTCTGAATACATTAGCATGGAATAACACGATAGGACTCTGGCCTATCTTGTTGGTCTGTAGGACCGGAGTAATGATTA
AGAGGGACAGTCGGGGGCATTCGTATTTCATTGTCAGAGGTGAAATTCTTGGATTTATGAAAGACGAACTTCTGCGAAAG
CATTTGCCAAGGATGTTTTCATTAATCAAGAACGAAAGTTGGGGGCTCGAAGACGATTAGATACCGTCGTAGTCTCAACC
ATAAACGATGCCGACTAGGGATTGGCAGGTGTTTTATTGATGACCCTGCCAGCACCTTATGAGAAATCA-AAGTTTTTGG
GTTCCGGGGGGAGTATGGTCGCAAGGCTGAAACTTAAAGGAATTGACGGAAGGGCACCACCAGGCGTGGAGCCTGCGGCT
TAATTTGACTCAACACGGGAAAACTTACCAGGTCCAGACACGGGAAGGATTGACAGATTGAGAGCTCTTTCTTGATTCTG
TGGGTGGTGGTGCATGGCCGTTCTTAGTTGGTGGGTTGCCTTGTCAGGTTGATTCCGGTAACGAACGAGACCTCAGCCTG
CTAAATAGTAGATGCCTGACTTCTTAGAGGGACTATTGGCGTTTAGCCAATGGAAGTGTGAGGCAATAACAGGTCTGTGA
TGCCCTTAGATGTTCTGGGCCGCACGCGCGCTACACTGATGCATTCAACGAGCCTATCCTTGGCCGAGAGGTCCGGGTAA
TCTTTGAAACTGCATCGTGATGGGGATAGATTATTGCAATTATTAGTCTTCAACGAGGAATGCCTAGTAAGCGCGAGTCA
TCAGCTCGCGTTGATTACGTCCCTGCCCTTTGTACACACCGCCCGTCGCTCCTACCGATTGGGTGTGCTGGTGAAGTGTT
CGGATTAGCTTTGACGTGGCAACTTATGGCTGAGAAGATCATTAAACCCTCCC
>M95614_Asteromonas_gracilis
CCATGCATGTCTAAGTATAAACTGCTT-ATACTGTGAAACTGCGAA?GGCTCATTAAATCAGTTATAGTTTATTTGATGG
TACCACTCGGATAACCGTAGTAATTCTAGAGCTAATACGTGCGCAAATCCCGACTTCTGGAAGGGACGTATTTATTAGAT
AAAAGGCCAGCCGGGCTGCCCGACTCTTGGCGAATCATGATAACTTCACGAATCGCACGGCTTC-GGCCGGCGATGTTTC
ATTCAAATTTCTGCCCTATCAACTTTCGATGGTAGGATAGAGGCCTACCATGGTGGTAACGGGTGACGGGGGATTAGGGT
TCGATTCCGGAGAGGGAGCCTGAGAAACGGCTACCACATCCAAGGAAGGCAGCAGGCGCGCAAATTACCCAATCCCAACA
CGGGGAGGTAGTGACAATAAATAACAATACCGGGCATTCTGGTAATTGGAATGAGAACAATTTAAACCCCTTATCGAGTA
TCCATTGGAGGGCAAGTCTGGTGCCAGCAGCCGCGGTAATTCCAGCTCCAATAGCGTATATTTAAGTTGTTGCAGTTAAA
AAGCTCGTAGTTGGATTTCGGGTGGGTTCTAGCGGTCCACCATTGGTGAGTACTGCTACGGCCTACCTTTCTGCCGGGAA
CGGGTTCTTGGACTTAACTGTCTGGGACTCGGGATCGGCGAGGTTACTTTGAGTAAATTAGAGTGTTCAAAGCAGGCCTA
CGCTCTGAATACGTTAGCATGGAATAACACGATAGGACTCCGGCTTATCTTGTTGGTCTGTAAGACTGGAGTAATGATTA
AGAGGGACAGTCGGGGGCATTCGTATTTCATTGTCAGAGGTGAAATTCTTGGATTTATGAAAGACGAACTTCTGCGAAAG
CATTTGCCAAGGATGTTTTCATTAATCAAGAACGAAAGTTGGGGGCTCGAAGACGATTAGATACCGTCGTAGTCTCAACC
ATAAACGATGCCGACTAGGGATTGGCAGGTGTTTCGTTGATGACCCTGCCAGCACCTTATGAGAAATCA-AAGTTTTTGG
GTTCCGGGGGGAGTATGGTCGCAAGGCTGAAACTTAAAGGAATTGACGGAAGGGCACCACCAGGCGTGGAGCCTGCGGCT
TAATTTGACTCAACACGGGGAAACTTACCAGGTCCAGACACGGGGAGGATTGACAGATTGAGAGCTCTTTCTTG???CTG
TGGGTGGTGGTGCATGGCCGTTCTTAGTTGGTGGGTTGCCTTGTCAGGTTGATTCCGGTAACGAACGAGACCTCAGCCTA
CTAAATAGTAGACGCCTGGCTTCTTAGAGGGACTATTGGCGTTTAGCCAATGGAAGTGTGAGGCAATAACAGGTCTGTGA
TGCCCTTAGATGTTCTGGGCCGCACGCGCGCTACACTGATGCATTCAACGAGCCTACCCTTGGCCGAGAGGTCCGGGTAA
TCTTTGAAACTGCATCGTGATGGGGATAGATCATTGCAATTATTGGTCTTCAACGAGGAATGCCTAGTAAGCGTGAGTCA
TCAGCTCACGTTGATTACGTCCCTGCCCTTTGTACACACCGCCCGTCGCTCCTACCGATTGGGTGTGCTGGTGAAGTGTT
TGGATTGGCGCCTGCTGGGGAAACCGGTGCTGAGAAGAACATTAAACCCTCCC
>U57694_Chlamydomonas_monadina
CCATGCATGTCTAAGTATAAACTGCTT-ATACTGTGAAACTGCGAATGGCTCATTAAATCAGTTATAGTTTATTTGATGG
TACAACTCGGATAACCGTAGTAATTCTAGAGCTAATACGTGCGCAAATCCCGACTTCTGGAAGGGACGTATTTATTAGAT
AAAAGGCCAGCCGGAGTCTCCGACCTGCGGTGAATCATGATAACTTCACGAATCGCACGGCCTTGCGCCGGCGATGTTTC
ATTCAAATTTCTGCCCTATCAACTTTCGATGGTAGGATAGAGGCCTACCATGGTGGTAACGGGTGACGGAGGATTAGGGT
TCGATTCCGGAGAGGGAGCCT?AGAAACGGCTACCACATCCAAGGAAGGCAGCAGGCGCGCAAATTACCCAATCCCGACA
CGGGGAGGTAGTGACAATAAATAACAATACCGGGCATTCTGGTAATTGGAATGAGTACAATCTAAATCCCTTAACGAGTA
ACAATTGGAGGGCAAGT?TGGTGCCAGCAGCCGCGGTAATTCCAGCTCCAATAGCGTATATTTAAGTTGTTGCAGTTAAA
AAGCTCGTAGTTGGATTTCGGGTGGGTGTTAGCGGTCCGGCTCTGCTGTGTACTGCTAATGCCTACCT?TCTGTCGGGGA
CGGGCTCTTGGACTTCACTGTCTGGGACTCGGAGTCGACGAGGTTACTTTGAGTAAATTAGAGTGTTCAAAGCAA-CGTA
CGCTATGAATACATTAGCATGGAATAACACGATAGGACTCTGGCTTATCTTGTTGGTCTGTAAGACCGGAGTAATGATTA
AGAGG?ACAGTCGGGGG?ATTCGTATTTCATTGTCAGAGGT?AAATTCTTGGATTTAT?AAATACG?ACTTCTGCGAA?G
?ATTTGCCAAGGATGTTTTCATTAATCAA??ACTAAAGTTGGGGGCTC?AA?AC?ATTAGATACCGTCGTAGT?TCAACC
AT?AACGATGCCGACTAGGGATT?GCAG?TGTTTCGTTGATGACCCTGCCAGCACCTTAT?A?AAATCA-AAGTTTTTGG
GTTCCGGGGGGAGTATGGTCGCAAGGCTGAAACTTAAAGGAATTGACGGAAGGGCACCACCAGGCGTGGAGCCTGCGGCT
TAATTTGACTCAACACGGGAAAACTTACCAGGTCCAGACACGGGGAGGATTGACAGATTGAGAGCTCTTTCTTGATTCTG
TGGGTGGTGGTGCATGGCCGTTCTTAGTTGGTGGGTTGCCTTGTCAGGTTGATTCCGGTAACGAACGAGACCTCAGCCTG
CTAAATAGTAGCC?CCAGACTTCTTAGAGGGACTATTGTCGTTTAGGCAATGGAAGTATGAGGCAATAACAGGTCTGTGA
TGCCCTTAGATGTTCTGGGCCGCACGCGCGCTACACTGTTGCATTCAACGAGCCTATCCTTGACCGAGAGGTCCGGGTAA
TCTTTGAAACTGCAACGTGATGGGGATAGATTATTGCAATTATTAGTCTTCAACGAGGAATGCCTAGTAA?CGCGAGTCA
TCAGCTCGCGTTGATTACGTCCCTGCCCTTTGTACACACCGCCCGTCGCTCCTACCGATTGAGTGTGCTGGTGAAGTGTT
CGGATTGGT?TCAATCTGGCAACATGTTACTGAGAAGATCATTAAACCCTCCC
>AF182816_Aphanochaete_magna
CCATGCATGTCTAAGTATAAACTGCTT-ATACTGTGAAACTGCGAATGGCTCATTAAATCAGTTATAGTTTATTTGATGG
TACCACTCGGATAACCGTAGTAATTCTAGAGCTAATACGTGCGTAAATCCCGACTTTTGGAAGGGACGTATTTATTAGAT
AAAAGGCCGACCGGGCTGCCCGACCTGCGGTGAATCATGATAACTTCACGAATCGCATGGCCTAGCGCCGGCGATGTTTC
ATTCAAATTTCTGCCCTATCAACTTTCGATGGTAGGATAGAGGCCTACCATGGTGGTAACGGGTGACGGAGGATTAGGGT
TCGATTCCGGAGAGGGAGCCTGAGAAACGGCTACCACATCCAAGGAAGGCAGCAGGCGCGCAAATTACCCAATCCCGACA
CGGGGAGGTAGTGACAATAAATAACAATACTGGGCATTCTGGTAATTGGAATGAGTACAATCTAAATCCCTTAACGAGTA
TCCATTGGAAGGCAAGTCTGGTGCCAGCAGCCGCGGTAATTCCAGCTCCAATAGCGTATATTTAAGTTGTTGCAGTTAAA
AAGCTCGTAGTTGGATTTCGGGTGGCTGTCTGCGGTCCGCCTTCGGTGTGTACTGCAGGCGGCTACCTTTCTGTCGGGGA
CGGGCTCCTGGGCTTCACTGTCCGGGACTCGGAGTCGGCGAAGTTACTTTGAGTAAATTAGAGTGTTCAAAGCAAGCCTG
AGCTCTGAATACATTAGCATGGAATAACATGATAGGACTCTGGCCTATCTTGTTGGTCTGTAGGACCGGAGTAATGATTA
AGAGGGACAGTCGGGGGCATTCGTATTTCATTGTCAGAGGTGAAATTCTTGGATTTATGAAAGACGAACTTCTGCGAAAG
CATTTGCCAAGGATGTTTTCATTAATCAAGAACGAAAGTTGGGGGCTCGAAGACGATTAGATACCGTCGTAGTCTCAACC
ATAAACGATGCCGACTAGGGATTGGCGGATGTTTTTTTGATGACTCCGCCAGCACCTTATGAGAAATCA-AAGTTTTTGG
GTTCCGGGGGGAGTATGGTCGCAAGGCTGAAACTTAAAGGAATTGACGGAAGGGCACCACCAGGCGTGGAGCCTGCGGCT
TAATTTGACTCAACACGGGAAAACTTACCAGGTCCAGACATAGTGAGGATTGACAGATTGAGAGCTCTTTCTTGATTCTA
TGGGTGGTGGTGCATGGCCGTTCTTAGTTGGTGGGTTGCCTTGTCAGGTTGATTCCGGTAACGAACGAGACCTCAGCCTG
CTAAATAGTGACAGGCAGACTTCTTAGAGGGACTATTGGCGTTTAGCCAATGGAAGTATGAGGCAATAACAGGTCTGTGA
TGCCCTTAGATGTTCTGGGCCGCACGCGCGCTACACTGATGCAATCAACGAGCCTATCCTTGGCCGAGAGGCCCGGGTAA
TCTTTGAAACTGCATCGTGATGGGGATAGATTATTGCAATTATTAGTCTTCAACGAGGAATGCCTAGTAAGCGCGAGTCA
TCAGCTCGCGTTGATTACTTCCCTGCCCTTTGTACACACCGCCCGTCGCTCCTACCGATTGGGTGTGCTGGTGAAGCGTT
CGGATTGAGTGCGTGCTGGTTCCATGCGCTCGAAAAGTTCGTT----------
>M74496_Neochloris_vigenis
CCATGCATGTCTAAGTATAAACTGCTT-ATACTGTGAAACTGCGAATGGCTCATTAAATCAGTTATAGTTTATTTGATGG
TACCACTCGGATAACCGTAGTAATTCTAGAGCTAATACGTGCGTAAAACCCGACTTCTGGAAGGGTCGTATATATTAGAT
AAAAGACCAGCCGGACTG?CCGGCCCGCGGTGACTCATGATATCTTCACGAATCGCATGGCCTTGTG??GGCGATGTTTC
ATTCAAATTTCTGCCCTATCAACTTTCGATGGTAGGATAGAGGCCTACCATGGTGGTAACGGGTGACGGAGGATTAGGGT
TCGATTCCGGAGAGGGAGCCTGAGAAACGGCTACCACATCCAAGGAAGGCAGCAGGCGCGCAAATTACCCAATCCTGACA
CGGGGAGGTAGTGACAATAAATAACAATACCGGGCACTCTGGTAATTGGAATGAGTACAATCTAAATCCCTTAACGAGTA
TCCATTGGAGGGCAAGTCTGGTGCCAGCAGCCGCGGTAATTCCAGCTCCAATAGCGTATATTTAAGTTGTTGCAGTTAAA
AAGCTCGTAGTTGGATTTCGGGTGGGTTCTAGCGGTCCGCCTCTGGTGAGTACTGCTATGGCCTTCCTTTCTGCCGGGGA
CGG-CTCCTGGGCTTGACTGTCCGGGACTCGGAGTCGGCGTTGTTACTTTGAGTAAATTGGAGTGTTCAAAGCAAGCCTG
CGCTCTGAACATTTTAGCATGGAATAACACGATAGGACTCTGGCCTATCCTGTTGGTCTGTAGGACCAGAGTAATGATTA
AGAGGGACAGTCGGGGGCATTCGTATTTCATTGTCAGAGGTGAAATTCTTGGATTTATGAAAGACGAACTACTGCGAAAG
CATTTGCCAAGGATGTTTTCATTAATCAAGAACGAAAGTTGGGGGCTCGAAGACGATTAGATACCGTCGTAGACTCAACC
ATAAACGATGCCGACTAGGGATTTGCGGACGTTTCATTGATGACTCCGCCAGCACCTTGTGAGAAATCA-AAGTTTTTGG
GTTCCGGGGGGAGTATGGTCGCAAGGCTGAAACTTAAAGGAATTGACGGAAGGGCACCACCAGGCGTGGAGCCTGCGGCT
TAATTTGACTCAACACGGGAAAACTTACCAGGTCCAGACATAGTGAGGATTGACAGATTGAGAGCTCTTTCTTGATTCTA
TGGGTGGTGGTGCATGGCCGTTCTTAGTTGGTGGGTTGCCTTGTCAGGTTGATTCCGGTAACGAACGAGACCTCAGCCTG
CTAAATAGTGGTTGGCTGACTTCTTAGAGGGACTATTGGCGTATAGTCAATGGAAGTATGAGGCAATAACAGGTCTGTGA
TGCCCTTAGATGTTCTGGGCCGCACGCGCGCTACACTGATGCGTTCAACAAGCCTATCCTTGACCGAGAGGTCCGGGTAA
TCTTTGAAACCGCATCGTGATGGGGATAGATTATTGCAATTATTAGTCTTCAACGAGGAATGCCTAGTAAGCGCAAGTCA
TCAGCTTGCGTTGATTACGTCCCTGCCCTTTGTACACACCGCCCGTCGCTCCTACCGATTGGGTGTGCTGGTGAAGTGTT
CGGATTGGCAAAGTCGGGGTCTCCGTATGCCAACAAGTTCATTAAACCCTCCC
>X13688_Chlorella_vulgaris
CCATGCATGTCTAAGTATAAACTGCTTTATACTGTGAAACTGCGAATGGCTCATTAAATCAGTTATAGTTTATTTGATGG
TACTACTCGGATACCCGTAGTAAATCTAGAGCTAATACGTGCGTAAATCCCGACTTCTGGAAGGGACGTATTTATTAGAT
AAAAGGCCGACCGGGCTGCCCGACTCGCGGTGAATCATGATAACTTCACGAATCGCATGGCCTTGTGCCGGCGATGTTTC
ATTCAAATTTCTGCCCTATCAACTTTTGATGGTAGGATAGAGGCCTACCATGGTGGTAACGGGTGACGGAGGATTAGGGT
TCGATTCCGGAGAGGGAGCCTGAGAAACGGCTACCACATCCAAGGAAGGCAGCAGGCGCGCAAATTACCCAATCCTGACA
CAGGGAGGTAGTGACAATAAATAACAATACTGGGCCTTCTGGTAATTGGAATGAGTACAATCTAAACCCCTTAACGAGGA
TCAATTGGAGGGCAAGTCTGGTGCCAGCAGCCGCGGTAATTCCAGCTCCAATAGCGTATATTTAAGTTGCTGCAGTTAAA
AAGCTCGTAGTTGGATTTCGGGTGGGACCTGCCGGTCCGCCTC-GGTGTGCACTGGCAGGGCTCACCTTGTTGCCGGGGA
CGGGCTCCTGGGCTTCACTGTCCGGGACTCGGAGTCGGCGCTGTTACTTTGAGTAAATTAGAGTGTTCAAAGCAGGCCTA
CGCTCTGAATACATTAGCATGGAATAACACGATAGGACTCTGGCCTATCCTGTTGGTCTGTAGGACCGGAGTAATGATTA
AGAGGGACAGTCGGGGGCATTCGTATTTCATTGTCAGAGGTGAAATTCTTGGATTTATGAAAGACGAACTACTGCGAAAG
CATTTGCCAAGGATGTTTTCATTAATCAAGAACGAAAGTTGGGGGCTCGAAGACGATTAGATACCGTCCTAGTCTCAACC
ATAAACGATGCCGACTAGGGATCGGCGGATGTTTCTTCGATGACTCCGCCGGCACCTTATGAGAAATCA-AAGTTTTTGG
GTTCCGGGGGGAGTATGGTCGCAAGGCTGAAACTTAAAGGAATTGACGGAAGGGCACCACCAGGCGTGGAGCCTGCGGCT
TAATTTGACTCAACACGGGAAAACTTACCAGGTCCAGACATAGTGAGGATTGACAGATTGAGAGCTCTTTCTTGATTCTA
TGGGTGGTGGTGCATGGCCGTTCTTAGTTGGTGGGTTGCCTTGTCAGGTTGATTCCGGTAACGAACGAGACCTCAGCCTG
CTAAATAGTAGCCGGCGGACTTCTTAGAGGGACTATTGGCGACTAGCCAATGGAAGCATGAGGCAATAACAGGTCTGTGA
TGCCCTTAGATGTTCTGGGCCGCACGCGCGCTACACTGATGCATTCAACGAGCCTAGCCTTGGCCGAGAGGCCCGGGTAA
TCTTCGAAACTGCATCGTGATGGGGATAGATTATTGCAATTATTAATCTTCAACGAGGAATGCCTAGTAAGCGCAAGTCA
TCAGCTTGCGTTGATTACGTCCCTGCCCTTTGTACACACCGCCCGTCGCTCCTACCGATTGGGTGTGCTGGTGAAGTGTT
CGGATTGGCGACCTGGCGGTCTCCGGCCGCCGAGAAGTTCATTAAACCCTCCC
>D86495_Oltmannsiellopsis_viridis_NIES360
CCATGCATGTCTAAGTATAAACTGACTTATACTGTGAAACTGCGAATGGCTCATTAAATCAGTTATAGTTTATTTGATGG
TACCACTCGGATAACCGTAGTAATTCTAGAGCTAATACGTGCGCAAATCCCGACT-CACGAAGGGACGTATTTATTAGAT
TAAAGGCCG?CCGTGCTGCACGA-TTTTGGTGAATCATGATAACTTCGCGAATCGCATGGCCTTGTGCCGGCGATGTTTC
ATTCAAATTTCTGCCCTATCAACTTTCGATGGTAGGATAGAGGCCTACCATGGTAGTAACGGGTGACGGAGGATTAGGGT
TCGATTCCGGAGAGGGAGCCTGAGAAACGGCTACCACATCCAAGGAAGGCAGCAGGCGCGCAAATTACCCAATCCTAATT
CAGGGAGGTAGTGACAATAAATAACAATACCGGGCTTTCTGGTAATTGGAATGAGTACAATCTAAATCCCTTAACGAGGA
TCTATTGGAGGGCAAGTCTGGTGCCAGCAGCCGCGGTAATTCCAGCTCCAATAGCGTATATTTAAGTTGCTGCAGTTAAA
AAGCTCGTAGTTGGATTTCGGGTGGGCTTCACCGGTCCGCCTC-GGTGAGTACTGGTGCGGCCCATCTTGTTGCCGGGGA
CGGGCTCCTGGGCTTTATTGTCC?GGACTCGGAGTCGGCGAGGTTACTTTGAGTAAATTAGAGTGTTCAAAGCAGGCCTA
CGCTCTGAATACAATAGCATGGGATAACATGATAGGACTCTGGCCTATCTTGTTGGTCTGTAGGACCGGAGTAATGATTA
AGAGGGACAGTCGGGGGCATTCGTATTTCATTGTCAGAGGTGAAATTCTTGGATTTATGAAAGACGAACTTCTGCGAAAG
CATTTGCCAAGGATGTTTTCATTGATCAAGAACGAAAGTTGGGGGCTCGAAGATGATTAGATACCGTCGTAGTCTCAACC
ATAAACGATGCCGACTAGGGATTGGCGGGTGTTTTTTGAATGACCCCGCCAGCACCTTATGAGAAATCA-AAGTTTTTGG
GTTCCGGGGGGAGTATGGTCGCAAGGCTGAAACTTAAAGGAATTGACGGAAGGGCACCACCAGGCGTGGAGCCTGCGGCT
TAATTTGACTCAACACGGGAAAACTTACCAGGTCCAGACATAGGTAGGATTGACAGATTGAAATCTCTTTCTTGATTCTA
TGGGTGGTGGTGCATGGCCGTTCTTAGTTGGTGGATTGCCTTGTCAGGTTGATTCCGGTAACGAACGAGAGCTCAGCCTG
CTAAATAGGAGCGCGTACGCTTCTTAGAGGGACTTTTGGCGAATAGCCAG?GGAAGTATGAGGCAATAACAGGTCTGTGA
TGCCCTTAGATGTTCTGGGCCGCACGCGCGCTACACTGATGCATTCAACGAGT-TA-CCTTGGCCGAGAGGTCCGGGAAA
TCTTTGAAACTGCATCGTGATGGGGATAGATTATTGCAATTCTTAATCTTCAACGAGGAATGCCTAGTAAGCGCAAGTCA
TCAGCTTGCGTTGATTACGTCCCTGCCCTTTGTACACACCGCCCGTCGCTCCTACCGATTGGGTGTGCTGGTGAAATGTT
CGGATCGGCAGCATTTTGGCTTCCAGCAGCCGAGAAGTTCATTAAACCCTCCC
>X56103_Scenedesmus_obliquus_SAG_276-3a
CCATGCATGTCTAAGTATAAACTGCTT-ATACTGTGAAACTGCGAATGGCTCATTAAATCAGTTATAGTTTATTTGGTGG
TACCACTCGGATAACCGTAGTAATTCTAGAGCTAATACGTGCGTAAATCCCGACTTCTGGAAGGGACGTATATATTAGAT
AAAAGGCCGACCGAGCTGCTCGACCCGCGGTGAATCATGATATCTTCACGAAGCGCATGGCCTTGTGCCGGCGCTGTTCC
ATTCAAATTTCTGCCCTATCAACTTTCGATGGTAGGATAGAGGCCTACCATGGTGGTAACGGGTGACGGAGGATTAGGGT
TCGATTCCGGAGAGGGAGCCTGAGAAACGGCTACCACATCCAAGGAAGGCAGCAGGCGCGCAAATTACCCAATCCTGATA
CGGGGAGGTAGTGACAATAAATAACAATACCGGGCATTCTGGTAATTGGAATGAGTACAATCTAAATCCCTTAACGAGGA
TCCATTGGAGGGCAAGTCTGGTGCCAGCAGCCGCGGTAATTCCAGCTCCAATAGCGTATATTTAAGTTGTTGCAGTTAAA
AAGCTCGTAGTTGGATTTCGGGTGGGTTCTAGCGGTCCGCCTATGGTGAGTACTGCTATGGCCTTCCTTTCTGTCGGGGA
CGGGCTTCTGGGCTTCACTGTCCGGGACTCGGAGTCGACGTGGTTACTTTGAGTAAATTAGAGTGTTCAAAGCAGGCTTA
CGC-CAGAATACTTTAGCATGGAATAACACGATAGGACTCTGGCCTATCTTGTTGGTCTGTAGGACCGGAGTAATGATTA
AGAGRGACAGTCGGGGGCATTCGTATTTCATTGTCAGAGGTGAAATTCTTGGATTTATGAAAGACGAACTACTGCGAAAG
CATTTGCCAAGGATGTTTTCATTAATCAAGAACGAAAGTTGGGGGCTCGAAGACGATTAGATACCGTCGTAGTCTCAACC
ATAAACGATGCCGACTAGGGATTGGCGAATGTTTTTTTAATGACTTCGCCAGCACCTTATGAGAAATCA-AAGTTTTTGG
GTTCCGGGGGGAGTATGGTCGCAAGGCTGAAACTTAAAGGAATTGACGGAAGGGCACCACCAGGCGTGGAGCCTGCGGCT
TAATTTGACTCAACACGGGAAAACTTACCAGGTCCAGACATAGTGAGGATTGACAGATTGAGAGCTCTTTCTTGATTCTA
TGGGTGGTGGTGCATGGCCGTTCTTAGTTGGTGGGTTGCCTTGTCAGGTTGATTCCGGTAACGAACGAGACCTCAGCCTG
CTAAATAGTAGCTGGCTGACTTCTTAGAGGGACTATTGGCGTTTAGTCAATGGAAGTATGAGGCAATAACAGGTCTGTGA
TGCCCTTAGATGTTCTGGGCCGCACGCGCGCTACACTGATGCATTCAACAAGCCTATCCTTGACCGAAGGGTCTGGGTAA
TCTTTGAAACTGCATCGTGATGGGGATAGATTATTGCAATTATTAGTCTTCAACGAGGAATGCCTAGTAAGCGCAAGTCA
TCAGCTTGCGTTGATTACGTCCCTGCCCTTTGTACACACCGCCCGTCGCTCCTACCGATTGGGTGTGCTGGTGAAGTGTT
CGGATTGGCAGCTTAGTGGCAACACTCTGCCGAGAAGTTCATTAAACCCTCCC
>U63101_Bracteacoccus_aerius_UTEX1250
CCATGCATGTCTAAGTATAAACTGCTT-ATACTGTGAAACTGCGAATGGCTCATTAAATCAGTTATAGTTTATTTGATGG
TACAACTCGGATAACCGTAGTAATTCTAGAGCTAATACGTGCGTAAATCCCGACTTCTGGAAGGGACGTATTTATTAGAT
AAAAGGCCGACCGGACTGTCCGACCCGCGGTGAATCATAATAACTTCACGAATCGCATGGCCTTGCGCCGGCGATGTTTC
ATTCAAATTTCTGCCCTATCAACTTTCGATGGTAGGATAGAGGCCTACCATGGTGGTAACGGGTGACGGAGGATTAGGGT
TCGATTCCGGAGAGGGAGCCTGAGAAACGGCTACCACATCCAAGGAAGGCAGCAGGCGCGCAAATTACCCAATCCTGATA
CGGGGAGGTAGTGACAATAAATAACAATACCGGGCATTCTGGTAATTGGAATGAGTACAATCTAAATCCCTTAACGAGGA
TCCATTGGAGGGCAAGTCTGGTGCCAGCAGCCGCGGTAATTCCAGCTCCAATAGCGTATATTTAAGTTGTTGCAGTTAAA
AAGCTCGTAGTTGGATTTCGGGTGGGTTGCAGCGGTCCGCCTCTGGTGAGTACTGCTGCGGCCTACCTTTCTGCCGGGGA
CGGGCTCCTGGGCTTAACTGTCCGGGACTCGGAGTCGGCGATGTTACTTTGAGTAAATTAGAGTGTYCAAAGCAGGCCTA
CGCTCTGAATACTTTAGCATGGAATAACACGATAGGACTCTGGCCTATCTTGTTGGTCTGTAGGACCGGAGTAATGATTA
AGAGGGACAGTCGGGGGCATTCGTATTTCATTGTCAGAGGTGAAATTCTTGGATTTATGAAAGACGAACTACTGCGAAAG
CATTTGCCAAGGATGTTTTCATTAATCAAGAACGAAAGTTGGGGGCTCGAAGACGATTAGATACCGTCGTAGTCTCAACC
ATAAACGATGCCGACTAGGGATTGGCGGGTGTTTATTCAATGACCCCGCCAGCACCTTATGAGAAATCA-AAGTTTTTGG
GTTCCGGGGGGAGTATGGTCGCAAGGCTGAAACTTAAAGGAATTGACGGAAGGGCACCACCAGGCGTGGAGC-TGCGGCT
TAATTTGACTCAACACGGGAAAACTTACCAGGTCCAGACATAGTGAGGATTGACAGATTGAGAGCTCTTTCTTGATTCTA
TGGGTGGTGGTGCATGGCCGTTCTTAGTTGGTGGGTTGCCTTGTCAGGTTGATTCCGGTAACGAACGAGACCTCAGCCTG
CTAAATAGTGGCCGGCTGACTTCTTAGAGGGACTATTGGCGTTTAGTCAATGGAAGTATGAGGCAATAACAGGTCTGTGA
TGCCCTTAGATGTTCTGGGCCGCACGCGCGCTACACTGATGCATTCAACGAGCCTATCCTTGGCCGAGAGGCCCGGGTAA
TCTTTGAAACTGCATCGTGATGGGGATAGACTTTTGCAATTTTTAGTCTTCAACGAGGAATGCCTAGTAAGCGCGAGTCA
TCAGCTCGCGTTGATTACGTCCCTGCCCTTTGTACACACCGCCCGTCGCTCCTACCGATTGGGTGTGCTGGTGAAGAGTT
CGGATTGGCAGCAGCGTGGTTCGCCGCTGCCGAGAAGT-CTTTAAACCCTCCT
>U70796_Chloromonas_rosae_UTEX1337
CCATGCATGTCTAAGTATAAACTGCTTTATACTGCGAAACTGCGAATGGCT?ATTAAATCAGTTATAGTTTATTTGATGG
TACTACTCGGATAACCGTAGTAATTCTAGAGCTAATACGTGCGCACATCCCGACTTCTGGAAGGGACGTATTTATTAGAT
AAAAGGCCAGCCGGGCTGCCCG?CTTTAGGTGAATCATGATAACTCCACGAATCGCATGGCCTTGTGCCGGCGATATTTC
ATTCAAATTTCTGCCCTATCAACTTTCGATGGTAGGATAGAGGCCTACCATGGTGGTAACGGGTGACGGAGGATTAGGGT
TCGATTCCSGAGAGGGA??CTGAGAAATGGCTACCACATCCAAGGAAGGCAGCAGGCGCGCAAATTACCCAATCCCGACA
CGGGGA?GTAGTGA?AATAAATAACAAT??CGGG?ATTCTGGTAATTGGAATGAGCACAATCTAAATCCCTTAACGAGGA
TCCATT???GGGCAAGTCTG?TGCCAGCAGCCGCGGTAATTCCAGCTCCAATAGCGTATATTTAAGTTGTTGCAGTTAAA
AAGCTCGTAGTTGGATTTCGG???GGTCTTAGCGGTCCGGTTC-GCTGTGTACTGCTAGGCCC-TCCT?TCTGCCGGGGA
CAGGCTCTTGGGCTTCACTGTCTGGGACCTGGAGTCGGCGAGGTTACTTTGAGTAAATTAGAGTGTTCAAAGCA?GCCTA
CGCTCTGAATACATTAGCATGGAATAACACGATAGGACTCTGGCCTATCTTGTTGGTCTG-------GGAGTAATGATTA
AGAGG?ACAGTCGGGGGCATTCGTATTTCATTGTCAGAGGTGAAATTCTTGGATTTATGAAAGACGAACTTCTGCGAAAG
CATTTGCCAAGGATGTTTTCATTAATCAAGAACGAAAGTTGGGGG?TCGAA?ACGATTAGATACCGTCGTAGTCTCAACC
ATAAACGATGCCGACTAGGGATTGGCAGGTGTTCTTTTGATGACCCTGCCAGC??CTTATGAGAAATCA-AAGTTTTTGG
GTTCCGGGGGGAGTATGGTCGCAAGGCTGAAACTTAAAGGAATTGACGGAAGGGCACCACCAGGCGTGGAGCCTGCGGCT
TAATTTGACTCAACACGGGAAAACTTACCAGGTCCAGACACGGGAAGGATTGACAGATTGAGAGCTCTTTCTTGATTCTG
TGGGTGGTGGTGCATGGCCGTTCTTAGTTGGTGGGTTGCCTTGTCAGGTTGATTCCGGTAACGAACGAGACCTCAGCCTG
CTAAATAGTAGTTGGCCGACTTCTTAGAGGGACTATTGTCGTTTAGGCAATGGAAGTATGAGGCAATAACAGGTCTGTGA
TGCCCTTAGATGTTCTGGGCCGCACGCGCGCTACACTGATGCGTTCAACGAGCCTATCCTTGGCCGAGAGGCC-GGGTAA
TCTTGGAAACCGCATCGTGATGGGGATAGATTATTGCAATTATTAGTCTTCAACGAGGAATGCCTAGTAAGCGCGAGTCA
TCAGCTCGCGTTGATTACGTCCCTGCCCTTTGTACACACCGCCCGTCGCTCCTACCGATTGGGTGTGCTGGTGAAGTGTT
CGGATTGGCTTCATCTTGGCAA?ACGTCGCTGAAAAGATCATTAAACCCTCCC
>AB28711_Chlorosarcina_stigmatica_UTEX962
CCATGCATGTCTAAGTATAAACTGCTT-ATACTGTGAAACTGCGAATCGCTCATTAAATCAGTTATAGTTTATTTGATGG
TACCACTCGGATAACCGTAGTAATTCTAGAGCTAATACGTGCGCAAATCCCGACTTACAGAAGGGACGTATTTATTAGAT
AAAAGGCCAGCCGAGCTGCTCGACT-GCGGTGAATCATGATAACTTCACGAATCGCATGGCCTCGTGCCGGCGATGTTTC
ATTCAAATTTCTGCCCTATCAACTTTCGATGGTAGGATAGAGGCCTACCATGGTGGTAACGGGTGACGGAGGATTAGGGT
TCGATTCCGGAGAGGGAGCCTGAGAGATGGCTACCACATCCAAGGAAGGCAGCAGGCGCGCAAATTACCCAAT-CCGACA
CGGGGAGGTAGTGACAATAAATAACAATACCGGGCCTTCTGGTAATTGGAATGAGTACAATCTAAATCCCTTAACGAGTA
TCCATTGGAGGGCAAGTCTGGTGCCAGCAGCCGCGGTAATTCCAGCTCCAATAGCGTATATTTAAGTTGTCGCAGTTAAA
AAGCTCGTAGTTGGATTTCGGGTGGGTTCCAGCGGTCCGGT-CTGCTGTGAACTGCTGGGGCCTACCTTTCTGCCGGGGA
CGGGCTCCTGGGCGTCAAAACCCGGGACTCGGAGTCGGCGAGGTTACTTTGAGTAAATTAGAGTGTTCAAAGCAGGCCTA
CGCTCTGAATACATTAGCATGGAATAACGCGATAGGACTCTGGCCTATCTTGTTGGTCTGTGGGACCGGAGTAATGATTA
AGAGGCGTGGTCGGGGGCATCCGTATTGCGTTGTCAGAGGTGAAATTCTTGGATTTACGCAAGACGAACCGCTGCGAAAG
CGCTTGCCAAGGACGCAGCCATTAATCAAGAACGAAAGTTGGGGGCTCGAAGACGATTAGATACCGTCGTAGTCTCAACC
ATAAACGATGCCGACTAGGGATTGGCAGACGTTTCCTTGATGACTCTGCCAGCACCTTATGAGAAATCA-AAGTTTTTGG
GTTCCGGGGGGAGTATGGTCGCAAGGCTGAAACTTAAAGGAATTGACGGAAGGGCACCACCAGGCGTGGAGCCTGCGGCT
TAATTTGACTCAACACGGGAAAACTTACCAGGTCCAGACACGGGAAGGATTGACAGATTGAGAGCTCTTTCTTGATTCTG
TGGGTGGTGGTGCATGGCCGTTCTTAGTTGGTGGGTTGCCTTGTCAGGTTGATTCCGGTAACGAACGAGACCTCGGCCTG
CTAAATAGTACCCGGCAGAGTTCTTAGAGGGACTATTGGCGTTTAGCCAATGGAAGTACGAGGCAATAACAGGTCTGTGA
TGCCCTTAGATGTTCTGGGCCGCACGCGCGCTACACTGATGCATTCAACGAGCCTATCCTTGGCCGAGAGGCCCGGGTAA
TCTTTGAAACTGCATCGTGATGGGGATAGATTATTGCAATTATTAGTCTTCAACGAGGAATGCCTAGTAAGCGCGAGTGA
TCAGCTCGCGTTGATTACGTCCCTGCCCTTTGTACACACCGCCCGTCGCTCCTACCGATTGGGTGTGCTGGTGAGGTGTT
CGGATTGGCTTCAGCCTGGCAACATGTTGCTGAGAAGTTCCCCAAACCCTCCC
>AB218707_Chlorosarcinopsis_gelatinosa_UTEX1180
CCATGCATGTCTAAGTATAAACTGCTT-ATACTGTGAAACTGCGAATGGCTCATTAAATCAGTTATAGTTTATTTGATGG
TACTACTCGGATAACCGTAGTAATTCTAGAGCTAATACGTGCGTAAATCCCGACTTCTGGAAGGGACGTATTTATTAGAT
AAAAGGCCAGCCGGGCTGCCCGACTCTTGGCGAATCATGATAACTTCACGAATCGCACGGCCTTGTGCCGGCGATGTTTC
ATTCAAATTTCTGCCCTATCAACTTTCGATGGTAGGATAGAGGCCTACCATGGTGGTAACGGGTGACGGAGGATTAGGGT
TCGATTCCGGAGAGGGAGCCTGAGAAAC---TACCACATCCAAGGAAGGCAGCAGGCGCGCAAATTACCCAATCCCGACA
CGGGGAGGTAGTGACAATAAATAACAATACCGGGCCTTCTGGTAATTGGAATGAGTACAATCTAAATCCCTTAACGAGTA
TCCATTGGAGGGCAAGTCTGGTGCCAGCAGCCGCGGTAATTCCAGCTCCAATAGCGTATATTTAAGTTGTTGCAGTTAAA
AAGCTCGTAGTTGGATTTCGGGTGGGCTCCAGCGGTCCGGCTCTGCTGTGTACTGCTGGGGCCTACCTTTCTGCCGGGGA
CGGGCTCCTGGGCGTCAAAACCCGGGACTCGGAGTCGGCGAGGTTACTTTGAGTAAATTAGAGTGTTCAAAGCAGGCCTA
CGCTCTGAATACATTAGCATGGAATAACGCGATAGGACTCTGGCCTATCTTGTTGGTCTGTGGGACCGGAGTAATGATTA
AGAGGCGTGGTCGGGGGCATCCGTATTGCGTTGTCAGAGGTGAAATTCTTGGATTTACGCAAGACGAACCGCTGCGAAAG
CATTTGCCAAGGACGCGGCCATTAATCAAGAACGAAAGTTGGGGGCTCGAAGACGATTAGATACCGTCGTAGTCTCAACC
ATAAACGATGCCGACTAGGGATTGGCAGACGTTTCCTTGATGACTCTGCCAGCACCTTATGAGAAATCA-AAGTTTTTGG
GTTCCGGGGGGAGTATGGTCGCAAGGCTGAAACTTAAAGGAATTGACGGAAGGGCACCACCAGGCGTGGAGCCTGCGGCT
TAATTTGACTCAACACGGGAAAACTTACCAGGTCCAGACACGGGAAGGATTGACAGATTGAGAGCTCTTTCTTGATTCTG
TGGGTGGTGGTGCATGGCCGTTCTTAGTTGGTGGGTTGCCTTGTCAGGTTGATTCCGGTAACGAACGAGACCTCGGCCTG
CTAAATAGTTGACGCCTGACTTCTTAGAGGGACTACCGGCGATTAGTCGTTGGAAGTGGGAGGCAATAACAGGTCTGTGA
TGCCCTTAGATGTTCTGGGCCGCACGCGCGCTACACTGATGCATTCAACGAGCCTATCCTTGGCCGAGAGGTCCGGGTAA
TCTTTGAGACTGCATCGTGATGGGGATAGATTATTGCAATTATTAGTCTTCAACGAGGAATGCCTAGTAAGCGCATGTCA
TCAGCATGCGTTGATTACGTCCCTGCCCTTTGTACACACCGCCCGTCGCTCCTACCGATTGGATGTGCTGGTGAAGTGTT
CGGACTGGCTTCATGGGGGCAACCCTGTGCCGGGAAGAACATTAAACCCTCCC
>_AF517097_Chlamydomonas_pseudogloeogama_SAG15.73
--------------------------------------------AATGGCTCATTATATCAGTTATAATTTATTTGATGG
TACTACTCGGATAACCGTAGAAAATCTAGAGCTAATACGTGCGCACAACCCGACTTCTGGAAGGGTCGTATTTATTAGAT
AAAAGGCCGGCCGGGCCGCCCGACTTACGGTGACTCATGATAACTCCACGAATCGCACAGCCTTGTGCTGGCGATGTTTC
ATTCAAATTTCTGCCCTATCAACTTTCGATGGTAGGATAGAGGCCTACCATGGTGGTAACGGGTGACGGAGGATTAGGGT
TCGATTCCGGAGAGGGAGCCTGAGAAACGGCTACCACATCCAAGGAAGGCAGCAGGCGCGCAAATTATCCAATCCCGGCA
CGGGGAGATAGTGACAATACCTAACAATACCGGGCGTTCTGGTAATTGGAATGAGTACAATTTAAATCCCTTAACGAGGA
TCCATTGGAGGGCAAGTCTGGTGCCAGCAGCCGCGGTAATTCCAGCTCCAATAGCGTATATTTAAGTTGTTGCAGTTGAA
AGGCTCGTAGTCGGAATTCAGCGCTTCCCCGATGATCCGCCTCTGGTGTGTATTGACGGTGGTGCGCTCTCTGTCGGGGA
CGGGCTCCTGGGCTTCACTGTCTGGGACTCGGGCTCGACGTGGTTACTTTGAGTAAATTAGAGTGTTCAACGCAGGCGAT
CGCCCTGAATACATTAGCATGGAATAGCATGATAGGACTCTGGCCTATCTTGCTGGTCTGTAGGACCGGAGTAATGATTA
AGAGGGACAGTCGGGGGCATTCGTATTTCGTAGTCAGAGGTGAAATTCTTGGATTTACGAAAGACGAACATCTGCGAAAG
CATTTGCCAAGGATGTTTTCATTGATCAAGAACGAAAGTTGGGGGCTCGAAGACGATTAGATACCGTCGTAGTCTCAACC
ATAAACGATGCCGACCAGGGATTGGCGAGCGTTCTTTTGATGACCTCGCCAGCACCTTGAGAGAAATCATGAGTCTTTGG
GTTCCGGGGGGAGTATGGTCGCAAGGCTGAAACTTAAAGGAATTGACGGAAGGGCACCACCAGGCGTGGAGCCTGCGGCT
TAATTTGACTCAACACGGGGAAGCTTACCAGGTCCAGACACGGGGATGATGAACAGATTGAGAGCTCTTTTTTGATTCTG
TGGGTGGTGGTGCATGGCCGTTCTTAGTTGGTGGGTTGCCTTGTCAGGTTGATTCCGGTAACGAACGAGACCTCAGCCTG
CTAAATAATATCGTCCCGGTTTCTTAGAGGGACTATTGGCGTTTAGTCAATTGAAGTGTGAGGCAATAACAGGTCTGTGA
TGCCCTTAGATGTTCTGGGCCGCACGCGCGCTACACTGATGCGTTCAACGAGCCTATCCTTGGCCGAGAGGCCCGGGTAA
TCTTGGAAACCGCATCGTGATGGGGATAGATTATTGCAATTATTAGTCTTCAACGAGGAATGCCTAGTAAGCGCGAGTCA
TCAGCTCGCGTTGATTACGTCCCTGCCCTTTGTACACA------------------------------------------
-----------------------------------------------------
>AJ628976_Chlorococcum_elkhartiense_UTEX_293
CCATGCATGTCTAAGTATAGTC-CCTT-ATACTGCGAAACTGCGAATGGCTCATTAAATCAGTTATAATTTATTTGATGG
TACTACTCGGATAACCGTAGTAATTCTAGAGCTAATACGTGCGCAAATCCCGACTTCTGGAAGGGACGTATTTATTAGAT
AAAAGGCCAGCCGGGCTGCCCGACCTGCGTTGATTCATAATAACCATACTAATCGCATGGCCTTGTGCCGGCGATGTTTC
AAATAAATATCTGCCCTATCAACTTTCGATGGTAGGATAGAGGCCTACCATGGTGGTAACGGGTGACGGAGGATTAGGGT
TCGATTCCGGAGAGGGAGCCTGAGAAACGGCTACCACATCCAAGGAAGGCAGCAGGCGCGTAAATTACCCAATCCCGACA
CGGGGAGGTAGTGACAATAAATAACAATACCGGGCATTCTGGTAATTGGAATGAGCACAATCTAAATCCCTTAACGAGGA
TCCATTGGAGGGCAAGTCTGGTGCCAGCAGCCGCGGTAATTCCAGCTCCAATAGCGTATATTTAAGTTGTTGCAGTTAAA
AAGCTCGTAGTCGAACTTCGGGCGCGTCCCGGCGGTCCGCCTCTGGTGTGCACTGCCGTGGGTCGCCTTTCTGTCGGGGA
CGGGCTCCTGGGCTTCATTGTCTGGGACCCGGGCTCGGCGAGGTTACTTTGAGTAAATTAGAGTGTTCAAAGCAGGCGAT
CGCCCTGAATACATTAGCATGGAATAGCACGATAGGACTCTGGCCTATCTTGCTGGTCTGTAGGACCGGAGTAATGATTA
AGAGGGACAGTCGGGGGCATTGGTATTTCCGGGTCAGAGGTGAAATTCTTGGATTCCTGAAAGACGAACTTCTGCGAAAG
CATTTGCCAAGGATGTTTTCATTGATCAAGAACGAAAGTTGGGGGCTCGAAGACGATTAGATACCGTCGTAGTCTCAACC
ATAAACGATGCCGACCAGGGATTGGCGGGTGTTCTTTTAATGACCCCGCCAGCACCTTGAGAGAAATCA-GAGTCTTTGG
GTTCCGGGGGGAGTATGGTCGCAAGGCTGAAACTTAAAGGAATTGACGGAAGGGCACCACCAGGCGTGGAGCCTGCGGCT
TAATTTGACTCAACACGGGAAAACTTACCAGGTCCAGACACGAGGATGATTAACAGATTGAGAGCTCTTTTTTGATTCTG
TGGGTGGTGGTGCATGGCCGTTCTTAGTTGGTGGGTTGCCTTGTCAGGTTGATTCCGGTAACGAACGAGACCTCAGCCTG
CTAAATAGTATCGCCTCGACTTCTTAGAGGGACTATTGACGTTTAGTCAATGGAAGTGTGAGGCAATAACAGGTCTGTGA
TGCCCTTAGATGTTCTGGGCCGCACGCGCGCTACACTGATGCATTCAACGAGCCTATCCTTGGCCGAGAGGCCTGGGTAA
TCTTGTAAACTGCATCGTGATGGGGATAGATTATTGCAATTATTAGTCTTCAACGAGGAATGCCTAGTAAGCGCGAGTCA
TCAGCTCGCGTTGATTACGTCCCTGCCCTTTGTACACACCGCCCGTCGCTCCTACCGATTGGGTGTGCTGGTGAAGTGTT
CGGATTGGCTTCGAGGTGGCAACACGAGGCCGAGAAGATCATTAAACCCTCCC
>AJ781312_Chlamydomonas_hedleyi_ATCC_50216
CCATGCATGTCTAAGTATAAACTGCTT-ATACTGTGAAACTGCGAATGGCTCATTAAATCAGTTATAGTTTATTTGATGG
TACCACTCGGATAACCGTAGTAATTCTAGAGCTAATACGTGCGCAAATCCCGACTTCTGGAAGGGACGTATTTATTAGAT
AAAAGGCCAGCCGAGCTGCTCGACCTGCGGTGACTCATAATAACTTCACGAATCGCACGGCCTCGTGCCGGCGATGTTTC
ATTCAAATTTCTGCCCTATCAACTTTCGATGGTAGGATAGAGGCCTACCATGGTGGTAACGGGTGACGGAGGATTAGGGT
TCGATTCCGGAGAGGGAGCCTGAGAAACGGCTACCACATCCAAGGAAGGCAGCAGGCGCGCAAATTACCCAATCCCGACA
CGGGGAGGTAGTGACAATAAATAACAATACCGGGCGTTCTGGTAATTGGAATGAGTACAATCTAAATCCCTTAACGAGGA
TCCATTGGAGGGCAAGTCTGGTGCCAGCAGCCGCGGTAATTCCAGCTCCAATAGCGTATATTTAAGTTGTTGCAGTTAAA
AAGCTCGTAGTTGGATTTCGGGCGGGTGACGGCGGTCCGCCTCTGGTGTGCACTGCCGTTCATCGCCTTTCTGTCGGGGA
CGGGCTCCTGGGCTTCACTGTCCGGGACTCGGGTTCGACGAGGTTACTTTGAGTAAATTAGAGTGTTCAAAGCAGGCGAT
CGCCCTGAATACATTAGCATGGAATAGCACGATAGGACTCTGGCCTATTTTGCTGGTCTGTAGGACCGGAGTAATGATTA
AGAGGGACAGTCGGGGGCATTCGTATTTCATTGTCAGAGGTGAAATTCTTGGATTTATGAAAGACGAACTTCTGCGAAAG
CATTTGCCAAGGATGTTTTCATTGATCAAGAACGAAAGTTGGGGGCTCGAAGACGATTAGATACCGTCGTAGTCTCAACC
ATAAACGATGCCGACCAGGGATTGGAAAGCGTTCTTTTGATGACCTTTCCAGCACCTTGAGAGAAATCA-GAGTCTTTGG
GTTCCGGGGGGAGTATGGTCGCAAGGCTGAAACTTAAAGGAATTGACGGAAGGGCACCACCAGGCGTGGAGCCTGCGGCT
TAATTTGACTCAACACGGGAAAACTTACCAGGTCCAGACACGGGGATGATAAACAGATTGAGAGCTCTTTTTTGATTCTG
TGGGTGGTGGTGCATGGCCGTTCTTAGTTGGTGGGTTGCCTTGTCAGGTTGATTCCGGTAACGAACGAGACCTCAGCCTG
CTAAATAGTATACGCTTGACTTCTTAGAGGGACTATTGTCGTTTAGGCAATGGAAGTGTGAGGCAATAACAGGTCTGTGA
TGCCCTTAGATGTTCTGGGCCGCACGCGCGCTACACTGATGCATTCAACGAGCCTATCCTTGGCTGAGAAGCCCGGGTAA
TCTTTGAAACTGCATCGTGATGGGGATAGATTATTGCAATTATTAGTCTTCAACGAGGAATGCCTAGTAAGCGCGAGTCA
TCAGCTCGCGTTGATTACGTCCCTGCCCTTTGTACACACCGCCCGTCGCTCCTACCGATTGGATGTGCTGGTGAAGCGTT
GGGATTGGCACTTTTCTGGCAACACGGAGCCGAGAACATCGTTAAACCCTCCC
>JN903992_Tetracystis_aplanospora_SAG_91.80
CCATGCATGTCTAAGTATAAACTGCTT-ATACTGTGAAACTGCGAATGGCTCATTAAATCAGTTATAGTTTATTTGATGG
TACCACTCGGATAACCGTAGTAATTCTAGAGCTAATACGTGCGCAAATCCCGACTTCTGGAAGGGACGTATTTATTAGAT
AAAAGGCCAGCCGAGCCGCTCGACCTGCGGTGACTCATAATAACTTCACGAATCGCACGGCCTTGCGCCGGCGATGTTTC
ATTCAAATTTCTGCCCTATCAACTTTCGATGGTAGGATAGAGGCCTACCATGGTGGTAACGGGTGACGGAGGATTAGGGT
TCGATTCCGGAGAGGGAGCCTGAGAAACGGCTACCACATCCAAGGAAGGCAGCAGGCGCGCAAATTACCCAATCCCGACA
CGGGGAGGTAGTGACAATAAATAACAATACCGGGCGTTCTGGTAATTGGAATGAGTACAATCTAAATCCCTTAACGAGGA
TCCATTGGAGGGCAAGTCTGGTGCCAGCAGCCGCGGTAATTCCAGCTCCAATAGCGTATATTTAAGTTGTTGCAGTTAAA
AAGCTCGTAGTTGGATTTCGGGCGGGTCACGGCGGTCCGCCTCTGGTGTGCACTGCCGTTGGTCGCCTTTCTGTCGGGGA
CGGGCTCCTGGGCTTCATTGTCCGGGACCCGGGTTCGACGAGGTTACTTTGAGTAAATTAGAGTGTTCAAAGCAGGCGAT
CGCCCTGAATACATTAGCATGGAATAGCACGATAGGACTCTGGCCTATTCTGCTGGTCTGTAGGACCGGAGTAATGATTA
AGAGGGACAGTCGGGGGCATTCGTATTTCATTGTCAGAGGTGAAATTCTTGGATTTATGAAAGACGAACTTCTGCGAAAG
CATTTGCCAAGGATGTTTTCATTGATCAAGAACGAAAGTTGGGGGCTCGAAGACGATTAGATACCGTCGTAGTCTCAACC
ATAAACGATGCCGACCAGGGATTGGACGATGTTTCATTGATGACGCGTCCAGCACCTTGAGAGAAATCA-GAGTCTTTGG
GTTCCGGGGGGAGTATGGTCGCAAGGCTGAAACTTAAAGGAATTGACGGAAGGGCACCACCAGGCGTGGAGCCTGCGGCT
TAATTTGACTCAACACGGGAAAACTTACCAGGTCCAGACACGGGGATGATAAACAGATTGAGAGCTCTTTTTTGATTCTG
TGGGTGGTGGTGCATGGCCGTTCTTAGTTGGTGGGTTGCCTTGTCAGGTTGATTCCGGTAACGAACGAGACCTCAGCCTG
CTAAATAGTACACTCCTGACTTCTTAGAGGGACTATTGTCGTTTAGGCAATGGAAGTGTGAGGCAATAACAGGTCTGTGA
TGCCCTTAGATGTTCTGGGCCGCACGCGCGCTACACTGATGCATTCAACGAGCCTATCCTTGGCTGAGAGGCCCGGGTAA
TCTTTGAAACTGCATCGTGATGGGGATAGATTATTGCAATTATTAGTCTTCAACGAGGAATGCCTAGTAAGCGCGAGTCA
TCAGCTCGCGTTGATTACGTCCCTGCCCTTTGTACACACCGCCCGTCGCTCCTACCGATTGGGTGTGCTGGTGAAGTGTT
CGGATTGGCCCCTATTTGGCAACACGGAGCCGAGAAGATCATTAAACCCTCCC
>HM590634_Oophila_18S-a_Halifax
CCATGCATGTCTAAGTATAAACTGCTT-ATACTGTGAGACCGCGAATGGCTCATTATATCTGTTATAATTTATTTGATGG
TACAACTCGGATAACCGTAGTAAATCTAGAGCTAATACGTGCGCACAACCCGACTTCTGGAAGGGTCGTATTTATTAGAT
AAAAGGCCAGCCGGGCCGCCCGACCTTCGGTGACTCATGATAACTTGACGAATCGCACGGCCTTGTGCCGGCGATGTTTC
ATTCAAATTTCAGCCCTATCAATTGTCGATGGTAGGATAGAGGCCTACCATGATGGTAACGGGTGACGGAGGATTAGGGT
TCGATTCCGGAGAGGGGGCCTGAGAAACGGCTACCACATCCAAGGAAGGCAGCAGGCGCGCAAATTACCCAATTCCGGTA
CGGAGAGGTAGTGACAAAAAATAACAATATCGGGCCTTCTGATAATTGGAATGAGTACAATTTAAATACCTTAACGAGGA
TCCATTGGAGGGCAAGTCTGGTGCCAGCAGCCGCGGTAATTCCAGCTCCAATAGCGTATATTTAAGTTGTTGCAGTTGAA
AGGCTCGTAGTCGGAATTTAGCGCTTTCTCGATGGTCCGCCTCTGGTGTGCACTGTCGACGATGTGCTTTCTGTCGGGGA
CGTGTTCCTGGGCTTAACTGTCTGGGACTCGGGCTCGGCGTGGTTACTTTGAGTAAATTAGAGTGTTCAAAGCAGGCGAT
CGCCCTGAATACATTAGCATGGAATAGCATGATAGGACTCTGGCCTATCTTGCTGGTCTGTAGGACCGGAGTAATGATTA
AGAGGGACAGTCGGGGGCATTCGTATTTCGTTGTCAGAGGTGAAATTCTTGGATTTACGAAAGACGAACATCTGCGAAAG
CATTTGCCAAGGATGTTTTCATTGATCAAGAACGAAAGTTGGGGGCTCGAAGACGATTAGATACCGTCGTAGTCTCAACC
ATAAACGATGCCGACCAGGGATTGGCGAGCGTTCTTTTGATGACCTCGCCAGCACCTTGAGAGAAATCA-GAGTCTTTGG
GTTCCGGGGGGAGTATGGTCGCAAGGCTGAAACTTAAAGGAATTGACGGAAGGGCACCACCAGGCGTGGAGCCTGCGGCT
TAATTTGACTCAACACGGGGAACCTTACCAGGTCCAGACACGGGAATGATGAACAGATTGAGAGCTCTTTTTTGATTCTG
TGGGTGGTGGTGCATGGCCGTTCTTAGTTGGTGGGTTGCCTTGTCAGGTTGATTCCGGTAACGAACGAGACCTCAGCCTG
CTAAATAATATCGTCTCGGTTTCTTAGAGGGACTATTGACGTTTAGTCAATGTAAGTGTGAGGCAATAACAGGTCTGTGA
TGCCCTTCGATGTTCTGGGCCGCACGCGCGCTACACTGATGCATTCAACGAGCCTATCCTTGGCCGAGAGGTCCGGGTAA
TCTTGAAAACTGCATCGTGATGGGGATAGATCATTGCAATTATTGGTCTTCAACGAGGAATGCCTAGTAAGCGCGAGTCA
TCAGCTCGCGTTGATTACGTCCCTGCCCTTTGTACACACCGCCCGTCGCTCCTACCGATTGGGTGTGCTGGTGAAGTGAT
CGGATTGGATTCGAGCTGGCAACACGGAACCGAGAAGATCATTAAACCCTCCC
>JQ779881_Oophila_sp._PA
----GCATGTCTAAGTATAAACTGCTT-ATACTGTGAAACCGCGAATGGCTCATTATATCTGTTATAATTTATTTGATGG
TACAACTCGGATAACCGTAGTAAATCTAGAGCTAATACGTGCGCACAACCCGACTTCTGGAAGGGTCGTATTTATTAGAT
AAAAGGCCAGCCGGGCCGCCCGACCTTCGGTGACTCATGATAACTTGACGAATCGCACGGCCTTGTGCCGGCGATGTTTC
ATTCAAATTTCAGCCCTATCAATTGTCGATGGTAGGATAGAGGCCTACCATGATGGTAACGGGTGACGGAGGATTAGGGT
TCGATTCCGGAGAGGGAGCCTGAGAAACGGCTACCACATCCAAGGAAGGCAGCAGGCGCGCAAATTACCCAATTCCGGTA
CGGAGAGGTAGTGACAAAAAATAACAATATCGGGCCTTCTGATAATTGGAATGAGTACAATTTAAATACCTTAACGAGGA
TCCATTGGAGGGCAAGTCTGGTGCCAGCAGCCGCGGTAATTCCAGCTCCAATAGCGTATATTTAAGTTGTTGCAGTTGAA
AGGCTCGTAGTCGGAATTTAGCGCTTTCTCGATGGTCCGCCTCTGGTGTGCACTGTCGACGATGTGCTTTCTGTCGGGGA
CGTGTTCCTGGGCTTAACTGTCTGGGACTCGGGCTCGGCGTGGTTACTTTGAGTAAATTAGAGTGTTCAAAGCAGGCGAT
CGCCCTGAATACATTAGCATGGAATAGCA?GATAGGACTCTGGCCTATCTTGCTGGTCTGT?GGACCGGAGTAATGATTA
AGAGGGACAGTCGGGGGCATTCGTATTTCGTTGTCAGAGGTGAAATTCTTGGATTTACGAAAGACGAACATCTGCGAAAG
CATTTGCCAAGGATGTTTTCATTGATCAAGAACGAAAGTTGGGGGCTCGAAGACGATTAGATACCGTCGTAGTCTCAACC
ATAAACGATGCCGACCAGGGATTGGCGAGCGTTCTTTTGATGACCTCGCCAGCACCTTGAGAGAAATCA-GAGTCTTTGG
GTTCCGGGGGGAGTATGGTCGCAAGGCTGAAACTTAAAGGAATTGACGGAAGGGCACCACCAGGCGTGGAGCCTGCGGCT
TAATTTGACTCAACACGGGGAACCTTACCAGGTCCAGACACGGGAATGATGAACAGATTGAGAGCTCTTTTTTGATTCTG
TGGGTGGTGGTGCATGGCCGTTCTTAGTTGGTGGGTTGCCTTGTCAGGTTGATTCCGGTAACGAACGAGACCTCAGCCTG
CTAAATAATATCGTCTCGGTTTCTTAGAGGGACTATTGACGTTTAGTCAATGTAAGTGTGAGGCAATAACAGGTCTGTGA
TGCCCTTCGATGTTCTGGGCCGCACGCGCGCTACACTGATGCATTCAACGAGCCTATCCTTGGCCGAGAGGTCCGGGTAA
TCTTGAAAACTGCATCGTGATGGGGATAGATCATTGCAATTATTGGTCTTCAACGAGGAATGCCTAGTAAGCGCGAGTCA
TCAGCTCGCGTTGATTACGTCCCTGCCCTTTGTACACACCGCCCGTCGCTCCTACCGATTGGGTGTGCTGGTGAAGTGAT
CGGATTGGATTCGAGCTGGCAACACGGAACCGAGAAGATCATTAAACCCTCCC
>AB701502_Chlamydomonas_nasuta_NIES2225
-----------------------------------------GCGAATGGCTCATTATATCAGTTATCATTTATTTGATGG
TACAACTCGGATAACCGTAGTAATTCTAGAGCTAATACGTGCGCAAAACCCGACTTCTGGAAGGGTCGTATTTATTAGAT
AAAAGGCCAGCCAGGCCGCCTGACCTTCGGTGACTCATGATAACTTGACGAATCGCACGGCCTTGAGCCGGCGATGTTTC
ATTCAAATTTCTGCCCTATCAACTTTCGATGGTAGGATAGAGGCCTACCATGGTGTTAACGGGTGACGGAGGATTAGGGT
TCGATTCCGGAGAGGGAGCCTGAGAAACGGCTACCACATCCAAGGAAGGCAGCAGGCGCGCAACTTATCCAATCCCGGCA
CGGGGAGATAGTGACAATAAATAACAATACCGGGCGTTCTGGTAATTGGAATGAGTACAATTTAAATCCCTTAACGAGGA
TCCATTGGAGGGCAAGTCTGGTGCCAGCAGCCGCGGTAATTCCAGCTCCAATAGCGTATATTTAAGTTGTTGCAGTTGAA
AGGCTCGTAGTCGGAATTCAGCGTGTCCTCGATGGTCCGCCTCTGGTGTGCACTGTCGATGGAATGCTCTCTGTCGGGGA
CGGGTTCCTGGGCTTAACTGTCTGGGACTCGGGCTCGACGTGGTTACTTTGAGTAAATTAGAGTGTTCAAAGCAGGCGAT
CGCCCTGAATACATTAGCATGGAATAGCATGATAGGACTCTGGCCTATCTTGCTGGTCTGTAGGACCGGAGTAATGATTA
AGAGGGACAGTCGGGGGCATTCGTATTTCGTAGTCAGAGGTGAAATTCTTGGATTTACGAAAGACGAACATCTGCGAAAG
CATTTGCCAAGGATGTTTTCATTGATCAAGAACGAAAGTTGGGGGCTCGAAGACGATTAGATACCGTCGTAGTCTCAACC
ATAAACGATGCCGACCAGGGATTGGCGAGCGTTCTTTTGATGACCTCGCCAGCACCTTGAGAGAAATCA-GAGTCTTTGG
GTTCCGGGGGGAGTATGGTCGCAAGGCTGAAACTTAAAGGAATTGACGGAAGGGCACCACCAGGCGTGGAGCCTGCGGCT
TAATTTGACTCAACACGGGAAATCTTACCAGGTCCAGACACGGGAATGATGAACAGATTGAGAGCTCTTTTTTGATTCTG
TGGGTGGTGGTGCATGGCCGTTCTTAGTTGGTGGGTTGCCTTGTCAGGTTGATTCCGGTAACGAACGAGACCTCAGCCTA
CTAAATAATATCATCTCGGTTTCTTAGAGGGACTATCGACGTTTAGTCAATGGAAGTGTGAGGCAATAACAGGTCTGTGA
TGCCCTTAGATGTCCTGGGCCGCACGCGCGCTACACTGATGCATTCAACGAGCCTATCCTTGGCCGAGAGGCCCGGGTAA
TCTTGGAAACTGCATCGTGATGGGGATAGATTATTGCAATTATTAGTCTTCAACGAGGAATGCCTAGTAAGCGCGAGTCA
TCAGCTCGCGTTGATTACGTCCCTGCCCTTTGTACACACCGCCCGTCGCTCCTACCGATTGGGTGTGCTGGTGAAGTGTT
CGGATTGGCTTCGGGTTGGCAACACGGAGCCGAAAAGAATATTAAACCCTCCC
>AY220572_Chlamydomonad_sp._NDem9/21T-11d
CCATGCATGTCTAAGTATAAACTGCTT-ATACTGTGAAACCGCGAATGGCTCATTAAATCGGTCTATATCTATTTGATGG
TATTACTCGGATAACCGTAGTAAATCTAGAGCTAATACGTGCGCACAACCCGACTTCTGGAAGGGTCGTATTTATTAGAT
AAAAGGCCAGCCGGGCCGCCCGACTCTTGGTGACTCATGATAACTCCACGAATCGCATGGCTTCATGCCGGCGATGTTTC
ATTCGATATTCCGCCCTATCAACTGTCGATGGTAGGATAGAGGCCTACCATGGTGGTAACGGGTGACGGAGGATTAGGGT
TCGATTCCGGAGAGGGAGCCTGAGAAACGGCTACCACATCCAAGGAAGGCAGCAGGCGCGCAAATTACCCAATTCCAGAA
CGGAGAGGTAGTGACAATAAATAACAATACCGGGCGTTCTGGTAATTGGAATGAGTACAATCCAAACCCCTTAACGAGGA
TCCATTGGAGGGCAAGTCTGGTGCCAGCAGCCGCGGTAATTCCAGCTCCAATAGCGTATATTTAAGTTGTTGCAGTTGAA
AGGCTCGTAGTCGGAATTCAGCTCTTGCTCGACGGTCCGCCTCTGGTGTGCACTGTCGATGCAGAGTTTTATGCTGGGGG
CGG-CCCTTGGGATTCACTTCTTGGGGACCGTGCTCGGCGTGGTTACTTTGAGTAAATTGGAGTGTTCAACGCAGTCGAT
CG-ACTGAACACATTAGCATGGAATAGCATGATAGGACTCTGGCCTATCTTGCTGGTCTGTAGGACCGGAGTAATGATTA
AGAGGGACAGTCGGGGGCATTCGTATTTCGTTGTCAGAGGTGAAATTCTTGGATTTACGAAAGACGAACATCTGCGAAAG
CATTTGCCAAGGATGTTTTCATTGATCAAGAACGAAAGTTGGGGGCTCGAAGACGATTAGATACCGTCGTAGTCTCAACC
ATAAACGATGCCGACCAGGGATTGGCGAGCGTACTTTTGATGACCTCGCCAGCACCTTGAGCGAAAGCA-GAGTCTTTGG
GTTCCGGGGGGAGTATGGTCGCAAGGCTGAAACTTAAAGGAATTGACGGAAGGGCACCACCAGGCGTGGAGCCTGCGGCT
TAATTTGACTCAACACGGGAAACCTTACCAGGTCCAGACACGGGAATGATGAACAGATTGAGAGCTCTTTTTTGATTCTG
TGGGTGGTGGTGCATGGCCGTTCTTAGTTGGTGGGTTGCCTTGTCAGGTTGATTCCGGTAACGAACGAGACCTCAGCCTG
CTAAATAATATCGTTTCGGTTTCTTAGAGGGACTATCGACGTTTAGTCAATGGAAGTGTGAGGCAATAACAGGTCTGTGA
TGCCCTTAGATGTTCTGGGCCGCACGCGCGCTACACTGATGCATTCAACGAGCTTAACCTTGGCCGAGAGGCCCGGGTAA
TCTTGAAAACTGCATCGTGATGGGGATAGATCATTGCAATTATTGGTCTTCAACGAGGAATGCCTAGTAAGCGCGAGTCA
TCAGCTCGCGTTGATTACGTCCCTGCCCTTTGTACACACCGCCCGTCGCTCCTACCGATTGAGTGTGCTGGTGAAGTGTC
CGGATTGGCTTCGGGTTGGCAACACGGAGCCGAGAAGATCATTAAACCCTCCC
>AJ628982_Chlamydomonas_pitschmannii_DBV_292
CCATGCATGTCTAAGTATAGTA-CCTT-ATACTGCGAAACTGCGAATGGCTCATTAAATCAGTTATAATTCATTTGATGG
TACCACTTGGATAACCGTAGTAATTCTAGAGCTAATACATGCGCAAATCCCGACTTCTGGAAGGGACGTATTTATTAGAT
AAAAGGCCAGCCGGACGGTCCGTCCTGTGTTGAATCATGATAACTTCACGAATCGCATGGCCTTGTGCCGGCGATGTTTC
ATTCAAATTTCTGCCCTATCAACTTTCGACGGTAGGATAGAGGCCTACCGTGGTTTTTACGGGTGACGGAGGATCAGGGT
TCGATTCCGGAGAGGGAGCCTGAGAAACGGCTACCACATCCAAGGAAGGCAGCAGGCGCGTAAATTACCCAATCCCGACA
CGGGGAGGTAGTGACAATAAATAACAATACCGGGCATTCTGGTAATTGGAATGAGCACAATCTAAATCCCTTAACGAGGA
TCCATTGGAGGGCAAGTCTGGTGCCAGCAGCCGCGGTAATTCCAGCTCCAATAGCGTATATTTAAGTTGTTGCAGTTAAA
AAGCTCGTAGTCGAACTTCGGGCGCGTCCCGGCGGTCCGCCTCTGGTGTGCACTGCCGTGGGTCGCCTTTCTGTCGAGGA
CAGGCTCCTGTGCTTAACTGTATGGGACCTGGGCTCGGCGAGGTTACTTTGAGTAAATTAGAGTGTTCAAAGCAGGCGAT
CGCCCTGAATACATTAGCATGGAATAGCACGATAGGACTCTGGCCTATCTTGCTGGTCTGTAGGACCGGAGTAATGATTA
AGAGGGACAGTCGGGGGCATTGGTATTTCATTGTCAGAGGTGAAATTCTTGGATTTATGAAAGACGAACTTCTGCGAAAG
CATTTGCCAAGGATGTTTTCATTGATCAAGAACGAAAGTCGGGGGCTCGAAGACGATTAGATACCGTCGTAGTCTCGACC
ATAAACGATGCCGACCAGGGATCAGCGGGCGTTCTTTTGATGACCCCGCTGGCACCTTGAGAGAAATCA-GAGTCTTTGG
GTTCCGGGGGGAGTATGGTCGCAAGGCTGAAACTTAAAGGAATTGACGGAAGGGCACCACCAGGTGTGGAGCCTGCGGCT
TAATTTGACTCAACACGGGAAACCTTACCAGGTCCAGACGCGGGAATGATGAACAGATTGAGAGCTCTTTTTTGATTCTG
TGGGTGGTGGTGCATGGCCGTTCTTAGTTGGTGGGTTGCCTTGTCAGGTTGATTCCGGTAACGAACGAGACCTCAGCCTG
CTAAATAGTATCGCCTCGACTTCTTAGAGGGACTATTGACGTTTAGTCAATGGAAGTGTGAGGCAATAACAGGTCTGTGA
TGCCCTTAGATGTTCTGGGCCGCACGCGCGCTACACTGATGCAATCAACGAGCCTATCCTTGGCCGAGAGGCCTGGGTAA
TCTTGGAAATTGCATCGTGATGGGGATAGATTATTGCAATTATTAGTCTTCAACGAGGAATACCTAGTAAGCGCGAGTCA
TCAGCTCGCGTTGATTACGTCCCTGCCCTTTGTACACACCGCCCGTCGCTCCTACCGATTGGGTGTGCTGGTGAAGTGTT
CGGATTGGCTTCGAGGTGGCAACACGAGGCCGAGAAGATCATTAAACCCTCCC
>AB753036_Chlamydomonas_perpusilla_NIES1848
-----------------------------------------GCGAATGGCTCATTATATCAGTTATAGTTTATTTGATGG
TACCACTCGGATAACCGTAGTAATTCTAGAGCTAATACGTGCGTAAACCCCGACTTCTGGAAGGGGCGTATTTATTAGAT
AAAAGGCCAGCCGGGCTGCCCGACCTTTGGCGAATCATGATAACTTCACGAATCGCACGGCCTCGTGCCGGCGATGTTTC
ATTCAAATTTCTGCCCTATCAACTTTCGATGGTAGGATAGAGGCCTACCATGGTGGTAACGGGTGACGGAGGATTAGGGT
TCGATTCCGGAGAGGGAGCCTGAGAAACGGCTACCACATCCAAGGAAGGCAGCAGGCGCGCAAATTACCCAATCCCGACA
CGGGGAGGTAGTGACAATAAATAACAATA-CCGGGCATCTGGTAATTGGAATGAGTACAATCTAAACCCCTTAACGAGTA
TCCATTGGAGGGCAAGTCTGGTGCCAGCAGCCGCGGTAATTCCAGCTCCAATAGCGTATATTTAAGTTGTTGCAGTTAAA
AAGCTCGTAGTTGGATTTCGGGTGGGTTCCAGCGGTCTGCCTCTGGTATGTACTGCTGAGGCTCACCTTTCTGCCGGGGA
CGGGCTCCTGGGCTTAACTGTCCGGGACTCGGAATCGGCGTGGTTACTTTGAGTAAATTAGAGTGTTCAAAGCAAGCCTA
CGCTCTGAATACATTAGCATGGAATAACACGATAGGACTCTGGCCTATCTTGTTGGTCTGTAGGACCGGAGTAATGATTA
AGAGGGACAGTCGGGGGCATTCGTATTCCATTGTCAGAGGTGAAATTCTTGGATTTATGAAAGACGAACTTCTGCGAAAG
CATTTGCCAAGGATGTTTTCATTAATCAAGAACGAAAGTTGGGGGCTCGAAGACGATTAGATACCGTCGTAGTCTCAACC
ATAAACGATGCCGACTAGGGATTGGCAGGTGTTTTATTGATGACCCTGCCAGCACCTTATGAGAAATCA-AAGTTTTTGG
GTTCCGGGGGGAGTATGGTCGCAAGGCTGAAACTTAAAGGAATTGACGGAAGGGCACCACCAGGCGTGGAGCCTGCGGCT
TAATTTGACTCAACACGGGAAAACTTACCAGGTCCAGACACGGGAAGGATTGACAGATTGAGAGCTCTTTCTTGATTCTG
TGGGTGGTGGTGCATGGCCGTTCTTAGTTGGTGGGTTGCCTTGTCAGGTTGATTCCGGTAACGAACGAGACCTCAGCCTG
CTAAATAGTATTCGCCTGACTTCTTAGAGGGACTATTGGCGTTTAGCCAATGGAAGTGTGAGGCAATAACAGGTCTGTGA
TGCCCTTAGATGTTCTGGGCCGCACGCGCGCTACACTGATGCATTCAACGAGCCTACCCTTGGCCGAGAGGTCCGGGTAA
TCTTTGAAACTGCATCGTGATGGGGATAGATTATTGCAATTATTAGTCTTCAACGAGGAATGCCTAGTAAGCGCAAGTCA
TCAGCTTGCGTTGATTACGTCCCTGCCCTTTGTACACACCGCCCGTCGCTCCTACCGATTGGGTGTGCTGGTGAAGTGTT
CGGATTG-ACTGCAGTTGGGCAACCGCTGTTGAGA------------------
>SAG12-4
-------------------------------------------------------------GTTATAGTTTATTTGATGG
TACCACTCGGATAACCGTAGTAATTCTAGAGCTAATACGTGCGTAAACCCCGACTTCTGGAAGGGGCGTATTTATTAGAT
AAAAGGCCAGCCGGGCTGCCCGACCTTTGGCGAATCATGATAACTTCACGAATCGCACGGCCTCGTGCCGGCGATGTTTC
ATTCAAATTTCTGCCCTATCAACTTTCGATGGTAGGATAGAGGCCTACCATGGTGGTAACGGGTGACGGAGGATTAGGGT
TCGATTCCGGAGAGGGAGCCTGAGAAACGGCTACCACATCCAAGGAAGGCAGCAGGCGCGCAAATTACCCAATCCCGACA
CGGGGAGGTAGTGACAATAAATAACAATA-CCGGGCATCTGGTAATTGGAATGAGTACAATCTAAACCCCTTAACGAGTA
TCCATTGGAGGGCAAGTCTGGTGCCAGCAGCCGCGGTAATTCCAGCTCCAATAGCGTATATTTAAGTTGTTGCAGTTAAA
AAGCTCGTAGTTGGATTTCGGGTGGGTTCCAGCGGTCTGCCTCTGGTATGTACTGCTGTGGCTCACCTTTCTGCCGGGGA
CGGGCTCCTGGGCTTTACTGTCCGGGACTCGGAATCGGCGTGGTTACTTTGAGTAAATTAGAGTGTTCAAAGCAAGCCTA
CGCTCTGAATACATTAGCATGGAATAACACGATAGGACTCTGGCCTATCTTGTTGGTCTGTAGGACCGGAGTAATGATTA
AGAGGGACAGTCGGGGGCATTCGTATTTCATTGTCAGAGGTGAAATTCTTGGATTTATGAAAGACGAACTTCTGCGAAAG
CATTTGCCAAGGATGTTTTCATTAATCAAGAACGAAAGTTGGGGGCTCGAAGACGATTAGATACCGTCGTAGTCTCAACC
ATAAACGATGCCGACTAGGGATTGGCAGGTGTTTTATTGATGACCCTGCCAGCACCTTATGAGAAATCA-AAGTTTTTGG
GTTCCGGGGGGAGTATGGTCGCAAGGCTGAAACTTAAAGGAATTGACGGAAGGGCACCACCAGGCGTGGAGCCTGCGGCT
TAATTTGACTCAACACGGGAAAACTTACCAGGTCCAGACACGGGAAGGATTGACAGATTGAGAGCTCTTTCTTGATTCTG
TGGGTGGTGGTGCATGGCCGTTCTTAGTTGGTGGGTTGCCTTGTCAGGTTGATTCCGGTAACGAACGAGACCTCAGCCTG
CTAAATAGTATTCGCCTGACTTCTTAGAGGGACTATTGGCGTTTAGCCAATGGAAGTGTGAGGCAATAACAGGTCTGTGA
TGCCCTTAGATGTTCTGGGCCGCACGCGCGCTACACTGATGCATTCAACGAGCCTACCCTTGGCCGAGAGGTCCGGGTAA
TCTTCGAAACTGCATCGTGATGGGGATAGATTATTGCAATTATTAGTCTTCAACGAGGAATGCCTAGTAAGCGCAAGTCA
TCAGCTTGCGTTGATTACGTCCCTGCCCTTTGTACACACCGCCCGTCGCTCCTACCGATTGGGTGTGCTGGTGAAGTGTT
CGGATTG----------------------------------------------
>SAG12-5
-------------------------------------------------------------GTTATAGTTTATTTGATGG
TACCACTCGGATAACCGTAGTAATTCTAGAGCTAATACGTGCGTAAACCCCGACTTCTGGAAGGGGCGTATTTATTAGAT
AAAAGGCCAGCCGGGCTGCCCGACCTTTGGCGAATCATGATAACTTCACGAATCGCACGGCCTCGTGCCGGCGATGTTTC
ATTCAAATTTCTGCCCTATCAACTTTCGATGGTAGGATAGAGGCCTACCATGGTGGTAACGGGTGACGGAGGATTAGGGT
TCGATTCCGGAGAGGGAGCCTGAGAAACGGCTACCACATCCAAGGAAGGCAGCAGGCGCGCAAATTACCCAATCCCGACA
CGGGGAGGTAGTGACAATAAATAACAATA-CCGGGCATCTGGTAATTGGAATGAGTACAATCTAAACCCCTTAACGAGTA
TCCATTGGAGGGCAAGTCTGGTGCCAGCAGCCGCGGTAATTCCAGCTCCAATAGCGTATATTTAAGTTGTTGCAGTTAAA
AAGCTCGTAGTTGGATTTCGGGTGGGTTCCAGCGGTCTGCCTCTGGTATGTACTGCTGTGGCTCACCTTTCTGCCGGGGA
CGGGCTCCTGGGCTTTACTGTCCGGGACTCGGAATCGGCGTGGTTACTTTGAGTAAATTAGAGTGTTCAAAGCAAGCCTA
CGCTCTGAATACATTAGCATGGAATAACACGATAGGACTCTGGCCTATCTTGTTGGTCTGTAGGACCGGAGTAATGATTA
AGAGGGACAGTCGGGGGCATTCGTATTTCATTGTCAGAGGTGAAATTCTTGGATTTATGAAAGACGAACTTCTGCGAAAG
CATTTGCCAAGGATGTTTTCATTAATCAAGAACGAAAGTTGGGGGCTCGAAGACGATTAGATACCGTCGTAGTCTCAACC
ATAAACGATGCCGACTAGGGATTGGCAGGTGTTTTATTGATGACCCTGCCAGCACCTTATGAGAAATCA-AAGTTTTTGG
GTTCCGGGGGGAGTATGGTCGCAAGGCTGAAACTTAAAGGAATTGACGGAAGGGCACCACCAGGCGTGGAGCCTGCGGCT
TAATTTGACTCAACACGGGAAAACTTACCAGGTCCAGACACGGGAAGGATTGACAGATTGAGAGCTCTTTCTTGATTCTG
TGGGTGGTGGTGCATGGCCGTTCTTAGTTGGTGGGTTGCCTTGTCAGGTTGATTCCGGTAACGAACGAGACCTCAGCCTG
CTAAATAGTATTCGCCTGACTTCTTAGAGGGACTATTGGCGTTTAGCCAATGGAAGTGTGAGGCAATAACAGGTCTGTGA
TGCCCTTAGATGTTCTGGGCCGCACGCGCGCTACACTGATGCATTCAACGAGCCTACCCTTGGCCGAGAGGTCCGGGTAA
TCTTCGAAACTGCATCGTGATGGGGATAGATTATTGCAATTATTAGTCTTCAACGAGGAATGCCTAGTAAGCGCAAGTCA
TCAGCTTGCGTTGATTACGTCCCTGCCCTTTGTACACACCGCCCGTCGCTCCTACCGATTGGGTGTGCTGGTGAAGTGTT
CGGATTG----------------------------------------------
>CCAP11-127
---------------------------------------------------------------------------GATGG
TACCACTCGGATAACCGTAGTAATTCTAGAGCTAATACGTGCGTAAACCCCGACTTCTGGAAGGGGCGTATTTATTAGAT
AAAAGGCCAGCCGGGCTGCCCGACCTTTGGCGAATCATGATAACTTCACGAATCGCACGGCCTCGTGCCGGCGATGTTTC
ATTCAAATTTCTGCCCTATCAACTTTCGATGGTAGGATAGAGGCCTACCATGGTGGTAACGGGTGACGGAGGATTAGGGT
TCGATTCCGGAGAGGGAGCCTGAGAAACGGCTACCACATCCAAGGAAGGCAGCAGGCGCGCAAATTACCCAATCCCGACA
CGGGGAGGTAGTGACAATAAATAACAATA-CCGGGCATCTGGTAATTGGAATGAGTACAATCTAAACCCCTTAACGAGTA
TCCATTGGAGGGCAAGTCTGGTGCCAGCAGCCGCGGTAATTCCAGCTCCAATAGCGTATATTTAAGTTGTTGCAGTTAAA
AAGCTCGTAGTTGGATTTCGGGTGGGTTCCAGCGGTCTGCCTCTGGTATGTACTGCTGTGGCTCACCTTTCTGCCGGGGA
CGGGCTCCTGGGCTTTACTGTCCGGGACTCGGAATCGGCGTGGTTACTTTGAGTAAATTAGAGTGTTCAAAGCAAGCCTA
CGCTCTGAATACATTAGCATGGAATAACACGATAGGACTCTGGCCTATCTTGTTGGTCTGTAGGACCGGAGTAATGATTA
AGAGGGACAGTCGGGGGCATTCGTATTTCATTGTCAGAGGTGAAATTCTTGGATTTATGAAAGACGAACTTCTGCGAAAG
CATTTGCCAAGGATGTTTTCATTAATCAAGAACGAAAGTTGGGGGCTCGAAGACGATTAGATACCGTCGTAGTCTCAACC
ATAAACGATGCCGACTAGGGATTGGCAGGTGTTTTATTGATGACCCTGCCAGCACCTTATGAGAAATCA-AAGTTTTTGG
GTTCCGGGGGGAGTATGGTCGCAAGGCTGAAACTTAAAGGAATTGACGGAAGGGCACCACCAGGCGTGGAGCCTGCGGCT
TAATTTGACTCAACACGGGAAAACTTACCAGGTCCAGACACGGGAAGGATTGACAGATTGAGAGCTCTTTCTTGATTCTG
TGGGTGGTGGTGCATGGCCGTTCTTAGTTGGTGGGTTGCCTTGTCAGGTTGATTCCGGTAACGAACGAGACCTCAGCCTG
CTAAATAGTATTCGCCTGACTTCTTAGAGGGACTATTGGCGTTTAGCCAATGGAAGTGTGAGGCAATAACAGGTCTGTGA
TGCCCTTAGATGTTCTGGGCCGCACGCGCGCTACACTGATGCATTCAACGAGCCTACCCTTGGCCGAGAGGTCCGGGTAA
TCTTCGAAACTGCATCGTGATGGGGATAGATTATTGCAATTATTAGTCTTCAACGAGGAATGCCTAGTAAGCGCAAGTCA
TCAGCTTGCGTTGATTACGTCCCTGCCCTTTGTACACACCGCCCGTCGCTCCTACCGATTGGGTGTGCTGGTGAAG----
-----------------------------------------------------
>BB_cul-A
CCATGCATGTCTAAGTATAAACTGCTT-ATACTGTGAAACCGCGAATGGCTCATTATATCAGTTATAATTTATTTGATGG
TACTACTCGGATAACCGTAGAAAATCTAGAGCTAATACGTGCGCACAACCCGACTTCTGGAAGGGTCGTATTTATTAGAT
AAAAGGCCAGCCGGGCCGCCCGACCTTCGGTGACTCATAATAACTTCACGAATCGCACGGCCTTGTGCCGGCGATGTTTC
ATTCAAATTTCTGCCCTATCAACTTTCGATGGTAGGATAGAGGCCTACCATGGTGGTAACGGGTGACGGAGGATTAGGGT
TCGATTCCGGAGAGGGAGCCTGAGAAACGGCTACCACATCCAAGGAAGGCAGCAGGCGCGCAAATTATCCAATCCCGGCA
CGGGGAGATAGTGACAATAAATAACAATACCGGGCGTTCTGGTAATTGGAATGAGTACAATTTAAATCCCTTAACGAGGA
TCCATTGGAGGGCAAGTCTGGTGCCAGCAGCCGCGGTAATTCCAGCTCCAATAGCGTATATTTAAGTTGTTGCAGTTGAA
AGGCTCGTAGTCGGAATTTAGCGCTTCCTCGATGGTCCGCCTCTGGTGTGCACTGTCGATGGTGTGCTCTCTGTCGGGGA
CGGGCTCCTGGGCTTTACTGTCTGGGACTCGGGCTCGACGTGGTTACTTTGAGTAAATTAGAGTGTTCAACGCAGGCGAT
CGCCCTGAATACATTAGCATGGAATAGCATGATAGGACTCTGGCCTATCTTGCTGGTCTGTAGGACCGGAGTAATGATTA
AGAGGGACAGTCGGGGGCATTCGTATTTCGTTGTCAGAGGTGAAATTCTTGGATTTACGAAAGACGAACATCTGCGAAAG
CATTTGCCAAGGATGTTTTCATTGATCAAGAACGAAAGTTGGGGGCTCGAAGACGATTAGATACCGTCGTAGTCTCAACC
ATAAACGATGCCGACCAGGGATTGGCGAGTGTTCTTTTGATGACCTCGCCAGCACCTTGAGAGAAATCATGAGTCTTTGG
GTTCCGGGGGGAGTATGGTCGCAAGGCTGAAACTTAAAGGAATTGACGGAAGGGCACCACCAGGCGTGGAGCCTGCGGCT
TAATTTGACTCAACACGGGGAAGCTTACCAGGTCCAGACACGGGAATGATGAACAGATTGAGAGCTCTTTTTTGATTCTG
TGGGTGGTGGTGCATGGCCGTTCTTAGTTGGTGGGTTGCCTTGTCAGGTTGATTCCGGTAACGAACGAGACCTCAGCCTG
CTAAATAATATCATCTCGGTTTCTTAGAGGGACTATTGGCGTTTAGTCAATTGAAGTGTGAGGCAATAACAGGTCTGTGA
TGCCCTTAGATGTTCTGGGCCGCACGCGCGCTACACTGATGCATTCAACGAGCCTATCCTTGGCCGAGAGGCCCGGGTAA
TCTTGGAAACTGCATCGTGATGGGGATAGATTATTGCAATTATTAGTCTTCAACGAGGAATGCCTAGTAAGCGCGAGTCA
TCAGCTCGCGTTGATTACGTCCCTGCCCTTTGTACACACCGCCCGTCGCTCCTACCGATTGGGTGTGCTGGTGAAGTGTT
CGGATTGGCTTCGGGTTGGCAACACGAGGCCGAAAAGAACATTAAACCCTCCC
>BB_cul-C1
CCATGCATGTCTAAGTATAAACTGCTT-ATACTGTGAAACCGCGAATGGCTCATTATATCAGTTATAATTTATTTGATGG
TACTACTCGGATAACCGTAGAAAATCTAGAGCTAATACGTGCGCACAACCCGACTTCTGGAAGGGTCGTATTTATTAGAT
AAAAGGCCAGCCGGGCCGCCCGACCTTCGGTGACTCATAATAACTTCACGAATCGCACGGCCTTGTGCCGGCGATGTTTC
ATTCAAATTTCTGCCCTATCAACTTTCGATGGTAGGATAGAGGCCTACCATGGTGGTAACGGGTGACGGAGGATTAGGGT
TCGATTCCGGAGAGGGAGCCTGAGAAACGGCTACCACATCCAAGGAAGGCAGCAGGCGCGCAAATTATCCAATCCCGGCA
CGGGGAGATAGTGACAATAAATAACAATACCGGGCGTTCTGGTAATTGGAATGAGTACAATTTAAATCCCTTAACGAGGA
TCCATTGGAGGGCAAGTCTGGTGCCAGCAGCCGCGGTAATTCCAGCTCCAATAGCGTATATTTAAGTTGTTGCAGTTGAA
AGGCTCGTAGTCGGAATTTAGCGCTTCCTCGATGGTCCGCCTCTGGTGTGCACTGTCGATGGTGTGCTCTCTGTCGGGGA
CGGGCTCCTGGGCTTTACTGTCTGGGACTCGGGCTCGACGTGGTTACTTTGAGTAAATTAGAGTGTTCAACGCAGGCGAT
CGCCCTGAATACATTAGCATGGAATAGCATGATAGGACTCTGGCCTATCTTGCTGGTCTGTAGGACCGGAGTAATGATTA
AGAGGGACAGTCGGGGGCATTCGTATTTCGTTGTCAGAGGTGAAATTCTTGGATTTACGAAAGACGAACATCTGCGAAAG
CATTTGCCAAGGATGTTTTCATTGATCAAGAACGAAAGTTGGGGGCTCGAAGACGATTAGATACCGTCGTAGTCTCAACC
ATAAACGATGCCGACCAGGGATTGGCGAGTGTTCTTTTGATGACCTCGCCAGCACCTTGAGAGAAATCATGAGTCTTTGG
GTTCCGGGGGGAGTATGGTCGCAAGGCTGAAACTTAAAGGAATTGACGGAAGGGCACCACCAGGCGTGGAGCCTGCGGCT
TAATTTGACTCAACACGGGGAAGCTTACCAGGTCCAGACACGGGAATGATGAACAGATTGAGAGCTCTTTTTTGATTCTG
TGGGTGGTGGTGCATGGCCGTTCTTAGTTGGTGGGTTGCCTTGTCAGGTTGATTCCGGTAACGAACGAGACCTCAGCCTG
CTAAATAATATCATCTCGGTTTCTTAGAGGGACTATTGGCGTTTAGTCAATTGAAGTGTGAGGCAATAACAGGTCTGTGA
TGCCCTTAGATGTTCTGGGCCGCACGCGCGCTACACTGATGCATTCAACGAGCCTATCCTTGGCCGAGAGGCCCGGGTAA
TCTTGGAAACTGCATCGTGATGGGGATAGATTATTGCAATTATTAGTCTTCAACGAGGAATGCCTAGTAAGCGCGAGTCA
TCAGCTCGCGTTGATTACGTCCCTGCCCTTTGTACACACCGCCCGTCGCTCCTACCGATTGGGTGTGCTGGTGAAGTGTT
CGGATTGGCTTCGGGTTGGCAACACGAGGCCGAAAAGAACATTAAACCCTCCC
>BF-4-5
CCATGCATGTCTAAGTATAAACTGCTT-ATACTGTGAAACCGCGAATGGCTCATTATATCTGTTATAATTTATTTGATGG
TACTACTCGGATAACCGTAGTAAATCTAGAGCTAATACGTGCGCACAACCCGACTTCTGGAAGGGTCGTATTTATTAGAT
AAAAGGCCAGCCGGGCCGCCCGACCTTCGGTGACTCATGATAACTTGACGAATCGCACGGCCTTGCGCCGGCGATGTTTC
ATTCAAATTTCAGCCCTATCAATTGTCGATGGTAGGATAGAGGCCTACCATGATGGTAACGGGTGACGGAGGATTAGGGT
TCGATTCCGGAGAGGGAGCCTGAGAAACGGCTACCACATCCAAGGAAGGCAGCAGGCGCGCAAATTACCCAATTCCGGTA
CGGAGAGGTAGTGACAAAAAATAACAATATCGGGCCTTCTGATAATTGGAATGAGTACAATCTAAATACCTTAACGAGGA
TCCATTGGAGGGCAAGTCTGGTGCCAGCAGCCGCGGTAATTCCAGCTCCAATAGCGTATATTTAAGTTGTTGCAGTTGAA
AGGCTCGTAGTCGGAATTTAGCGCTTTCTCGATGGTCCGCCTCTGGTGTGCACTGTCGATGATGTGCTTTCTGTCGGGGA
CGGGCTCCTGGGCTTAATTGTTTGGGACTCGGGCTCGGCGTGGTTACTTTGAGTAAATTAGAGTGTTCAAAGCAGGCGAT
CGCCCTGAATACATTAGCATGGAATAGCATGATAGGACTCTGGCCTATCTTGCTGGTCTGTAGGACCGGAGTAATGATTA
AGAGGGACAGTCGGGGGCATTCGTATTTCGTTGTCAGAGGTGAAATTCTTGGATTTACGAAAGACGAACATCTGCGAAAG
CATTTGCCAAGGATGTTTTCATTGATCAAGAACGAAAGTTGGGGGCTCGAAGACGATTAGATACCGTCGTAGTCTCAACC
ATAAACGATGCCGACCAGGGATTGGCGAGCGTTCTTTTGATGACCTCGCCAGCACCTTGAGAGAAATCA-GAGTCTTTGG
GTTCCGGGGGGAGTATGGTCGCAAGGCTGAAACTTAAAGGAATTGACGGAAGGGCACCACCAGGCGTGGAGCCTGCGGCT
TAATTTGACTCAACACGGGGAACCTTACCAGGTCCAGACACGGGAATGATGAACAGATTGAGAGCTCTTTTTTGATTCTG
TGGGTGGTGGTGCATGGCCGTTCTTAGTTGGTGGGTTGCCTTGTCAGGTTGATTCCGGTAACGAACGAGACCTCAGCCTG
CTAAATAATATCGTCTCGGTTTCTTAGAGGGACTATTGACGTTTAGTCAATGTAAGTGTGAGGCAATAACAGGTCTGTGA
TGCCCTTCGATGTTCTGGGCCGCACGCGCGCTACACTGATGCATTCAACGAGCCCATCCTTGGCCGAGAGGCCCGGGTAA
TCTTGGAAACTGCATCGTGATGGGGATAGATCATTGCAATTATTGGTCTTCAACGAGGAATGCCTAGTAAGCGCGAGTCA
TCAGCTCGCGTTGATTACGTCCCTGCCCTTTGTACACACCGCCCGTCGCTCCTACCGATTGGGTGTGCTGGTGAAGTGAT
CGGATTGGATTCGAGCTGGCAACACGGAACCGAGAAGATCATTAAACCCTCCC
>BB_cul-c1-1
CCATGCATGTCTAAGTATAAACTGCTT-ATACTGTGAAACCGCGAATGGCTCATTATATCAGTTATAATTTATTTGATGG
TACTACTCGGATAACCGTAGAAAATCTAGAGCTAATACGTGCGCACAACCCGACTTCTGGAAGGGTCGTATTTATTAGAT
AAAAGGCCAGCCGGGCCGCCCGACCTTCGGTGACTCATAATAACTTCACGAATCGCACGGCCTTGTGCCGGCGATGTTTC
ATTCAAATTTCTGCCCTATCAACTTTCGATGGTAGGATAGAGGCCTACCATGGTGGTAACGGGTGACGGAGGATTAGGGT
TCGATTCCGGAGAGGGAGCCTGAGAAACGGCTACCACATCCAAGGAAGGCAGCAGGCGCGCAAATTATCCAATCCCGGCA
CGGGGAGATAGTGACAATAAATAACAATACCGGGCGTTCTGGTAATTGGAATGAGTACAATTTAAATCCCTTAACGAGGA
TCCATTGGAGGGCAAGTCTGGTGCCAGCAGCCGCGGTAATTCCAGCTCCAATAGCGTATATTTAAGTTGTTGCAGTTGAA
AGGCTCGTAGTCGGAATTTAGCGCTTCCTCGATGGTCCGCCTCTGGTGTGCACTGTCGATGGTGTGCTCTCTGTCGGGGA
CGGGCTCCTGGGCTTTACTGTCTGGGACTCGGGCTCGACGTGGTTACTTTGAGTAAATTAGAGTGTTCAACGCAGGCGAT
CGCCCTGAATACATTAGCATGGAATAGCATGATAGGACTCTGGCCTATCTTGCTGGTCTGTAGGACCGGAGTAATGATTA
AGAGGGACAGTCGGGGGCATTCGTATTTCGTTGTCAGAGGTGAAATTCTTGGATTTACGAAAGACGAACATCTGCGAAAG
CATTTGCCAAGGATGTTTTCATTGATCAAGAACGAAAGTTGGGGGCTCGAAGACGATTAGATACCGTCGTAGTCTCAACC
ATAAACGATGCCGACCAGGGATTGGCGAGTGTTCTTTTGATGACCTCGCCAGCACCTTGAGAGAAATCATGAGTCTTTGG
GTTCCGGGGGGAGTATGGTCGCAAGGCTGAAACTTAAAGGAATTGACGGAAGGGCACCACCAGGCGTGGAGCCTGCGGCT
TAATTTGACTCAACACGGGGAAGCTTACCAGGTCCAGACACGGGAATGATGAACAGATTGAGAGCTCTTTTTTGATTCTG
TGGGTGGTGGTGCATGGCCGTTCTTAGTTGGTGGGTTGCCTTGTCAGGTTGATTCCGGTAACGAACGAGACCTCAGCCTG
CTAAATAATATCATCTCGGTTTCTTAGAGGGACTATTGGCGTTTAGTCAATTGAAGTGTGAGGCAATAACAGGTCTGTGA
TGCCCTTAGATGTTCTGGGCCGCACGCGCGCTACACTGATGCATTCAACGAGCCTATCCTTGGCCGAGAGGCCCGGGTAA
TCTTGGAAACTGCATCGTGATGGGGATAGATTATTGCAATTATTAGTCTTCAACGAGGAATGCCTAGTAAGCGCGAGTCA
TCAGCTCGCGTTGATTACGTCCCTGCCCTTTGTACACACCGCCCGTCGCTCCTACCGATTGGGTGTGCTGGTGAAGTGTT
CGGATTGGCTTCGGGTTGGCAACACGAGGCCGAAAAGAACATTAAACCCTCCC
>BB_cul-H
CCATGCATGTCTAAGTATAAACTGCTT-ATACTGTGAAACCGCGAATGGCTCATTATATCAGTTATAATTTATTTGATGG
TACTACTCGGATAACCGTAGAAAATCTAGAGCTAATACGTGCGCACAACCCGACTTCTGGAAGGGTCGTATTTATTAGAT
AAAAGGCCAGCCGGGCCGCCCGACCTTCGGTGACTCATAATAACTTCACGAATCGCACGGCCTTGTGCCGGCGATGTTTC
ATTCAAATTTCTGCCCTATCAACTTTCGATGGTAGGATAGAGGCCTACCATGGTGGTAACGGGTGACGGAGGATTAGGGT
TCGATTCCGGAGAGGGAGCCTGAGAAACGGCTACCACATCCAAGGAAGGCAGCAGGCGCGCAAATTATCCAATCCCGGCA
CGGGGAGATAGTGACAATAAATAACAATACCGGGCGTTCTGGTAATTGGAATGAGTACAATTTAAATCCCTTAACGAGGA
TCCATTGGAGGGCAAGTCTGGTGCCAGCAGCCGCGGTAATTCCAGCTCCAATAGCGTATATTTAAGTTGTTGCAGTTGAA
AGGCTCGTAGTCGGAATTTAGCGCTTCCTCGATGGTCCGCCTCTGGTGTGCACTGTCGATGGTGTGCTCTCTGTCGGGGA
CGGGCTCCTGGGCTTTACTGTCTGGGACTCGGGCTCGACGTGGTTACTTTGAGTAAATTAGAGTGTTCAACGCAGGCGAT
CGCCCTGAATACATTAGCATGGAATAGCATGATAGGACTCTGGCCTATCTTGCTGGTCTGTAGGACCGGAGTAATGATTA
AGAGGGACAGTCGGGGGCATTCGTATTTCGTTGTCAGAGGTGAAATTCTTGGATTTACGAAAGACGAACATCTGCGAAAG
CATTTGCCAAGGATGTTTTCATTGATCAAGAACGAAAGTTGGGGGCTCGAAGACGATTAGATACCGTCGTAGTCTCAACC
ATAAACGATGCCGACCAGGGATTGGCGAGTGTTCTTTTGATGACCTCGCCAGCACCTTGAGAGAAATCATGAGTCTTTGG
GTTCCGGGGGGAGTATGGTCGCAAGGCTGAAACTTAAAGGAATTGACGGAAGGGCACCACCAGGCGTGGAGCCTGCGGCT
TAATTTGACTCAACACGGGGAAGCTTACCAGGTCCAGACACGGGAATGATGAACAGATTGAGAGCTCTTTTTTGATTCTG
TGGGTGGTGGTGCATGGCCGTTCTTAGTTGGTGGGTTGCCTTGTCAGGTTGATTCCGGTAACGAACGAGACCTCAGCCTG
CTAAATAATATCATCTCGGTTTCTTAGAGGGACTATTGGCGTTTAGTCAATTGAAGTGTGAGGCAATAACAGGTCTGTGA
TGCCCTTAGATGTTCTGGGCCGCACGCGCGCTACACTGATGCATTCAACGAGCCTATCCTTGGCCGAGAGGCCCGGGTAA
TCTTGGAAACTGCATCGTGATGGGGATAGATTATTGCAATTATTAGTCTTCAACGAGGAATGCCTAGTAAGCGCGAGTCA
TCAGCTCGCGTTGATTACGTCCCTGCCCTTTGTACACACCGCCCGTCGCTCCTACCGATTGGGTGTGCTGGTGAAGTGTT
CGGATTGGCTTCGGGTTGGCAACACGAGGCCGAAAAGAACATTAAACCCTCCC
>BB_cul-J
CCATGCATGTCTAAGTATAAACTGCTT-ATACTGTGAAACCGCGAATGGCTCATTATATCAGTTATAATTTATTTGATGG
TACTACTCGGATAACCGTAGAAAATCTAGAGCTAATACGTGCGCACAACCCGACTTCTGGAAGGGTCGTATTTATTAGAT
AAAAGGCCAGCCGGGCCGCCCGACCTTCGGTGACTCATAATAACTTCACGAATCGCACGGCCTTGTGCCGGCGATGTTTC
ATTCAAATTTCTGCCCTATCAACTTTCGATGGTAGGATAGAGGCCTACCATGGTGGTAACGGGTGACGGAGGATTAGGGT
TCGATTCCGGAGAGGGAGCCTGAGAAACGGCTACCACATCCAAGGAAGGCAGCAGGCGCGCAAATTATCCAATCCCGGCA
CGGGGAGATAGTGACAATAAATAACAATACCGGGCGTTCTGGTAATTGGAATGAGTACAATTTAAATCCCTTAACGAGGA
TCCATTGGAGGGCAAGTCTGGTGCCAGCAGCCGCGGTAATTCCAGCTCCAATAGCGTATATTTAAGTTGTTGCAGTTGAA
AGGCTCGTAGTCGGAATTTAGCGCTTCCTCGATGGTCCGCCTCTGGTGTGCACTGTCGATGGTGTGCTCTCTGTCGGGGA
CGGGCTCCTGGGCTTTACTGTCTGGGACTCGGGCTCGACGTGGTTACTTTGAGTAAATTAGAGTGTTCAACGCAGGCGAT
CGCCCTGAATACATTAGCATGGAATAGCATGATAGGACTCTGGCCTATCTTGCTGGTCTGTAGGACCGGAGTAATGATTA
AGAGGGACAGTCGGGGGCATTCGTATTTCGTTGTCAGAGGTGAAATTCTTGGATTTACGAAAGACGAACATCTGCGAAAG
CATTTGCCAAGGATGTTTTCATTGATCAAGAACGAAAGTTGGGGGCTCGAAGACGATTAGATACCGTCGTAGTCTCAACC
ATAAACGATGCCGACCAGGGATTGGCGAGTGTTCTTTTGATGACCTCGCCAGCACCTTGAGAGAAATCATGAGTCTTTGG
GTTCCGGGGGGAGTATGGTCGCAAGGCTGAAACTTAAAGGAATTGACGGAAGGGCACCACCAGGCGTGGAGCCTGCGGCT
TAATTTGACTCAACACGGGGAAGCTTACCAGGTCCAGACACGGGAATGATGAACAGATTGAGAGCTCTTTTTTGATTCTG
TGGGTGGTGGTGCATGGCCGTTCTTAGTTGGTGGGTTGCCTTGTCAGGTTGATTCCGGTAACGAACGAGACCTCAGCCTG
CTAAATAATATCATCTCGGTTTCTTAGAGGGACTATTGGCGTTTAGTCAATTGAAGTGTGAGGCAATAACAGGTCTGTGA
TGCCCTTAGATGTTCTGGGCCGCACGCGCGCTACACTGATGCATTCAACGAGCCTATCCTTGGCCGAGAGGCCCGGGTAA
TCTTGGAAACTGCATCGTGATGGGGATAGATTATTGCAATTATTAGTCTTCAACGAGGAATGCCTAGTAAGCGCGAGTCA
TCAGCTCGCGTTGATTACGTCCCTGCCCTTTGTACACACCGCCCGTCGCTCCTACCGATTGGGTGTGCTGGTGAAGTGTT
CGGATTGGCTTCGGGTTGGCAACACGAGGCCGAAAAGAACATTAAACCCTCCC
>Hb_cul-rk
CCATGCATGTCTAAGTATAAACTGCTT-ATACTGTGAAACCGCGAATGGCTCATTATATCTGTTATAATTTATTTGATGG
TACAACTCGGATAACCGTAGTAAATCTAGAGCTAATACGTGCGCACAACCCGACTTCTGGAAGGGTCGTATTTATTAGAT
AAAAGGCCAGCCGGGCCGCCCGACCTTCGGTGACTCATGATAACTTGACGAATCGCACGGCCTTGTGCCGGCGATGTTTC
ATTCAAATTTCAGCCCTATCAATTGTCGATGGTAGGATAGAGGCCTACCATGATGGTAACGGGTGACGGAGGATTAGGGT
TCGATTCCGGAGAGGGAGCCTGAGAAACGGCTACCACATCCAAGGAAGGCAGCAGGCGCGCAAATTACCCAATTCCGGTA
CGGAGAGGTAGTGACAAAAAATAACAATATCGGGCCTTCTGATAATTGGAATGAGTACAATTTAAATACCTTAACGAGGA
TCCATTGGAGGGCAAGTCTGGTGCCAGCAGCCGCGGTAATTCCAGCTCCAATAGCGTATATTTAAGTTGTTGCAGTTGAA
AGGCTCGTAGTCGGAATTTAGCGCTTTCTCGATGGTCCGCCTCTGGTGTGCACTGTCGACGATGTGCTTTCTGTCGGGGA
CGTGTTCCTGGGCTTAACTGTCTGGGACTCGGGCTCGGCGTGGTTACTTTGAGTAAATTAGAGTGTTCAAAGCAGGCGAT
CGCCCTGAATACATTAGCATGGAATAGCATGATAGGACTCTGGCCTATCTTGCTGGTCTGTAGGACCGGAGTAATGATTA
AGAGGGACAGTCGGGGGCATTCGTATTTCGTTGTCAGAGGTGAAATTCTTGGATTTACGAAAGACGAACATCTGCGAAAG
CATTTGCCAAGGATGTTTTCATTGATCAAGAACGAAAGTTGGGGGCTCGAAGACGATTAGATACCGTCGTAGTCTCAACC
ATAAACGATGCCGACCAGGGATTGGCGAGCGTTCTTTTGATGACCTCGCCAGCACCTTGAGAGAAATCA-GAGTCTTTGG
GTTCCGGGGGGAGTATGGTCGCAAGGCTGAAACTTAAAGGAATTGACGGAAGGGCACCACCAGGCGTGGAGCCTGCGGCT
TAATTTGACTCAACACGGGGAACCTTACCAGGTCCAGACACGGGAATGATGAACAGATTGAGAGCTCTTTTTTGATTCTG
TGGGTGGTGGTGCATGGCCGTTCTTAGTTGGTGGGTTGCCTTGTCAGGTTGATTCCGGTAACGAACGAGACCTCAGCCTG
CTAAATAATATCGTCTCGGTTTCTTAGAGGGACTATTGACGTTTAGTCAATGTAAGTGTGAGGCAATAACAGGTCTGTGA
TGCCCTTCGATGTTCTGGGCCGCACGCGCGCTACACTGATGCATTCAACGAGCCTATCCTTGGCCGAGAGGTCCGGGTAA
TCTTGAAAACTGCATCGTGATGGGGATAGATCATTGCAATTATTGGTCTTCAACGAGGAATGCCTAGTAAGCGCGAGTCA
TCAGCTCGCGTTGATTACGTCCCTGCCCTTTGTACACACCGCCCGTCGCTCCTACCGATTGGGTGTGCTGGTGAAGTGAT
CGGATTGGATTCGAGCTGGCAACACGGAACCGAGAAGATCATTAAACCCTCCC
>BB_cul-B
----GCATGTCTAAGTATAAACTGCTT-ATACTGTGAAACCGCGAATGGCTCATTATATCAGTTATAATTTATTTGATGG
TACTACTCGGATAACCGTAGAAAATCTAGAGCTAATACGTGCGCACAACCCGACTTCTGGAAGGGTCGTATTTATTAGAT
AAAAGGCCAGCCGGGCCGCCCGACCTTCGGTGACTCATAATAACTTCACGAATCGCACGGCCTTGTGCCGGCGATGTTTC
ATTCAAATTTCTGCCCTATCAACTTTCGATGGTAGGATAGAGGCCTACCATGGTGGTAACGGGTGACGGAGGATTAGGGT
TCGATTCCGGAGAGGGAGCCTGAGAAACGGCTACCACATCCAAGGAAGGCAGCAGGCGCGCAAATTATCCAATCCCGGCA
CGGGGAGATAGTGACAATAAATAACAATACCGGGCGTTCTGGTAATTGGAATGAGTACAATTTAAATCCCTTAACGAGGA
TCCATTGGAGGGCAAGTCTGGTGCCAGCAGCCGCGGTAATTCCAGCTCCAATAGCGTATATTTAAGTTGTTGCAGTTGAA
AGGCTCGTAGTCGGAATTTAGCGCTTCCTCGATGGTCCGCCTCTGGTGTGCACTGTCGATGGTGTGCTCTCTGTCGGGGA
CGGGCTCCTGGGCTTTACTGTCTGGGACTCGGGCTCGACGTGGTTACTTTGAGTAAATTAGAGTGTTCAACGCAGGCGAT
CGCCCTGAATACATTAGCATGGAATAGCATGATAGGACTCTGGCCTATCTTGCTGGTCTGTAGGACCGGAGTAATGATTA
AGAGGGACAGTCGGGGGCATTCGTATTTCGTTGTCAGAGGTGAAATTCTTGGATTTACGAAAGACGAACATCTGCGAAAG
CATTTGCCAAGGATGTTTTCATTGATCAAGAACGAAAGTTGGGGGCTCGAAGACGATTAGATACCGTCGTAGTCTCAACC
ATAAACGATGCCGACCAGGGATTGGCGAGTGTTCTTTTGATGACCTCGCCAGCACCTTGAGAGAAATCATGAGTCTTTGG
GTTCCGGGGGGAGTATGGTCGCAAGGCTGAAACTTAAAGGAATTGACGGAAGGGCACCACCAGGCGTGGAGCCTGCGGCT
TAATTTGACTCAACACGGGGAAGCTTACCAGGTCCAGACACGGGAATGATGAACAGATTGAGAGCTCTTTTTTGATTCTG
TGGGTGGTGGTGCATGGCCGTTCTTAGTTGGTGGGTTGCCTTGTCAGGTTGATTCCGGTAACGAACGAGACCTCAGCCTG
CTAAATAATATCATCTCGGTTTCTTAGAGGGACTATTGGCGTTTAGTCAATTGAAGTGTGAGGCAATAACAGGTCTGTGA
TGCCCTTAGATGTTCTGGGCCGCACGCGCGCTACACTGATGCATTCAACGAGCCTATCCTTGGCCGAGAGGCCCGGGTAA
TCTTGGAAACTGCATCGTGATGGGGATAGATTATTGCAATTATTAGTCTTCAACGAGGAATGCCTAGTAAGCGCGAGTCA
TCAGCTCGCGTTGATTACGTCCCTGCCCTTTGTACACACCGCCCGTCGCTCCTACCGATTGGGTGTGCTGGTGAAGTGTT
CGGATTGGCTTCGGGTTGGCAACACGAGGCCGAAAAGAACATTAAACCCTCCC
>R-a1_R24-1_
CCATGCATGTCTAAGTATAAACTGCTT-ATACTGTGAAACCGCGAATGGCTCATTATATCAGTTATAATTTATTTGATGG
TACAACTCGGATAACCGTAGTAATTCTAGAGCTAATACGTGCGCACAACCCGACTTCTGGAAGGGTCGTATTTATTAGAT
AAAAGGCCGGCCGGGCCGCCCGACTTACGGTGACTCATGATAACTCCACGAATCGCACGGCCTTGCGCCGGCGATGTTTC
ATTCAAATTTCTGCCCTATCAACTTTCGATGGTAGGATAGAGGCCTACCATGGTGGTAACGGGTGACGGAGGATTAGGGT
TCGATTCCGGAGAGGGAGCCTGAGAAACGGCTACCACATCCAAGGAAGGCAGCAGGCGCGTAAATTATCCAATCCCGGCA
CGGGGAGATAGTGACAATACATAACAATACTGGGCCTTCTGGTAATTGGAATGAGTACAATTTAAATCCCTTAACGAGGA
TCCATTGGAGGGCAAGTCTGGTGCCAGCAGCCGCGGTAATTCCAGCTCCAATAGCGTATATTTAAGTTGTTGCAGTTGAA
AGGCTCGTAGTCGGAATTTAGCGCTTCCTCGACGGTCCGCCTCTGGTGTGCACTGTTGATGGTGTGCTCTCTGTCGGGGA
CGGGCTCCTGGGCTTCACTGTCTGGGACTCGGGCTCGACGTGGTTACTTTGAGTAAATTAGAGTGTTCAACGCAGGCGAT
CGCCCTGAATACATTAGCATGGAATAGCATGATAGGACTCTGGCCTATCTTGCTGGTCTGTAGGACCGGAGTAATGATTA
AGAGGGACAGTCGGGGGCATTCGTATTTCGTTGTCAGAGGTGAAATTCTTGGATTTACGAAAGACGAACATCTGCGAAAG
CATTTGCCAAGGATGTTTTCATTGATCAAGAACGAAAGTTGGGGGCTCGAAGACGATTAGATACCGTCGTAGTCTCAACC
ATAAACGATGCCGACCAGGGATTGGCGAGCGTTCTTTTGATGACCTCGCCAGCACCTTGAGAGAAATCATGAGTCTTTGG
GTTCCGGGGGGAGTATGGTCGCAAGGCTGAAACTTAAAGGAATTGACGGAAGGGCACCACCAGGCGTGGAGCCTGCGGCT
TAATTTGACTCAACACGGGGAAGCTTACCAGGTCCAGACACGGGAATGATGAACAGATTAAGAGCTCTTTTTTGATTCTG
TGGGTGGTGGTGCATGGCCGTTCTTAGTTGGTGGGTTGCCTTGTCAGGTTGATTCCGGTAACGAACGAGACCTCAGCCTG
CTAAATAATATCGTCTCGGTTTCTTAGAGGGACTATCGACGTTTAGTCAATGGAAGTGTGAGGCAATAACAGGTCTGTGA
TGCCCTTAGATGTTCTGGGCCGCACGCGCGCTACACTGATGCATTCAACGAGCCTATCCTTGGCCGAGAGGCCCGGGTAA
TCTTGGAAACTGCATCGTGATGGGGATAGATTATTGCAATTATTAGTCTTCAACGAGGAATGCCTAGTAAGCGCGAGTCA
TCAGCTCGCGTTGATTACGTCCCTGCCCTTTGTACACACCGCCCGTCGCTCCTACCGATTGGGTGTGCTGGTGAAGTGTT
CGGATTGGCTCCGGGTTGGCAACACGAGGCCGAAAAGAACATTAAACCCTCCC
>R-a2_R24-2_
CCATGCATGTCTAAGTATAAACTGCTT-ATACTGTGAAACCGCGAATGGCTCATTATATCAGTTATAATTTATTTGATGG
TACAACTCGGATAACCGTAGTAATTCTAGAGCTAATACGTGCGCACAACCCGACTTCTGGAAGGGTCGTATTTATTAGAT
AAAAGGCTGGCCGGGCCGCCCGACTTACGGTGACTCATGATAACTCCACGAATCGCACGGCCTTGCGCCGGCGATGTTTC
ATTCAAATTTCTGCCCTATCAACTTTCGATGGTAGGATAGAGGCCTACCATGGTGGTAACGGGTGACGGAGGATTAGGGT
TCGATTCCGGAGAGGGAGCCTGAGAAACGGCTACCACATCCAAGGAAGGCAGCAGGCGCGTAAATTATCCAATCCCGGCA
CGGGGAGATAGTGACAATACATAACAATACTGGGCCTTCTGGTAATTGGAATGAGTACAATTTAAATCCCTTAACGAGGA
TCCATTGGAGGGCAAGTCTGGTGCCAGCAGCCGCGGTAATTCCAGCTCCAATAGCGTATATTTAAGTTGTTGCAGTTGAA
AGGCTCGTAGTCGGAATTTAGCGCTTCCTCGACGGTCCGCCTCTGGTGTGCACTGTTGATGGTGTGCTCTCTGTCGGGGA
CGGGCTCCTGGGCTTCACTGTCTGGGACTCGGGCTCGACGTGGTTACTTTGAGTAAATTAGAGTGTTCAACGCAGGCGAT
CGCCCTGAATACATTAGCATGGAATAGCATGACAGGACTCTGGCCTATCTTGCTGGTCTGTAGGACCGGAGTAATGATTA
AGAGGGACAGTCGGGGGCATTCGTATTTCGTTGTCAGAGGTGAAATTCTTGGATTTACGAAAGACGAACATCTGCGAAAG
CATTTGCCAAGGATGTTTTCATTGATCAAGAACGAAAGTTGGGGGCTCGAAGACGATTAGATACCGTCGTAGTCTCAACC
ATAAACGATGCCGACCAGGGATTGGCGAGCGTTCTTTTGATGACCTCGCCAGCACCTTGAGAGAAATCATGAGTCTTTGG
GTTCCGGGGGGAGTATGGTCGCAAGGCTGAAACTTAAAGGAATTGACGGAAGGGCACCACCAGGCGTGGAGCCTGCGGCT
TAATTTGACTCAACACGGGGAAGCTTACCAGGTCCAGACACGGGAATGATGAACAGATTGAGAGCTCTTTTTTGATTCTG
TGGGTGGTGGTGCATGGCCGTTCTTAGTTGGTGGGTTGCCTTGTCAGGTTGATTCCGGTAACGAACGAGACCTCAGCCTG
CTAAATAATATCGTCTCGGTTTCTTAGAGGGACTATCGACGTTTAGTCAATGGAAGTGTGAGGCAATAACAGGTCTGTGA
TGCCCTTAGATGTTCTGGGCCGCACGCGCGCTACACTGATGCATTCAACGAGCCTATCCTTGGCCGAGAGGCCCGGGTAA
TCTTGGAAACTGCATCGTGATGGGGATAGATTATTGCAATTATTAGTCTTCAACGAGGAATGCCTAGTAAGCGCGAGTCA
TCAGCTCGCGTTGATTACGTCCCTGCCCTTTGTACACACCGCCCGTCGCTCCTACCGATTGGGTGTGCTGGTGAAGTGTT
CGGATTGGCTCCGGATTGGCAACACGAGGCCGAAAAGAACATTAAACCCTCCC
>R-a3_R24-3_
CCATGCATGTCTAAGTATAAACTGCTT-ATACTGTGAAACCGCGAATGGCTCATTATATCAGTTATAATTTATTTGATGG
TACAACTCGGATAACCGTAGTAATTCTAGAGCTAATACGTGCGCACAACCCGACTTCTGGAAGGGTCGTATTTATTAGAT
AAAAGGCCGGCCGGGCCGCCCGACTTACGGTGACTCATGATAACTCCACGAATCGCACGGCCTTGCGCCGGCGATGTTTC
ATTCAAATTTCTGCCCTATCAACTTTCGATGGTAGGATAGAGGCCTACCATGGTGGTAACGGGTGACGGAGGATTAGGGT
TCGATTCCGGAGAGGGAGCCTGAGAAACGGCTACCACATCCAAGGAAGGCAGCAGGCGCGTAAATTATCCAATCCCGGCA
CGGGGAGATAGTGACAATACATAACAATACTGGGCCTTCTGGTAATTGGAATGAGTACAATTTAAATCCCTTAACGAGGA
TCCATTGGAGGGCAAGTCTGGTGCCAGCAGCCGCGGTAATTCCAGCTCCAATAGCGTATATTTAAGTTGTTGCAGTTGAA
AGGCTCGTAGTCGGAATTTAGCGCTTCCTCGACGGTCCGCCTCTGGTGTGCACTGTTGATGGTGTGCTCTCTGTCGGGGA
CGGGCTCCTGGGCTTCACTGTCTGGGACTCGGGCTCGACGTGGTTACTTTGAGTAAATTAGAGTGTTCAACGCAGGCGAT
CGCCCTGAATACATTAGCATGGAATAGCATGATAGGACTCTGGCCTATCTTGCTGGTCTGTAGGACCGGAGTAATGATTA
AGAGGGACAGTCGGGGGCATTCGTATTTCGTTGTCAGAGGTGAAATTCTTGGATTTACGAAAGACGAACATCTGCGAAAG
CATTTGCCAAGGATGTTTTCATTGATCAAGAACGAAAGTTGGGGGCTCGAAGACGATTAGATACCGTCGTAGTCTCAACC
ATAAACGATGCCGACCAGGGATTGGCGAGCGTTCTTTTGATGACCTCGCCAGCACCTTGAGAGAAATCATGAGTCTTTGG
GTTCCGGGGGGAGTATGGTCGCAAGGCTGAAACTTAAAGGAATTGACGGAAGGGCACCACCAGGCGTGGAGCCTGCGGCT
TAATTTGACTCAACACGGGGAAGCTTACCAGGTCCAGACACGGGAATGATGAACAGATTGAGAGCTCTTTTTTGATTCTG
TGGGTGGTGGTGCATGGCCGTTCTTAGTTGGTGGGTTGCCTTGTCAGGTTGATTCCGGTAACGAACGAGACCTCAGCCTG
CTAAATAATATCGTCTCGGTTTCTTAGAGGGACTATCGACGTTTAGTCAATGGAAGTGTGAGGCAATAACAGGTCTGTGA
TGCCCTTAGATGTTCTGGGCCGCACGCGCGCTACACTGATGCATTCAACGAGCCTATCCTTGGCCGAGAGGCCCGGGTAA
TCTTGGAAACTGCATCGTGATGGGGATAGATTATTGCAATTATTAGTCTTCAACGAGGAATGCCTAGTAAGCGCGAGTCA
TCAGCTCGCGTTGATTACGTCCCTGCCCTTTGTACACACCGCCCGTCGCTCCTACCGATTGGGTGTGCTGGTGAAGTGTT
CGGATTGGCTCCGGGTTGGCAACACGAGGCCGAAAAGAACATTAAACCCTCCC
>R-a4_R24-5_
CCATGCATGTCTAAGTATAAACTGCTT-ATACTGTGAAACCGCGAATGGCTCATTATATCAGTTATAATTTATTTGATGG
TACAACTCGGATAACCGTAGTAATTCTAGAGCTAATACGTGCGCACAACCCGACTTCTGGAAGGGTCGTATTTATTAGAT
AAAAGGCCGGCCGGGCCGCCCGACTTACGGTGACTCATGATAACTCCACGAATCGCACGGCCTTGCGCCGGCGATGTTTC
ATTCAAATTTCTGCCCTATCAACTTTCGATGGTAGGATAGAGGCCTACCATGGTGGTAACGGGTGACGGAGGATTAGGGT
TCGATTCCGGAGAGGGAGCCTGAGAAACGGCTACCACATCCAAGGAAGGCAGCAGGCGCGTAAATTATCCAATCCCGGCA
CGGGGAGATAGTGACAATACATAACAATACTGGGCCTTCTGGTAATTGGAATGAGTACAATTTAAATCCCTTAACGAGGA
TCCATTGGAGGGCAAGTCTGGTGCCAGCAGCCGCGGTAATTCCAGCTCCAATAGCGTATATTTAAGTTGTTGCAGTTGAA
AGGCTCGTAGTCGGAATTTAGCGCTTCCTCGACGGTCCGCCTCTGGTGTGCACTGTTGATGGTGTGCTCTCTGTCGGGGA
CGGGCTCCTGGGCTTCACTGTCTGGGACTCGGGCTCGACGTGGTTACTTTGAGTAAATTAGAGTGTTCAACGCAGGCGAT
CGCCCTGAATACATTAGCATGGAATAGCATGATAGGACTCTGGCCTATCTTGCTGGTCTGTAGGACCGGAGTAATGATTA
AGAGGGACAGTCGGGGGCATTCGTATTTCGTTGTCAGAGGTGAAATTCTTGGATTTACGAAAGACGAACATCTGCGAAAG
CATTTGCCAAGGATGTTTTCATTGATCAAGAACGAAAGTTGGGGGCTCGAAGACGATTAGATACCGTCGTAGTCTCAACC
ATAAACGATGCCGACCAGGGATTGGCGAGCGTTCTTTTGATGACCTCGCCAGCACCTTGAGAGAAATCATGAGTCTTTGG
GTTCCGGGGGGAGTATGGTCGCAAGGCTGAAACTTAAAGGAATTGACGGAAGGGCACCACCAGGCGTGGAGCCTGCGGCT
TAATTTGACTCAACACGGGGAAGCTTACCAGGTCCAGACACGGGAATGATGAACAGATTGAGAGCTCTTTTTTGATTCTG
TGGGTGGTGGTGCATGGCCGTTCTTAGTTGGTGGGTTGCCTTGTCAGGTTGATTCCGGTAACGAACGAGACCTCAGCCTG
CTAAATAATATCGTCTCGGTTTCTTAGAGGGACTATCGACGTTTAGTCAATGGAAGTGTGAGGCAATAACAGGTCTGTGA
TGCCCTTAGATGTTCTGGGCCGCACGCGCGCTACACTGATGCATTCAACGAGCCTATCCTTGGCCGAGAGGCCCGGGTAA
TCTTGGAAACTGCATCGTGATGGGGATAGATTATTGCAATTATTAGTCTTCAACGAGGAATGCCTAGTAAGCGCGAGTCA
TCAGCTCGCGTTGATTACGTCCCTGCCCTTTGTACACACCGCCCGTCGCTCCTACCGATTGGGTGTGCTGGTGAAGTGTT
CGGATTGGCTCCGGGTTGGCAACACGAGGCCGAAAAGAACATTAAACCCTCCC
>R-a5_R24-6_
CCATGCATGTCTAAGTATAAACTGCTT-ATACTGTGAAACCGCGAATGGCTCATTATATCAGTTATAATTTATTTGATGG
TACAACTCGGATAACCGTAGTAATTCTAGAGCTAATACGTGCGCACAACCCGACTTCTGGAAGGGTCGTATTTATTAGAT
AAAAGGCCGGCCGGGCCGCCCGACTTACGGTGACTCATGATAACTCCACGAATCGCACGGCCTTGCGCCGGCGATGTTTC
ATTCAAATTTCTGCCCTATCAACTTTCGATGGTAGGATAGAGGCCTACCATGGTGGTAACGGGTGACGGAGGATTAGGGT
TCGATTCCGGAGAGGGAGCCTGAGAAACGGCTACCACATCCAAGGAAGGCAGCAGGCGCGTAAATTATCCAATCCCGGCA
CGGGGAGATAGTGACAATACATAACAATACTGGGCCTTCTGGTAATTGGAATGAGTACAATTTAAATCCCTTAACGAGGA
TCCATTGGAGGGCAAGTCTGGTGCCAGCAGCCGCGGTAATTCCAGCTCCAATAGCGTATATTTAAGTTGTTGCAGTTGAA
AGGCTCGTAGTCGGAATTTAGCGCTTCCTCGACGGTCCGCCTCTGGTGTGCACTGTTGATGGTGTGCTCTCTGTCGGGGA
CGGGCTCCTGGGCTTAACTGTCTGGGACTCGGGCTCGACGTGGTTACTTTGAGTAAATTAGAGTGTTCAACGCAGGCGAT
CGCCCTGAATACATTAGCATGGAATAGCATGATAGGACTCTGGCCTATCTTGCTGGTCTGTAGGACCGGAGTAATGATTA
AGAGGGACAGTCGGGGGCATTCGTATTTCGTTGTCAGAGGTGAAATTCTTGGATTTACGAAAGACGAACATCTGCGAAAG
CATTTGCCAAGGATGTTTTCATTGATCAAGAACGAAAGTTGGGGGCTCGAAGACGATTAGATACCGTCGTAGTCTCAACC
ATAAACGATGCCGACCAGGGATTGGCGAGCGTTCTTTTGATGACCTCGCCAGCACCTTGAGAGAAATCATGAGTCTTTGG
GTTCCGGGGGGAGTATGGTCGCAAGGCTGAAACTTAAAGGAATTGACGGAAGGGCACCACCAGGCGTGGAGCCTGCGGCT
TAATTTGACTCAACACGGGGAAGCTTACCAGGTCCAGACACGGGAATGATGAACAGATTGAGAGCTCTTTTTTGATTCTG
TGGGTGGTGGTGCATGGCCGTTCTTAGTTGGTGGGTTGCCTTGTCAGGTTGATTCCGGTAACGAACGAGACCTCAGCCTG
CTAAATAATATCGTCTCGGTTTCTTAGAGGGACTATCGACGTTTAGTCAATGGAAGTGTGAGGCAATAACAGGTCTGTGA
TGCCCTTAGATGTTCTGGGCCGCACGCGCGCTACACTGATGCATTCAACGAGCCTATCCTTGGCCGAGAGGCCCGGGTAA
TCTTGGAAACTGCATCGTGATGGGGATAGATTATTGCAATTATTAGTCTTCAACGAGGAATGCCTAGTAAGCGCGAGTCA
TCAGCTCGCGTTGATTACGTCCCTGCCCTTTGTACACACCGCCCGTCGCTCCTACCGATTGGGTGTGCTGGTGAAGTGTT
CGGATTGGCTCCGGGTTGGCAACACGAGGCCGAAAAGAACATTAAACCCTCCC
>R-a6_R24-8_
CCATGCATGTCTAAGTATAAACTGCTT-ATACTGTGAAACCGCGAATGGCTCATTATATCAGTTATAATTTATTTGATGG
TACAACTCGGATAACCGTAGTAATTCTAGAGCTAATACGTGCGCACAACCCGACTTCTGGAAGGGTCGTATTTATTAGAT
AAAAGGCCGGCCGGGCCGCCCGACTTACGGTGACTCATGATAACTCCACGAATCGCACGGCCTTGCGCCGGCGATGTTTC
ATTCAAATTTCTGCCCTATCAACTTTCGATGGTAGGATAGAGGCCTACCATGGTGGTAACGGGTGACGGAGGATTAGGGT
TCGATTCCGGAGAGGGAGCCTGAGAAACGGCTACCACATCCAAGGAAGGCAGCAGGCGCGTAAATTATCCAATCCCGGCA
CGGGGAGATAGTGACAATACATAACAATACTGGGCCTTCTGGTAATTGGAATGAGTACAATTTAAATCCCTTAACGAGGA
TCCATTGGAGGGCAAGTCTGGTGCCAGCAGCCGCGGTAATTCCAGCTCCAATAGCGTATATTTAAGTTGTTGCAGTTGAA
AGGCTCGTAGTCGGAATTTAGCGCTTCCTCGACGGTCCGCCTCTGGTGTGCACTGTTGATGGTGTGCTCTCTGTCGGGGA
CGGGCTCCTGGGCTTCACTGTCTGGGACTCGGGCTCGACGTGGTTACTTTGAGTAAATTAGAGTGTTCAACGCAGGCGAT
CGCCCTGAATACATTAGCATGGAATAGCATGATAGGACTCTGGCCTATCTTGCTGGTCTGTAGGACCGGAGTAATGATTA
AGAGGGACAGTCGGGGGCATTCGTATTTCGTTGTCAGAGGTGAAATTCTTGGATTTACGAAAGACGAACATCTGCGAAAG
CATTTGCCAAGGATGTTTTCATTGATCAAGAACGAAAGTTGGGGGCTCGAAGACGATTAGATACCGTCGTAGTCTCAACC
ATAAACGATGCCGACCAGGGATTGGCGAGCGTTCTTTTGATGACCTCGCCAGCACCTTGAGAGAAATCATGAGTCTTTGG
GTTCCGGGGGGAGTATGGTCGCAAGGCTGAAACTTAAAGGAATTGACGGAAGGGCACCACCAGGCGTGGAGCCTGCGGCT
TAATTTGACTCAACACGGGGAAGCTTACCAGGTCCAGACACGGGAATGATGAACAGATTGAGAGCTCTTTTTTGATTCTG
TGGGTGGTGGTGCATGGCCGTTCTTAGTTGGTGGGTTGCCTTGTCAGGTTGATTCCGGTAACGAACGAGACCTCAGCCTG
CTAAATAATATCGTCTCGGTTTCTTAGAGGGACTATCGACGTTTAGTCAATGGAAGTGTGAGGCAATAACAGGTCTGTGA
TGCCCTTAGATGTTCTGGGCCGCACGCGCGCTACACTGATGCATTCAACGAGCCTATCCTTGGCCGAGAGGCCCGGGTAA
TCTTGGAAACTGCATCGTGATGGGGATAGATTATTGCAATTATTAGTCTTCAACGAGGAATGCCTAGTAAGCGCGAGTCA
TCAGCTCGCGTTGATTACGTCCCTGCCCTTTGTACACACCGCCCGTCGCTCCTACCGATTGGGTGTGCTGGTGAAGTGTT
CGGATTGGCTCCGGGTTGGCAACACGAGGCCGAAAAGAACATTAAACCCTCCC
>R-b7_R33-1_
CCATGCATGTCTAAGTATAAACTGCTT-ATACTGTGAAACCGCGAATGGCTCATTATATCAGTTATAATTTATTTGATGG
TACAACTCGGATAACCGTAGTAATTCTAGAGCTAATACGTGCGCACAACCCGACTTCTGGAAGGGTCGTATTTATTAGAT
AAAAGGCCGGCCGGGCCGCCCGACTTACGGTGACTCATGATAACTCCACGAATCGCACGGCCTTGCGCCGGCGATGTTTC
ATTCAAATTTCTGCCCTATCAACTTTCGATGGTAGGATAGAGGCCTACCATGGTGGTAACGGGTGACGGAGGATTAGGGT
TCGATTCCGGAGAGGGAGCCTGAGAAACGGCTACCACATCCAAGGAAGGCAGCAGGCGCGTAAATTATCCAATCCCGGCA
CGGGGAGATAGTGACAATACATAACAATACTGGGCCTTCTGGTAATTGGAATGAGTACAATTTAAATCCCTTAACGAGGA
TCCATTGGAGGGCAAGTCTGGTGCCAGCAGCCGCGGTAATTCCAGCTCCAATAGCGTATATTTAAGTTGTTGCAGTTGAA
AGGCTCGTAGTCGGAATTTAGCGCTTCCTCGACGGTCCGCCTCTGGTGTGCACTGTTGATGGTGTGCTCTCTGTCGGGGA
CGGGCTCCTGGGCTTAACTGTCTGGGACTCGGGCTCGACGTGGTTACTTTGAGTAAATTAGAGTGTTCAACGCAGGCGAT
CGCCCTGAATACATTAGCATGGAATAGCATGATAGGACTCTGGCCTATCTTGCTGGTCTGTAGGACCGGAGTAATGATTA
AGAGGGACAGTCGGGGGCATTCGTATTTCGTTGTCAGAGGTGAAATTCTTGGATTTACGAAAGACGAACATCTGCGAAAG
CATTTGCCAAGGATGTTTTCATTGATCAAGAACGAAAGTTGGGGGCTCGAAGACGATTAGATACCGTCGTAGTCTCAACC
ATAAACGATGCCGACCAGGGATTGGCGAGCGTTCTTTTGATGACCTCGCCAGCACCTTGAGAGAAATCATGAGTCTTTGG
GTTCCGGGGGGAGTATGGTCGCAAGGCTGAAACTTAAAGGAATTGACGGAAGGGCACCACCAGGCGTGGAGCCTGCGGCT
TAATTTGACTCAACACGGGGAAGCTTACCAGGTCCAGACACGGGAATGATGAACAGATTGAGAGCTCTTTTTTGATTCTG
TGGGTGGTGGTGCATGGCCGTTCTTAGTTGGTGGGTTGCCTTGTCAGGTTGATTCCGGTAACGAACGAGACCTCAGCCTG
CTAAATAATATCGTCTCGGTTTCTTAGAGGGACTATCGACGTTTAGTCAATGGAAGTGTGAGGCAATAACAGGTCTGTGA
TGCCCTTAGATGTTCTGGGCCGCACGCGCGCTACACTGATGCATTCAACGAGCCTATCCTTGGCCGAGAGGCCCGGGTAA
TCTTGGAAACTGCATCGTGATGGGGATAGATTATTGCAATTATTAGTCTTCAACGAGGAATGCCTAGTAAGCGCAAGTCA
TCAGCTCGCGTTGATTACGTCCCTGCCCTTTGTACACACCGCCCGTCGCTCCTACCGATTGGGTGTGCTGGTGAAGTGTT
CGGATTGGCTCCGGGTTGGCAACACGAGGCCGAAAAGAACATTAAACCCTCCC
>R-b8_R33-4_
CCATGCATGTCTAAGTATAAACTGCTT-ATACTGTGAAACCGCGAATGGCTCATTATATCAGTTATAATTTATTTGATGG
TACAACTCGGATAACCGTAGTAATTCTAGAGCTAATACGTGCGCACAACCCGACTTCTGGAAGGGTCGTATTTATTAGAT
AAAAGGCCGGCCGGGCCGCCCGACTTACGGTGACTCATGATAACTCCACGAATCGCACGGCCTTGCGCCGGCGATGTTTC
ATTCAAATTTCTGCCCTATCAACTTTCGATGGTAGGATAGAGGCCTACCATGGTGGTAACGGGTGACGGAGGATTAGGGT
TCGATTCCGGAGAGGGAGCCTGAGAAACGGCTACCACATCCAAGGAAGGCAGCAGGCGCGTAAATTATCCAATCCCGGCA
CGGGGAGATAGTGACAATACATAACAATACTGGGCCTTCTGGTAATTGGAATGAGTACAATTTAAATCCCTTAACGAGGA
TCCATTGGAGGGCAAGTCTGGTGCCAGCAGCCGCGGTAATTCCAGCTCCAATAGCGTATATTTAAGTTGTTGCAGTTGAA
AGGCTCGTAGTCGGAATTTAGCGCTTCCTCGACGGTCCGCCTCTGGTGTGCACTGTTGATGGTGTGCTCTCTGTCGGGGA
CGGGCTCCTGGGCTTAACTGTCTGGGACTCGGGCTCGACGTGGTTACTTTGAGTAAATTAGAGTGTTCAACGCAGGCGAT
CGCCCTGAATACATTAGCATGGAATAGCATGATAGGACTCTGGCCTATCTTGCTGGTCTGTAGGACCGGAGTAATGATTA
AGAGGGACAGTCGGGGGCATTCGTATTTCGTTGTCAGAGGTGAAATTCTTGGATTTACGAAAGACGAACATCTGCGAAAG
CATTTGCCAAGGATGTTTTCATTGATCAAGAACGAAAGTTGGGGGCTCGAAGACGATTAGATACCGTCGTAGTCTCAACC
ATAAACGATGCCGACCAGGGATTGGCGAGCGTTCTTTTGATGACCTCGCCAGCACCTTGAGAGAAATCATGAGTCTTTGG
GTTCCGGGGGGAGTATGGTCGCAAGGCTGAAACTTAAAGGAATTGACGGAAGGGCACCACCAGGCGTGGAGCCTGCGGCT
TAATTTGACTCAACACGGGGAAGCTTACCAGGTCCAGACACGGGAATGATGAACAGATTGAGAGCTCTTTTTTGATTCTG
TGGGTGGTGGTGCATGGCCGTTCTTAGTTGGTGGGTTGCCTTGTCAGGTTGATTCCGGTAACGAACGAGACCTCAGCCTG
CTAAATAATATCGTCTCGGTTTCTTAGAGGGACTATCGACGTTTAGTCAATGGAAGTGTGAGGCAATAACAGGTCTGTGA
TGCCCTTAGATGTTCTGGGCCGCACGCGCGCTACACTGATGCATTCAACGAGCCTATCCTTGGCCGAGAGGCCCGGGTAA
TCTTGGAAACTGCATCGTGATGGGGATAGATTATTGCAATTATTAGTCTTCAACGAGGAATGCCTAGTAAGCGCGAGTCA
TCAGCTCGCGTTGATTACGTCCCTGCCCTTTGTACACACCGCCCGTCGCTCCTACCGATTGGGTGTGCTGGTGAAGTGTT
CGGATTGGCTCCGGGTTGGCAACACGAGGCCGAAAAGAACATTAAACCCTCCC
>R-b9_R33-8_
CCATGCATGTCTAAGTATAAACTGCTT-ATACTGTGAAACCGCGAATGGCTCATTATATCAGTTATAATTTATTTGATGG
TACAACTCGGATAACCGTAGTAATTCTAGAGCTAATACGTGCGCACAACCCGACTTCTGGAAGGGTCGTATTTATTAGAT
AAAAGGCCGGCCGGGCCGCCCGACTTACGGTGACTCATGATAACTCCACGAATCGCACGGCCTTGCGCCGGCGATGTTTC
ATTCAAATTTCTGCCCTATCAACTTTCGATGGTAGGATAGAGGCCTACCATGGTGGTAACGGGTGACGGAGGATTAGGGT
TCGATTCCGGAGAGGGAGCCTGAGAAACGGCTACCACATCCAAGGAAGGCAGCAGGCGCGTAAATTATCCAATCCCGGCA
CGGGGAGATAGTGACAATACATAACAATACTGGGCCTTCTGGTAATTGGAATGAGTACAATTTAAATCCCTTAACGAGGA
TCCATTGGAGGGCAAGTCTGGTGCCAGCAGCCGCGGTAATTCCAGCTCCAATAGCGTATATTTAAGTTGTTGCAGTTGAA
AGGCTCGTAGTCGGAATTTAGCGCTTCCTCGACGGTCCGCCTCTGGTGTGCACTGTTGATGGTGTGCTCTCTGTCGGGGA
CGGGCTCCTGGGCTTAACTGTCTGGGACTCGGGCTCGACGTGGTTACTTTGAGTAAATTAGAGTGTTCAACGCAGGCGAT
CGCCCTGAATACATTAGCATGGAATAGCATGATAGGACTCTGGCCTATCTTGCTGGTCTGTAGGACCGGAGTAATGATTA
AGAGGGACAGTCGGGGGCATTCGTATTTCGTTGTCAGAGGTGAAATTCTTGGATTTACGAAAGACGAACATCTGCGAAAG
CATTTGCCAAGGATGTTTTCATTGATCAAGAACGAAAGTTGGGGGCTCGAAGACGATTAGATACCGTCGTAGTCTCAACC
ATAAACGATGCCGACCAGGGATTGGCGAGCGTTCTTTTGATGACCTCGCCAGCACCTTGAGAGAAATCATGAGTCTTTGG
GTTCCGGGGGGAGTATGGTCGCAAGGCTGAAACTTAAAGGAATTGACGGAAGGGCACCACCAGGCGTGGAGCCTGCGGCT
TAATTTGACTCAACACGGGGAAGCTTACCAGGTCCAGACACGGGAATGATGAACAGATTGAGAGCTCTTTTTTGATTCTG
TGGGTGGTGGTGCATGGCCGTTCTTAGTTGGTGGGTTGCCTTGTCAGGTTGATTCCGGTAACGAACGAGACCTCAGCCTG
CTAAATAATATCGTCTCGGTTTCTTAGAGGGACTATCGACGTTTAGTCAATGGAAGTGTGAGGCAATAACAGGTCTGTGA
TGCCCTTAGATGTTCTGGGCCGCACGCGCGCTACACTGATGCATTCAACGAGCCTATCCTTGGCCGAGAGGCCCGGGTAA
TCTTGGAAACTGCATCGTGATGGGGATAGATTATTGCAATTATTAGTCTTCAACGAGGAATGCCTAGTAAGCGCGAGTCA
TCAGCTCGCGTTGATTACGTCCCTGCCCTTTGTACACACCGCCCGTCGCTCCTACCGATTGGGTGTGCTGGTGAAGTGTT
CGGATTGGCTCCGGGTTGGCAACACGAGGCCGAAAAGAACATTAAACCCTCCC
>CA-2-1
CCATGCATGTCTAAGTATAAACTGCTT-ATACTGTGAAACCGCGAATGGCTCATTATATCTGTTATAATTTATTTGATGG
TACTACTCGGATAACCGTAGTAAATCTAGAGCTAATACGTGCGCACAACCCGACTTCTGGAAGGGTCGTATTTATTAGAT
AAAAGGCCAGCCGGGCCGCCCGACCTTCGGTGACTCATGATAACTTGACGAATCGCACGGCCTTGCGCCGGCGATGTTTC
ATTCAAATTTCAGCCCTATCAATTGTCGATGGTAGGATAGAGGCCTACCATGATGGTAACGGGTGACGGAGGATTAGGGT
TCGATTCCGGAGAGGGAGCCTGAGAAACGGCTACCACATCCAAGGAAGGCAGCAGGCGCGCAAATTACCCAATTCCGGTA
CGGAGAGGTAGTGACAAAAAATAACAATATCGGGCCTTCTGATAATTGGAATGAGTACAATCTAAATACCTTAACGAGGA
TCCATTGGAGGGCAAGTCTGGTGCCAGCAGCCGCGGTAATTCCAGCTCCAATAGCGTATATTTAAGTTGTTGCAGTTGAA
AGGCTCGTAGTCGGAATTTAGCGCTTTCCCGATGGTCCGCCTCTGGTGTGCACTGTCGATGATGTGTTTTCTGTCGGGGA
CGGGCTCCTGGGCTTAATTGTTTGGGACTCGGGCTCGGCGTGGTTACTTTGAGTAAATTAGAGTGTTCAAAGCAGGCGAT
CGCCCTGAATACATTAGCATGGAATAGCATGATAGGACTCTGGCCTATCTTGCTGGTCTGTAGGACCGGAGTAATGATTA
AGAGGGACAGTCGGGGGCATTCGTATTTCGTTGTCAGAGGTGAAATTCTTGGATTTACGAAAGACGAACATCTGCGAAAG
CATTTGCCAAGGATGTTTTCATTGATCAAGAACGAAAGTTGGGGGCTCGAAGACGATTAGATACCGTCGTAGTCTCAACC
ATAAACGATGCCGACCAGGGATTGGCGAGCGTTCTTTTGATGACCTCGCCAGCACCTTGAGAGAAATCA-GAGTCTTTGG
GTTCCGGGGGGAGTATGGTCGCAAGGCTGAAACTTAAAGGAATTGACGGAAGGGCACCACCAGGCGTGGAGCCTGCGGCT
TAATTTGACTCAACACGGGGAACCTTACCAGGTCCAGACACGGGAATGATGAACAGATTGAGAGCTCTTTTTTGATTCTG
TGGGTGGTGGTGCATGGCCGTTCTTAGTTGGTGGGTTGCCTTGTCAGGTTGATTCCGGTAACGAACGAGACCTCAGCCTG
CTAAATAATATCGTCTCGGTTTCTTAGAGGGACTATTGACGTTTAGTCAATGTAAGTGTGAGGCAATAACAGGTCTGTGA
TGCCCTTCGATGTTCTGGGCCGCACGCGCGCTACACTGATGCATTCAACGAGCCCATCCTTGGCCGAGAGGCCCGGGTAA
TCTTGGAAACTGCATCGTGATGGGGATAGATCATTGCAATTATTGGTCTTCAACGAGGAATGCCTAGTAAGCGCGAGTCA
TCAGCTCGCGTTGATTACGTCCCTGCCCTTTGTACACACCGCCCGTCGCTCCTACCGATTGGGTGTGCTGGTGAAGTGAT
CGGATTGGATTCGAGCTGGCAACACGGAACCGAGAAGATCATTAAACCCTCCC
>CA-2-2
CCATGCATGTCTAAGTATAAACTGCTT-ATACTGTGAAACCGCGAATGGCTCATTATATCTGTTATAATTTATTTGATGG
TACTACTCGGATAACCGTAGTAAATCTAGAGCTAATACGTGCGCACAACCCGACTTCTGGAAGGGTCGTATTTATTAGAT
AAAAGGCCAGCCGGGCCGCCCGACCTTCGGTGACTCATGATAACTTGACGAATCGCACGGCCTTGCGCCGGCGATGTTTC
ATTCGAATTTCAGCCCTATCAATTGTCGATGGTAGGATAGAGGCCTACCATGATGGTAACGGGTGACGGAGGATTAGGGT
TCGATTCCGGAGAGGGAGCCTGAGAAACGGCTACCACATCCAAGGAAGGCAGCAGGCGCGCAAATTACCCAATTCCGGTA
CGGAGAGGTAGTGACAAAAAATAACAATATCGGGCCTTCTGATAATTGGAATGAGTACAATCTAAATACCTTAACGAGGA
TCCATTGGAGGGCAAGTCTGGTGCCAGCAGCCGCGGTAATTCCAGCTCCAATAGCGTATATTTAAGTTGTTGCAGTTGAA
AGGCTCGTAGTCGGAATTTAGCGCTTTCTCGATGGTCCGCCTCTGGTATGCACTGTCGATGATGTGCTTTCTGTCGGGGA
CGGGCTCCTGGGCTTAATTGTCTGGGACTCGGGCTCGGCGTGGTTACTTTGAGTAAATTAGAGTGTTCAAAGCAGGCGAT
CGCCCTGAATACATTAGCATGGAATAGCATGATAGGACTCTGGCCTATCTTGCTGGTCTGTAGGACCGGAGTAATGATTA
AGAGGGACAGTCGGGGGCATTCGTATTTCGTTGTCAGAGGTGAAATTCTTGGATTTACGAAAGACGAACATCTGCGAAAG
CATTTGCCAAGGATGTTTTCATTGATCAAGAACGAAAGTTGGGGGCTCGAAGACGATTAGATACCGTCGTAGTCTCAACC
ATAAACGATGCCGACCAGGGATTGGCGAGCGTTCTTTTGATGACCTCGCCAGCACCTTGAGAGAAATCA-GAGTCTTTGG
GTTCCGGGGGGAGTATGGTCGCAAGGCTGAAACTTAAAGGAATTGACGGAAGGGCACCACCAGGCGTGGAGCCTGCGGCT
TAATTTGACTCAACACGGGGAACCTTACCAGGTCCAGACACGGGAATGATGAACAGATTGAGAGCTCTTTTTTGATTCTG
TGGGTGGTGGTGCATGGCCGTTCTTAGTTGGTGGGTTGCCTTGTCAGGTTGATTCCGGTAACGAACGAGACCTCAGCCTG
CTAAATAATATCGTCTCGGTTTCTTAGAGGGACTATTGACGTTTAGTCAATGTAAGTGTGAGGCAATAACAGGTCTGTGA
TGCCCTTCGATGTTCTGGGCCGCACGCGCGCTACACTGATGCATTCAACGAGCCCATCCTTGGCCGAGAGGCCCGGGTAA
TCTTGGAAACTGCATCGTGATGGGGATAGATCATTGCAATTATTGGTCTTCAACGAGGAATGCCTAGTAAGCGCGAGTCA
TCAGCTCGCGTTGATTACGTCCCTGCCCTTTGTACACACCGCCCGTCGCTCCTACCGATTGGGTGTGCTGGTGAAGTGAT
CGGATTGGATTCGAGCTGGCAACACGGAACCGAGAAGATCATTAAACCCTCCC
>CA-2-4
CCATGCATGTCTAAGTATAAACTGCTT-ATACTGTGAAACCGCGAATGGCTCATTATATCTGTTATAATTTATTTGATGG
TACTACTCGGATAACCGTAGTAAATCTAGAGCTAATACGTGCGCACAACCCGACTTCTGGAAGGGTCGTATTTATTAGAT
AAAAGGCCAGCCGGGCCGCCCGACCTTCGGTGACTCATGATAACTTGACGAATCGCACGGCCTTGCGCCGGCGATGTTTC
ATTCAAATTTCAGCCCTATCAATTGTCGATGGTAGGATAGAGGCCTACCATGATGGTAACGGGTGACGGAGGATTAGGGT
TCGATTCCGGAGAGGGAGCCTGAGAAACGGCTACCACATCCAAGGAAGGCAGCAGGCGCGCAAATTACCCAATTCCGGTA
CGGAGAGGTAGTGACAAAAAATAACAATATCGGGCCTTCTGATAATTGGAATGAGTACAATCTAAATGCCTTAACGAGGA
TCCATTGGAGGGCAAGTCTGGTGCCAGCAGCCGCGGTAATTCCAGCTCCAATAGCGTATATTTAAGTTGTTGCAGTTGAA
AGGCTCGTAGTCGGAATTTAGCGCTTTCTCGATGGTCCGCCTCTGGTGTGCACTGTCGATGATGTGCTTTCTGTCGGGGA
CGGGCTCCTGGGCTTAATTGTCTGGGACTCGGGCTCGGCGTGGTTACTTTGAGTAAATTAGAGTGTTCAAAGCAGGCGAT
CGCCCTGAATACATTAGCATGGAATAGCATGATAGGACTCTGGCCTATCTTGCTGGTCTGTAGGACCGGAGTAATGATTA
AGAGGGACAGTCGGGGGCATTCGTATTTCGTTGTCAGAGGTGAAATTCTTGGATTTACGAAAGACGAACATCTGCGAAAG
CATTTGCCAAGGATGTTTTCATTGATCAAGAACGAAAGTTGGGGACTCGAAGACGATTAGATACCGTCGTAGTCTCAACC
ATAAACGATGCCGACCAGGGATTGGCGAGCGTTCTTTTGATGACCTCGCCAGCACCTTGAGAGAAATCA-GAGTCTTTGG
GTTCCGGGGGGAGTATGGTCGCAAGGCTGAAACTTAAAGGAATCGACGGAAGGGCACCACCAGGCGTGGAGCCTGCGGCT
TAATTTGACTCAACACGGGGAACCTTACCAGGTCCAGACACGGGAATGATGAACAGATTGAGAGCTCTTTTTTGATTCTG
TGGGTGGTGGTGCATGGCCGTTCTTAGTTGGTGGGTTGCCTTGTCAGGTTGATTCCGGTAACGAACGAGACCTCAGCCTG
CTAAATAATATCGTCTCGGTTTCTTAGAGGGACTATTGACGTTTAGTCAATGTAAGTGTGAGGCAATAACGGGTCTGTGA
TGCCCTTCGATGTTCTGGGCCGCACGCGCGCTACACTGATGCATTCAACGAGCCCATCCTTGGCCGAGAGGCCCGGGTAA
TCTTGGAAACTGCATCGTGATGGGGATAGATCATTGCAATTATTGGTCTTCAACGAGGAATGCCTAGTAAGCGCGAGTCA
TCAGCTCGCGTTGATTACGTCCCTGCCCTTTGTACACACCGCCCGTCGCTCCTACCGATTGGGTGTGCTGGTGAAGTGAT
CGGATTGGATTCGAGCTGGCAACACGGAACCGAGAAGATCATTAAACCCTCCC
>CA-2-5
CCATGCATGTCTAAGTATAAACTGCTT-ATACTGTGAAACCGCGAATGGCTCATTATATCTGTTATAATTTATTTGATGG
TACTACTCGGATAACCGTAGTAAATCTAGAGCTAATACGTGCGCACAACCCGACTTCTGGAAGGGTCGTATTTATTAGAT
AAAAGGCCAGCCGGGCCGCCCGACCTTCGGTGACTCATGATAACTTGACGAATCGCACGGCCTTGCGCCGGCGATGTTTC
ATTCAAATTTCAGCCCTATCAATTGTCGATGGTAGGATAGAGGCCTACCATGATGGTAACGGGTGACGGAGGATTAGGGT
TCGATTCCGGAGAGGGAGCCTGAGAAACGGCTACCACATCCAAGGAAGGCAGCAGGCGCGCAAATTACCCAATTCCGGTA
CGGAGAGGTAGTGACAAAAAATAACAATATCGGGCCTTCTGATAATTGGAATGAGTACAATCTAAATACCTTAACGAGGA
TCCATTGGAGGGCAAGTCTGGTGCCAGCAGCCGCGGTAATTCCAGCTCCAATAGCGTATATTTAAGTTGTTGCAGTTGAA
AGGCTCGTAGTCGGAATTTAGCGCTTTCTCGATGGTCCGCCTCTGGTGTGCACTGTCGATGATGTGCTTTCTGTCGGGGA
CGGGCTCTTGGGCTTAATTGTCTGGGACTCGGGCTCGGCGTGGTTACTTTGAGTAAATTAGAGTGTTCAAAGCAGGCGAT
CGCCCTGAATACATTAGCATGGAATAGCATGATAGGACTCTGGCCTATCTTGCTGGTCTGTAGGACCGGAGTAATGATTA
AGAGGGACAGTCGGGGGCATTCGTATTTCGTTGTCAGAGGTGAAATTCTTGGATTTACGAAAGACGAACATCTGCGAAAG
CATTTGCCAAGGATGTTTTCATTGATCAAGAACGAAAGTTGGGGGCTCGAAGACGATTAGATACCGTCGTAGTCTCAACC
ATAAACGATGCCGACCAGGGATTGGCGAGCGTTCTTTTGATGACCTCGCCAGCACCTTGAGAGAAATCA-GAGTCTTTGG
GTTCCGGGGGGAGTATGGTCGCAAGGCTGAAACTTAAAGGAATTGACGGAAGGGCACCACCAGGCGTGGAGCCTGCGGCT
TAATTTGACTCAACACGGGGAACCTTACCAGGTCCAGACACGGGAATGATGAACAGATTGAGAGCTCTTTTT-GATTCTG
TGGGTGGTGGTGCATGGCCGTTCTTAGTTGGTGGGTTGCCTTGTCAGGTTGATTCCGGTAACGAACGAGACCTCAGCCTG
CTAAATAATATCGTCTCGGTTACTTAGAGGGACTATTGACGTTTAGTCAATGTAAGTGTGAGGCAATAACAGGTCTGTGA
TGCCCTTCGATGTTCTGGGCCGCACGCGCGCTACACTGATGCATTCAACGAGCCCATCCTTGGCCGAGAGGCCCGGGTAA
TCTTGGAAACTGCATCGTGATGGGGATAGATCATTGCAATTATTGGTCTTCAACGAGGAATGCCTAGTAAGCGCGAGTCA
TCAGCTCGCGTTGATTACGTCCCTGCCCTTTGTACACACCGCCCGTCGCTCCTACCGATTGGGTGTGCTGGTGAAGTGAT
CGGATTGGATTCGAGCTGGCAACACGGAACCGAGAAGATCATTAAACCCTCCC
>CA-2-6
CCATGCATGTCTAAGTATAAACTGCTT-ATACTGTGAAACCGCGAATGGCTCATTATATCTGTTATAATTTATTTGATGG
TACTACTCGGATAACCGTAGTAAATCTAGAGCTAATACGTGCGCACAACCCGACTTCTGGAAGGGTCGTATTTATTAGAT
AAAAGGCCAGCCGGGCCGCCCGACCTTCGGTGACTCATGATAACTTGACGAATCGCACGGCCTTGCGCCGGCGATGTTTC
ATTCAAATTTCAGCCCTATCAATTGTCGATGGTAGGATAGAGGCCTACCATGATGGTAACGGGTGACGGAGGATTAGGGT
TCGATTCCGGAGAGGGAGCCTGAGAAACGGCTACCACATCCAAGGAAGGCAGCAGGCGCGCAAATTACCCAATTCCGGTA
CGGAGAGGTAGTGACAAAAAATAACAATATCGGGCCTTCTGATAATTGGAATGAGTACAATCTAAATACCTTAACGAGGA
TCCATTGGAGGGCAAGTCTGGTGCCAGCAGCCGCGGTAATTCCAGCTCCAATAGCGTATATTTAAGTTGTTGCAGTTGAA
AGGCTCGTAGTCGGAATTTAGCGCTTTCTCGATGGTCCGCCTCTGGTATGCACTGTCGATGATGTGCTTTCTGTCGGGGA
CGGGCTCCTGGGCTTAATTGTCTGGGACTCGGGCTCGGCGTGGTTACTTTGAGTAAATTAGAGTGTTCAAAGCAGGCGAT
CGCCCTGAATACATTAGCATGGAATAGCATGATAGGACTCTGGCCTATCTTGCTGGTCTGTAGGACCGGAGTAATGATTA
AGAGGGACAGTCGGGGGCATTCGTATTTCGTTGTCAGAGGTGAAATTCTTGGATTTACGAAAGACGAACATCTGCGAAAG
CATTTGCCAAGGATGTTTTCATTGATCAAGAACGAAAGTTGGGGGCTCGAAGACGATTAGATACCGTCGTAGTCTCAACC
ATAAACGATGCCGACCAGGGATTGGCGAGCATTCTTTTGATGACCTCGCCAGCACCTTGAGAGAAATCA-GAGTCTTTGG
GTTCCGGGGGGAGTATGGTCGCAAGGCTGAAACTTAAAGGAATTGACGGAAGGGCACCACCAGGCGTGGAGCCTGCGGCT
TAATTTGACTCAACACGGGGAACCTTACCAGGTCCAGACACGGGAATGATGAACAGATTGAGAGCTCTTTTTTGATTCTG
TGGGTGGTGGTGCATGGCCGTTCTTAGTTGGTGGGTTGCCTTGTCAGGTTGATTCCGGTAACGAACGAGACCTCAGCCTG
CTAAATAATATCGTCTCGGTTTCTTAGAGGGACTATTGACGTTTAGTCAATGTAAGTGTGAGGCAATAACAGGTCTGTGA
TGCCCTTCGATGTTCTGGGCCGCACGCGCGCTACACTGATGCATTCAACGAGCCCATCCTTGGCCGAGAGGCCCGGGTAA
TCTTGGAAACTGCATCGTGATGGGGATAGATCATTGCAATTATTGGTCTTCAACGAGGAATGCCTAGTAAGCGCGAGTCA
TCAGCTCGCGTTGATTACGTCCCTGCCCTTTGTACACACCGCCCGTCGCTCCTACCGATTGGGTGTGCTGGTGAAGTGAT
CGGATTGGATTCGAGCTGGCAACACGGAACCGAGAAGATCATTAAACCCTCCC
>CA-2-7
CCATGCATGTCTAAGTATAAACTGCTT-ATACTGTGAAACCGCGAATGGCTCATTATATCTGTTATAATTTATTTGATGG
TACTACTCGGATAACCGTAGTAAATCTAGAGCTAATACGTGCGCACAACCCGACTTCTGGAAGGGTCGTATTTATTAGAT
AAAAGGCCAGCCGGGCCGCCCGACCTTCGGTGACTCATGATAACTTGACGAATCGCACGGCCTTGCGCCGGCGATGTTTC
ATTCAAATTTCAGCCCTATCAATTGTCGATGGTAGGATAGAGGCCTACCATGATGGTAACGGGTGACGGAGGATTAGGGT
TCGATTCCGGAGAGGGAGCCTGAGAAACGGCTACCACATCCAAGGAAGGCAGCAGGCGCGCAAATTACCCAATTCCGGTA
CGGAGAGGTAGTGACAAAAAATAACAATATCGGGCCTTCTGATAATTGGAATGAGTACAATCTAAATACCTTAACGAGGA
TCCATTGGAGGGCAAGTCTGGTGCCAGCAGCCGCGGTAATTCCAGCTCCAATAGCGTATATTTAAGTTGTTGCAGTTGAA
AGGCTCGTAGTCGGAATTTAGCGCTTTCTCGATGGTCCGCCTCTGGTGTGCACTGTCGATGATGTGCTTTCTGTCGGGGA
CGGGCTCCTGGGCTTAATTGTTTGGGACTCGGGCTCGGCGTGGTTACTTTGAGTAAATTAGAGTGTTCAAAGCAGGCGAT
CGCCCTGAATACATTAGCATGGAATAGCATGATAGGACTCTGGCCTATCTTGCTGGTCTGTAGGACCGGAGTAATGATTA
AGAGGGACAGTCGGGGGCATTCGTATTTCGTTGTCAGAGGTGAAATTCTTGGATTTACGAAAGACGAACATCTGCGAAAG
CATTTGCCAAGGATGTTTTCATTGATCAAGAACGAAAGTTGGGGGCTCGAAGACGATTAGATACCGTCGTAGTCTCAACC
ATAAACGATGCCGACCAGGGATTGGCGAGCGTTCTTTTGATGACCTCGCCAGCACCTTGAGAGAAATCA-GAGTCTTTGG
GTTCCGGGGGGAGTATGGTCGCAAGGCTGAAACTTAAAGGAATTGACGGAAGGGCACCACCAGGCGTGGAGCCTGCGGCT
TAATTTGACTCAACACGGGGAACCTTACCAGGTCCAGACACGGGAATGATGAACAGATTGAGAGCTCTTTTTTGATTCTG
TGGGTGGTGGTGCATGGCCGTTCTTAGTTGGTGGGTTGCCTTGTCAGGTTGATTCCGGTAACGAACGAGACCTCAGCCTG
CTAAATAATATCGTCTCGGTTTCTTAGAGGGACTATTGACGTTTAGTCAATGTAAGTGTGAGGCAATAACAGGTCTGTGA
TGCCCTTCGATGTTCTGGGCCGCACGCGCGCTACACTGATGCATTCAACGAGCCCATCCTTGGCCGAGAGGCCCGGGTAA
TCTTGGAAACTGCATCGTGATGGGGATAGATCATTGCAATTATTGGTCTTCAACGAGGAATGCCTAGTAAGCGCGAGTCA
TCAGCTCGCGTTGATTACGTCCCTGCCCTTTGTACACACCGCCCGTCGCTCCTACCGATTGGGTGTGCTGGTGAAGTGAT
CGGATTGGATTCGAGCTGGCAACACGGAACCGAGAAGATCATTAAACCCTCCC
>CA-2-8
CCATGCATGTCTAAGTATAAACTGCTT-ATACTGTGAAACCGCGAATGGCTCATTATATCTGTTATAATTTATTTGATGG
TACTACTCGGATAACCGTAGTAAATCTAGAGCTAATACGTGCGCACAACCCGACTTCTGGAAGGGTCGTATTTATTAGAT
AAAAGGCCAGCCGGGCCGCCCGACCTTCGGTGACTCATGATAACTTGACGAATCGCACGGCCTTGCGCCGGCGATGTTTC
ATTCAAATTTCAGCCCTATCAATTGTCGATGGTAGGATAGAGGCCTACCATGATGGTAACGGGTGACGGAGGATTAGGGT
TCGATTCCGGAGAGGGAGCCTGAGAAACGGCTACCACATCCAAGGAAGGCAGCAGGCGCGCAAATTACCCAATTCCGGTA
CGGAGAGGTAGTGACAAAAAATAACAATATCGGGCCTTCTGATAATTGGAATGAGTACAATCTAAATACCTTAACGAGGA
TCCATTGGAGGGCAAGTCTGGTGCCAGCAGCCGCGGTAATTCCAGCTCCAATAGCGTATATTTAAGTTGTTGCAGTTGAA
AGGCTCGTAGTCGGAATTTAGCGCTTTCTCGATGGTCCGCCTCTGGTGTGCACTGTCGATGATGTGCTTTCTGTCGGGGA
CGGGCTCCTGGGCTTAATTGTCTGGGACTCGGGCTCGGCGTGGTTACTTTGAGTAAATTAGAGTGTTCAAAGCAGGCGAT
CGCCCTGAATACATTAGCATGGAATAGCATGATAGGACTCTGGCCTATCTTGCTGGTCTGTAGGACCGGAGTAATGATTA
AGAGGGACAGTCGGGGGCATTCGTATTTCGTTGTCAGAGGTGAAATTCTTGGATTTACGAAAGACGAACATCTGCGAAAG
CATTTGCCAAGGATGTTTTCATTGATCAAGAACGAAAGTTGGGGGCTCGAAGACGATTAGATACCGTCGTAGTCTCAACC
ATAAACGATGCCGACCAGGGATTGGCGAGCGTTCTTTTGATGACCTCGCCAGCACCTTGAGAGAAATCA-GAGTCTTTGG
GTTCCGGGGGGAGTATGGTCGCAAGGCTGAAACTTAAAGGAATTGACGGAAGGGCACCACCAGGCGTGGAGCCTGCGGCT
TAATTTGACTCAACACGGGGAACCTTACCAGGTCCAGACACGGGAATGATGAACAGATTGAGAGCTCTTTTTTGATTCTG
TGGGTGGTGGTGCATGGCCGTTCTTAGTTGGTGGGTTGCCTTGTCAGGTTGATTCCGGTAACGAACGAGACCTCAGCCTG
CTAAATAATATCGTCTCGGTTTCTTAGAGGGACTATTGACGTTTAGTCAATGTAAGTGTGAGGCAATAACAGGTCTGTGA
TGCCCTTCGATGTTCTGGGCCGCACGCGCGCTACACTGATGCATTCAACGAGCCCATCCTTGGCCGAGAGGCCCGGGTAA
TCTTGGAAACTGCATCGTGATGGGGATAGATCATTGCAATTATTGGTCTTCAACGAGGAATGCCTAGTAAGCGCGAGTCA
TCAGCTCGCGTTGATTACGTCCCTGCCCTTTGTACACACCGCCCGTCGCTCCTACCGATTGGGTGTGCTGGTGAAGTGAT
CGGATTGGATTCGAGCTGGCAACACGGAACCGAGAAGATCATTAAACCCTCCC
>CA-3-1
CCATGCATGTCTAAGTATAAACTGCTT-ATACTGTGAAACCGCGAATGGCTCATTATATCTGTTATAATTTATTTGATGG
TATTACTCGGATAACCGTAGTAAATCTAGAGCTAATACGTGCGCACAACCCGACTTCTGGAAGGGTCGTATTTATTAGAT
AAAAGGCCAGCCGGGCCGCCCGACCTTCGGTGACTCATGATAACTTGACGAATCGCACGGCCTTGCGCCGGCGATGTTTC
ATTCAAATTTCAGCCCTATCAATTGTCGATGGTAGGATAGAGGCCTACCATGATGGTAACGGGTGACGGAGGATTAGGGT
TCGATTCCGGAGAGGGAGCCTGAGAAACGGCTACCACATCCAAGGAAGGCAGCAGGCGCGCAAATTACCCAATTCCGGTA
CGGAGAGGTAGTGACAAAAAATAACAATATCGGGCCTTCTGATAATTGGAATGAGTACAATCTAAATACCTTAACGAGGA
TCCATTGGAGGGCAAGTCTGGTGCCAGCAGCCGCGGTAATTCCAGCTCTAATAGCGTATATTTAAGTTGTTGCAGTTGAA
AGGCTCGTAGTCGGAATTTAGCGCTTTCTCGATGGTCCGCCTCTGGTGTGCACTGTCGATGATGTGCTTTCTGTCGGGGA
CGGGCTCCTGGGCTTAATTGTCTGGGACTCGGGCTCGGCGTGGTTACTTTGAGTAAATTAGAGTGTTCAAAGCAGGCGAT
CGCCCTGAATACATTAGCATGGAATAGCATGATAGGACTCTGGCCTATCTTGCTGGTCTGTAGGACCGGAGTAATGATTA
AGAGGGACAGTCGGGGGCATTCGTATTTCGTTGTCAGAGGTGAAATTCTTGGATTTACGAAAGACGAACATCTATGAAAG
CATTTGCCAAGGATGTTTTCATTGATCAAGAACGAAAGTTGGGGGCTCGAAGACGATTAGATACCGTCGTAGTCTCAACC
ATAAACGATGCCGACCAGGGATTGGCGAGCGTTCTTTTGATGACCTCGCCAGCACCTTGAGAGAAATCA-GAGTCTTTGG
GTTCCGGGGGGAGTATGGTCGCAAGGCTGAAACTTAAAGGAATTGACGGAAGGGCACCACCAGGCGTGGAGCCTGCGGCT
TAATTTGACTCAACACGGGGAACCTTACCAGGTCCAGACACGGGAATGATGAACAGATTGAGAGCTCTTTTTTGATTCTG
TGGGTGGTGGTGCATGGCCGTTCTTAGTTGGTGGGTTGCCTTGTCAGGTTGATTCCGGTAACGAACGAGACCTCAGCCTG
CTAAATAATATCGTCTCGGTTTCTTAGAGGGACTATTGACGTTTAGTCAATGTAAGTGTGAGGCAATAACAGGTCTGTGA
TGCCCTTCGATGTTCTGGGCCGCACGCGCGCTACACTGATGCATTCAACGAGCCCATCCTTGGCCGAGAGGCCCGGGTAA
TCTTGGAAACTGCATCGTGATGGGGATAGATCATTGCAATTATTGGTCTTCAACGAGGAATGCCTAGTAAGCGCGAGTCA
TCAGCTCGCGTTGATTACGTCCCTGCCCTTTGTACACACCGCCCGTCGCTCCTACCGATTGGGTGTGCTGGTGAAGTGAT
CGGATTGGATTCGAGCTGGCAACACGGAACCGAGAAGATCATTAAACCCTCCC
>CA-3-3
CCATGCATGTCTAAGTATAAACTGCTT-ATACTGTGAAACCGCGAATGGCTCATTATATCTGTTATAATTTATTTGATGG
TACTACTCGGATAACCGTAGTAAATCTAGAGCTAATACGTGCGCACAACCCGACTTCTGGAAGGGTCGTATTTATTAGAT
AAAAGGCCAGCCGGGCCGCCCGACCTTCGGTGACTCATGATAACTTGACGAATCGCACGGCCTTGCGCCGGCGATGTTTC
ATTCAAATTTCAGCCCTATCAATTGTCGATGGTAGGATAGAGGCCTACCATGATGGTAACGGGTGACGGAGGATTAGGGT
TCGATTCCGGAGAGGGAGCCTGAGAAACGGCTACCACATCCAAGGAAGGCAGCAGGCGCGCAAATTACCCAATTCCGGTA
CGGAGAGGTAGTGACAAAAAATAACAATATCGGGCCTTCTGATAATTGGAATGAGTACAATCTAAATACCTTAACGAGGA
TCCATTGGAGGGCAAGTCTGGTGCCAGCAGCCGCGGTAATTCCAGCTCCAATAGCGTATATTTAAGTTGTTGCAGTTGAA
AGGCTCGTAGTCGGAATTTAGCGCTTTCTCGATGGTCCGCCTCTGGTGTGCACTGTCGATGATGTGCTTTCTGTCGGGGA
CGGGCTCCTGGGCTTAATTGTTTGGGACTCGGGCTCGGCGTGGTTACTTTGAGTAAATTAGAGTGTTCAAAGCAGGCGAT
CGCCCTGAATACATTAGCATGGAATAGCATGATAGGACTCTGGCCTATCTTGCTGGTCTGTAGGACCGGAGTAATGATTA
AGAGGGACAGTCGGGGGCATTCGTATTTCGTTGTCAGAGGTGAAATTCTTGGATTTACGAAAGACGAACATCTGCGAAAG
CATTTGCCAAGGATGTTTTCATTGATCAAGAACGAAAGTTGGGGGCTCGAAGACGATTAGATACCGTCGTAGTCTCAACC
ATAAACGATGCCGACCAGGGATTGGCGAGCGTTCTTTTGATGACCTCGCCAGCACCTTGAGAGAAATCA-GAGTCTTTGG
GTTCCGGGGGGAGTATGGTCGCAAGGCTGAAACTTAAAGGAATTGACGGAAGGGCACCACCAGGCGTGGAGCCTGCGGCT
TAATTTGACTCAACACGGGGAACCTTACCAGGTCCAGACACGGGAATGATGAACAGATTGAGAGCTCTTTTTTGATTCTG
TGGGTGGTGGTGCATGGCCGTTCTTAGTTGGTGGGTTGCCTTGTCAGGTTGATTCCGGTAACGAACGAGACCTCAGCCTG
CTAAATAATATCGTCTCGGTTTCTTAGAGGGACTATTGACGTTTAGTCAATGTAAGTGTGAGGCAATAACAGGTCTGTGA
TGCCCTTCGATGTTCTGGGCCGCACGCGCGCTACACTGATGCATTCAACGAGCCCATCCTTGGCCGAGAGGCCCGGGTAA
TCTTGGAAACTGCATCGTGATGGGGATAGATCATTGCAATTATTGGTCTTCAACGAGGAATGCCTAGTAAGCGCGAGTCA
TCAGCTCGCGTTGATTACGTCCCTGCCCTTTGTACACACCGCCCGTCGCTCCTACCGATTGGGTGTGCTGGTGAAGTGAT
CGGATTGGATTCGAGCTGGCAACACGGAACCGAGAAGATCATTAAACCCTCCC
>CA-3-4
CCATGCATGTCTAAGTATAAACTGCTT-ATACTGTGAAACCGCGAATGGCTCATTATATCTGTTATAATTTATTTGATGG
TACTACTCGGATAACCGTAGTAAATCTAGAGCTAATACGTGCGCACAACCCGACTTCTGGAAGGGTCGTATTTATTAGAT
AAAAGGCCAGCCGGGCCGCCCGACCTTCGGTGACTCATGATAACTTGACGAATCGCACGGCCTTGCGCCGGCGATGTTTC
ATTCAAATTTCAGCCCTATCAATTGTCGATGGTAGGATAGAGGCCTACCATGATGGTAACGGGTGACGGAGGATTAGGGT
TCGATTCCGGAGAGGGAGCCTGAGAAACGGCTACCACATCCAAGGAAGGCAGCAGGCGCGCAAATTACCCAATTCCGGTA
CGGAGAGGTAGTGACAAAAAATAACAATATCGGGCCTTCTGATAATTGGAATGAGTACAATCTAAATACCTTAACGAGGA
TCCATTGGAGGGCAAGTCTGGTGCCAGCAGCCGCGGTAATTCCAGCTCCAATAGCGTATATTTAAGTTGTTGCAGTTGAA
AGGCTCGTAGTCGGAATTTAGCGCTTTCTCGATGGTCCGCCTCTGGTGTGCACTGTCGATGATGTGCTTTCTGTCGGGGA
CGGGCTCCTGGGCTTAATTGTTTGGGACTCGGGCTCGGCGTGGTTACTTTGAGTAAATTAGAGTGTTCAAAGCAGGCGAT
CGCCCTGAATACATTAGCATGGAATAGCATGATAGGACTCTGGCCTATCTTGCTGGTCTGTAGGACCGGAGTAATGATTA
AGAGGGACAGTCGGGGGCATTCGTATTTCGTTGTCAGAGGTGAAATTCTTGGATTTACGAAAGACGAACATCTGCGAAAG
CATTTGCCAAGGATGTTTTCATTGATCAAGAACGAAAGTTGGGGGCTCGAAGACGATTAGATACCGTCGTAGTCTCAACC
ATAAACGATGCCGACCAGGGATTGGCGAGCGTTCTTTTGATGACCTCGCCAGCACCTTGAGAGAAATCA-GAGTCTTTGG
GTTCCGGGGGGAGTATGGTCGCAAGGCTGAAACTTAAAGGAATTGACGGAAGGGCACCACCAGGCGTGGAGCCTGCGGCT
TAATTTGACTCAACACGGGGAACCTTACCAGGTCCAGACACGGGAATGATGAACAGATTGAGAGCTCTTTTTTGATTCTG
TGGGTGGTGGTGCATGGCCGTTCTTAGTTGGTGGGTTGCCTTGTCAGGTTGATTCCGGTAACGAACGAGACCTCAGCCTG
CTAAATAATATCGTCTCGGTTTCTTAGAGGGACTATTGACGTTTAGTCAATGTAAGTGTGAGGCAATAACAGGTCTGTGA
TGCCCTTCGATGTTCTGGGCCGCACGCGCGCTACACTGATGCATTCAACGAGCCCATCCTTGGCCGAGAGGCCCGGGTAA
TCTTGGAAACTGCATCGTGATGGGGATAGATCATTGCAATTATTGGTCTTCAACGAGGAATGCCTAGTAAGCGCGAGTCA
TCAGCTCGCGTTGATTACGTCCCTGCCCTTTGTACACACCGCCCGTCGCTCCTACCGATTGGGTGTGCTGGTGAAGTGAT
CGGATTGGATTCGAGCTGGCAACACGGAACCGAGAAGATCATTAAACCCTCCC
>CA-3-5
CCATGCATGTCTAAGTATAAACTGCTT-ATACTGTGAAACCGCGAATGGCTCATTATATCTGTTATAATTTATTTGATGG
TACTACTCGGATAACCGTAGTAAATCTAGAGCTAATACGTGCGCACAACCCGACTTCTGGAAGGGTCGTATTTATTAGAT
AAAAGGCCAGCCGGGCCGCCCGACCTTCGGTGACTCATGATAACTTGACGAATCGCACGGCCTTGCGCCGGCGATGTTTC
ATTCAAATTTCAGCCCTATCAATTGTCGATGGTAGGATAGAGGCCTACCATGATGGTAACGGGTGACGGAGGATTAGGGT
TCGATTCCGGAGAGGGAGCCTGAGAAACGGCTACCACATCCAAGGAAGGCAGCAGGCGCGCAAATTACCCAATTCCGGTA
CGGAGAGGTAGTGACAAAAAATAACAATATCGGGCCTTCTGATAATTGGAATGAGTACAATCTAAATACCTTAACGAGGA
TCCATTGGAGGGCAAGTCTGGTGCCAGCAGCCGCGGTAATTCCAGCTCCAATAGCGTATATTTAAGTTGTTGCAGTTGAA
AGGCTCGTAGTCGGAATTTAGCGCTTTCTCGATGGTCCGCCTCTGGTGTGCACTGTCGATGATGTGCTTTCTGTCGGGGA
CGGGCTCCTGGGCTTAATTGTTTGGGACTCGGGCTCGGCGTGGTTACTTTGAGTAAATTAGAGTGTTCAAAGCAGGCGAT
CGCCCTGAATACATTAGCATGGAATAGCATGATAGGACTCTGGCCTATCTTGCTGGTCTGTAGGACCGGAGTAATGATTA
AGAGGGACAGTCGGGGGCATTCGTATTTCGTTGTCAGAGGTGAAATTCTTGGATTTACGAAAGACGAACATCTGCGAAAG
CATTTGCCAAGGATGTTTTCATTGATCAAGAACGAAAGTTGGGGGCTCGAAGACGATTAGATACCGTCGTAGTCTCAACC
ATAAACGATGCCGACCAGGGATTGGCGAGCGTTCTTTTGATGACCTCGCCAGCACCTTGAGAGAAATCA-GAGTCTTTGG
GTTCCGGGGGGAGTATGGTCGCAAGGCTGAAACTTAAAGGAATTGACGGAAGGGCACCACCAGGCGTGGAGCCTGCGGCT
TAATTTGACTCAACACGGGGAACCTTACCAGGTCCAGACACGGGAATGATGAACAGATTGAGAGCTCTTTTTTGATTCTG
TGGGTGGTGGTGCATGGCCGTTCTTAGTTGGTGGGTTGCCTTGTCAGGTTGATTCCGGTAACGAACGAGACCTCAGCCTG
CTAAATAATATCGTCTCGGTTTCTTAGAGGGACTATTGACGTTTAGTCAATGTAAGTGTGAGGCAATAACAGGTCTGTGA
TGCCCTTCGATGTTCTGGGCCGCACGCGCGCTACACTGATGCATTCAACGAGCCCATCCTTGGCCGAGAGGCCCGGGTAA
TCTTGGAAACTGCATCGTGATGGGGATAGATCATTGCAATTATTGGTCTTCAACGAGGAATGCCTAGTAAGCGCGAGTCA
TCAGCTCGCGTTGATTACGTCCCTGCCCTTTGTACACACCGCCCGTCGCTCCTACCGATTGGGTGTGCTGGTGAAGTGAT
CGGATTGGATTCGAGCTGGCAACACGGAACCGAGAAGATCATTAAACCCTCCC
>CA-3-6
CCATGCATGTCTAAGTATAAACTGCTT-ATACTGTGAAACCGCGAATGGCTCATTATATCTGTTATAATTTATTTGATGG
TACTACTCGGATAACCGTAGTAAATCTAGAGCTAATACGTGCGCACAACCCGACTTCTGGAAGGGTCGTATTTATTAGAT
AAAAGGCCAGCCGGGCCGCCCGACCTTCGGTGACTCATGATAACTTGACGAATCGCACGGCCTTGCGCCGGCGATGTTTC
ATTCAAATTTCAGCCCTATCAATTGTCGATGGTAGGATAGAGGCCTACCATGATGGTAACGGGTGACGGAGGATTAGGGT
TCGATTCCGGAGAGGGAGCCTGAGAAACGGCTACCACATCCAAGGAAGGCAGCAGGCGCGCAAATTACCCAATTCCGGTA
CGGAGAGGTAGTGACAAAAAATAACAATATCGGGCCTTCTGATAATTGGAATGAGTACAATCTAAATACCTTAACGAGGA
TCCATTGGAGGGCAAGTCTGGTGCCAGCAGCCGCGGTAATTCCAGCTCCAATAGCGTATATTTAAGTTGTTGCAGTTGAA
AGGCTCGTAGTCGGAATTTAGCGCTTTCTCGATGGTCCGCCTCTGGTGTGCACTGTCGATGATGTGCTTTCTGTCGGGGA
CGGGCTCCTGGGCTTAATTGTCTGGGACTCGGGCTCGGCGTGGTTACTTTGAGTAAATTAGAGTGTTCAAAGCAGGCGAT
CGCCCTGAATACATTAGCATGGAATAGCATGATAGGACTCTGGCCTATCTTGCTGGTCTGTAGGACCGGAGTAATGATTA
AGAGGGACAGTCGGGGGCATTCGTATTTCGTTGTCAGAGGTGAAATTCTTGGATTTACGAAAGACGAACATCTGCGAAAG
CATTTGCCAAGGATGTTTTCATTGATCAAGAACGAAAGTTGGGGGCTCGAAGACGATTAGATACCGTCGTAGTCTCAACC
ATAAACGATGCCGACCAGGGATTGGCGAGCGTTCTTTTGATGACCTCGCCAGCACCTTGAGAGAAATCA-GAGTCTTTGG
GTTCCGGGGGGAGTATGGTCGCAAGGCTGAAACTTAAAGGAATTGACGGAAGGGCACCACCAGGCGTGGAGCCTGCGGCT
TAATTTGACTCAACACGGGGAACCTTACCAGGTCCAGACACGGGAATGATGAACAGATTGAGAGCTCTTTTTTGATTCTG
TGGGTGGTGGTGCATGGCCGTTCTTAGTTGGTGGGTTGCCTTGTCAGGTTGATTCCGGTAACGAACGAGACCTCAGCCTG
CTAAATAATATCGTCTCGGTTTCTTAGAGGGACTATTGACGTTTAGTCAATGTAAGTGTGAGGCAATAACAGGTCTGTGA
TGCCCTTCGATGTTCTGGGCCGCACGCGCGCTACACTGATGCATTCAACGAGCCCATCCTTGGCCGAGAGGCCCGGGTAA
TCTTGGAAACTGCATCGTGATGGGGATAGATCATTGCAATTATTGGTCTTCAACGAGGAATGCCTAGTAAGCGCGAGTCA
TCAGCTCGCGTTGATTACGTCCCTGCCCTTTGTACACACCGCCCGTCGCTCCTACCGATTGGGTGTGCTGGTGAAGTGAT
CGGATTGGATTCGAGCTGGCAACACGGAACCGAGAAGATCATTAAACCCTCCC
>CA-3-7
CCATGCATGTCTAAGTATAAACTGCTT-ATACTGTGAAACCGCGAACGGCTCATTATATCTGTTATAATTTATTTGATGG
TACTACTCGGATAACCGTAGTAAATCTAGAGCTAATACGTGCGCACAACCCGACTTCTGGAAGGGTCGTATTTATTAGAT
AAAAGGCCAGCCGGGCCGCCCGACCTTCGGTGACTCATGATAACTTGACGAATCGCACGGCCTTGCGCCGGCGATGTTTC
ATTCAAATTTCAGCCCTATCAATTGTCGATGGTAGGATAGAGGCCTACCATGATGGTAACGGGTGACGGAGGATTAGGGT
TCGATTCCGGAGAGGGAGCCTGAGAAACGGCTACCACATCCAAGGAAGGCAGCAGGCGCGCAAATTACCCAATTCCGGTA
CGGAGAGGTAGTGACAAAAAATAACAATATCGGGCCTTCTGATAATTGGAATGAGTACAATCTAAATACCTTAACGAGGA
TCCATTGGAGGGCAAGTCTGGTGCCAGCAGCCGCGGTAATTCCAGCTCCAATAGCGTATATTTAAGTTGTTGCAGTTGAA
AGGCTCGTAGTCGGAATTTAGCGCTTTCTCGATGGTCCGCCTCTGGTGTGCACTGTCGATGATGTGCTTTCTGTCGGGGA
CGGGCTCCTGGGCTTAATTGTCTGGGACTCGGGCTCGGCGTGGTTACTTTGAGTAAATTAGAGTGTTCAAAGCAGGCGAT
CGCCCTGAATACATTAGCATGGAATAGCATGATAGGACTCTGGCCTATCTTGCTGGTCTGTAGGACCGGAGTAATGATTA
AGAGGGACAGTCGGGGGCATTCGTATTTCGTTGTCAGAGGTGAAATTCTTGGATTTACGAAAGACGAACATCTGCGAAAG
CATTTGCCAAGGATGTTTTCATTGATCAAGAACGAAAGTTGGGGGCTCGAAGACGATTAGATACCGTCGTAGTCTCAACC
ATAAACGATGCCGACCAGGGATTGGCGAGCGTTCTTTTGATGACCTCGCCAGCACCTTGAGAGAAATCA-GAGTCTTTGG
GTTCCGGGGGGAGTATGGTCGCAAGGCTGAAACTTAAAGGAATTGACGGAAGGGCACCACCAGGCGTGGAGCCTGCGGCT
TAATTTGACTCAACACGGGGAACCTTACCAGGTCCAGACACGGGAATGATGAACAGATTGAGAGCTCTTTTTTGATTCTG
TGGGTGGTGGTGCATGGCCGTTCTTAGTTGGTGGGTTGCCTTGTCAGGTTGATTCCGGTAACGAACGAGACCTCAGCCTG
CTAAATAATATCGTCTCGGTTTCTTAGAGGGACTATTGACGTTTAGTCAATGTAAGTGTGAGGCAATAACAGGTCTGTGA
TGCCCTTCGATGTTCTGGGCCGCACGCGCGCTACACTGATGCATTCAACGAGCCCATCCTTGGCCGAGAGGCCCGGGTAA
TCTTGGAAACTGCATCGTGATGGGGATAGATCATTGCAATTATTGGTCTTCAACGAGGAATGCCTAGTAAGCGCGAGTCA
TCAGCTCGCGTTGATTACGTCCCTGCCCTTTGTACACACCGCCCGTCGCTCCTACCGATTGGGTGTGCTGGTGAAGTGAT
CGGATTGGATTCGAGCTGGCAACACGGAACCGAGAAGATCATTAAACCCTCCC
>CA-3-8
CCATGCATGTCTAAGTATAAACTGCTT-ATACTGTGAAACCGCGAATGGCTCATTATATCTGTTATAATTTATTTGATGG
TACTACTCGGATAACCGTAGTAAATCTAGAGCTAATACGTGCGCACAACCCGACTTCTGGAAGGGTCGTATTTATTAGAT
AAAAGGCCAGCCGGGCCGCCCGACCTTCGGTGACTCATGATAACTTGACGAATCGCACGGCCTTGCGCCGGCGATGTTTC
ATTCAAATTTCAGCCCTATCAATTGTTGATGGTAGGATAGAGGCCTACCATGATGGTAACGGGTGACGGAGGATTAGGGT
TCGATTCCGGAGAGGGAGCCTGAGAAACAGCTACCACATCCAAGGAAGGCAGCAGGCGCGCAAATTACCCAATTCCGGTA
CGGAGAGGTAGTGACAAAAAATAACAATATCGGGCCTTCTGATAATTGGAATGAGTACAATCTAAATACCTTAACGAGGA
TCCATTGGAGGGCAAGTCTGGTGCCAGCAGCCGCGGTAATTCCAGCTCCAGTAGCGTATATTTAAGTTGTTGCAGTTGAA
AGGCTCGTAGTCGGAATTTAGCGCTTTCTCGATGGTCCGCCTCTGGTGTGCACTGTCGATGATGTGCTTTCTGTCGGGGA
CGGGCTCCTGGGCTTAATTGTCTGGGACTCGGGCTCGGCGTGGTTACTTTGAGTAAATTAGAGTGTTCAAAGCAGGCGAT
CGCCCTGAATACATTAGCATGGAATAGCATGATAGGACTCTGGCCTATCTTGCTGGTCTGTAGGACCGGAGTAATGATTA
AGAGGGACAGTCGGGGGCATTCGTATTTCGTTGTCAGAGGTGAAATTCTTGGATTTACGAAAGACGAACATCTGCGAAAG
CATTTGCCAAGGATGTTTTCATTGATCAAGAACGAAAGTTGGGGGCTCGAAGACGATTAGATACCGTCGTAGTCTCAACC
ATAAACGATGCCGACCAGGGATTGGCGAGCGTTCTTTTGATGACCTCGCCAGCACCTTGAGAGAAATCA-GAGTCTTTGG
GTTCCGGGGGGAGTATGGTCGCAAGGCTGAAACTTGAAGGAATTGACGGAAGGGCACCACCAGGCGTGGAGCCTGCGGCT
TAATTTGACTCAACACGGGGAACCTTACCAGGTCCAGACACGGGAATGATGAACAGATTGAGAGCTCTTTTTTGATTCTG
TGGGTGGTGGTGCATGGCCGTTCTTAGTTGGTGGGTTGCCTTGTCAGGTTGATTCCGGTAACGAACGAGACCTCAGCCTG
CTAAATAATATCGTCTCGGTTTCTTAGAGGGACTATTGACGTTTAGTCAATGTAAGTGTGAGGCAATAACAGGTCTGTGA
TGCCCTTCGATGTTCTGGGCCGCACGCGCGCTACACTGATGCATTCAACGAGCCCATCCTTGGCCGAGAGGCCCGGGTAA
TCTTGGAAACTGCATCGTGATGGGGATAGATCATTGCAATTATTGGTCTTCAACGAGGAATGCCTAGTAAGCGCGAGTCA
TCAGCTCGCGTTGATTACGTCCCTGCCCTTTGTACACACCGCCCGTCGCTCCTACCGATTGGGTGTGCTGGTGAAGTGAT
CGGATTGGATTCGAGCTGGCAACACGGAACCGAGAAGATCATTAAACCCTCCC
>BF-3-2
CCATGCATGTCTAAGTATAAACTGCTT-ATACTGTGAAACCGCGAATGGCTCATTATATCTGTTATAATTTATTTGATGG
TACTACTCGGATAACCGTAGTAAATCTAGAGCTAATACGTGCGCACAACCCGACTTCTGGAAGGGTCGTATTTATTAGAT
AAAAGGCCAGCCGGGCCGCCCGACCTTCGGTGACTCATGATAACTTGACGAATCGCACGGCCTTGCGCCGGCGATGTTTC
ATTCAAATTTCAGCCCTATCAATTGTCGATGGTAGGATAGAGGCCTACCATGATGGTAACGGGTGACGGAGGATTAGGGT
TCGATTCCGGAGAGGGAGCCTGAGAAACGGCTACCACATCCAAGGAAGGCAGCAGGCGCGCAAATTACCCAATTCCGGTA
CGGAGAGGTAGTGACAAAAAATAACAATATCGGGCCTTCTGATAATTGGAATGAGTACAATCTAAATACCTTAACGAGGA
TCCATTGGAGGGCAAGTCTGGTGCCAGCAGCCGCGGTAATTCCAGCTCCAATAGCGTATATTTAAGTTGTTGCAGTTGAA
AGGCTCGTAGTCGGAATTTAGCGCTTTCTCGATGGTCCGCCTCTGGTGTGCACTGTCGATGATGTGCTTTCTGTCGGGGA
CGGGCTCCTGGGCTTAATTGTCTGGGACTCGGGCTCGGCGTGGTTACTTTGAGTAAATTAGAGTGTTCAAAGCAGGCGAT
CGCCCTGAATACATTAGCATGGAATAGCATGATAGGACTCTGGCCTATCTTGCTGGTCTGTAGGACCGGAGTAATGATTA
AGAGGGACAGTCGGGGGCATTCGTATTTCGTTGTCAGAGGTGAAATTCTTGGATTTACGAAAGACGAACATCTGCGAAAG
CATTTGCCAAGGATGTTTTCATTGATCAAGAACGAAAGTTGGGGGCTCGAAGACGATTAGATACTGTCGTAGTCTCAACC
ATAAACGATGCCGACCAGGGATTGGCGAGCGTTCTTTTGATGACCTCGCCAGCACCTTGAGAGAAATCA-GAGTCTTTGG
GTTCCGGGGGGAGTATGGTCGCAAGGCTGAAACTTAAAGGAATTGACGGAAGGGCACCACCAGGCGTGGAGCCTGCGGCT
TAATTTGACTCAACACGGGGAACCTTACCAGGTCCAGACACGGGAATGATGAACAGATTGAGAGCTCTTTTTTGATTCTG
TGGGTGGTGGTGCATGGCCGTTCTTAGTTGGTGGGTTGCCTTGTCAGGTTGATTCCGGTAACGAACGAGACCTCAGCCTG
CTAAATAATATCGTCTCGGTTTCTTAGAGGGACTATTGACGTTTAGTCAATGTAAGTGTGAGGCAATAACAGGTCTGTGA
TGCCCTTCGATGTTCTGGGCCGCACGCGCGCTACACTGATGCATTCAACGAGCCCATCCTTGGCCGAGAGGCCCGGGTAA
TCTTGGAAACTGCATCGTGATGGGGATAGATCATTGCAATTATTGGTCTTCAACGAGGAATGCCTAGTAAGCGCGAGTCA
TCAGCTCGCGTTGATTACGTCCCTGCCCTTTGTACACACCGCCCGTCGCTCCTACCGATTGGGTGTGCTGGTGAAGTGAT
CGGATTGGATTCGAGCTGGCAACACGGAACCGAGAAGATCATTAAACCCTCCC
>BF-3-3
CCATGCATGTCTAAGTATAAACTGCTT-ATACTGTGAAACCGCGAATGGCTCATTATATCTGTTATAATTTATTTGATGG
TACTACTCGGATAACCGTAGTAAATCTAGAGCTAATACGTGCGCACAACCCGACTTCTGGAAGGGTCGTATTTATTAGAT
AAAAGGCCAGCCGGGCCGCCCGACCTTCGGTGACTCATGATAACTTGACGAATCGCACGGCCTTGCGCCGGCGATGTTTC
ATTCAAATTTCAGCCCTATCAATTGTCGATGGTAGGATAGAGGCCTACCATGATGGTAACGGGTGACGGAGGATTAGGGT
TCGATTCCGGAGAGGGAGCCTGAGAAACGGCTACCACATCCAAGGAAGGCAGCAGGCGCGCAAATTACCCAATTCCGGTA
CGGAGAGGTAGTGACAAAAAATAACAATATCGGGCCTTCTGATAATTGGAATGAGTACAATCTAAATACCTTAACGAGGA
TCCATTGGAGGGCAAGTCTGGTGCCAGCAGCCGCGGTAATTCCAGCTCCAATAGCGTATATTTAAGTTGTCGCAGTTGAA
AGGCTCGTAGTCGGAATTTAGCGCTTTCTCGATGGTCCGCCTCTGGTGTGCACTGTCGATGATGTGCTTTCTGTCGGGGA
CGGGCTCCTGGGCTTAATTGTCTGGGACTCGGGCTCGGCGTGGTTACTTTGAGTAAATTAGAGTGTTCAAAGCAGGCGAT
CGCCCTGAATACATTAGCATGGAATAGCATGATAGGACTCTGGCCTATCTTGCTGGTCTGTAGGACCGGAGTAATGATTA
AGAGGGACAGTCGGGGGCATTCGTATTTCGTTGTCAGAGGTGAAATTCTTGGATTTACGAAAGACGAACATCTGCGAAAG
CATTTGCCAAGGATGTTTTCATTGATCAAGAACGAAAGTTGGGGGCTCGAAGACGATTAGATACCGTCGTAGTCTCAACC
ATAAACGATGCCGACCAGGGATTGGCGAGCGTTCTTTTGATGACCTCGCCAGCACCTTGAGAGAAATCA-GAGTCTTTGG
GTTCCGGGGGGAGTATGGTCGCAAGGCTGAAACTTAAAGGAATTGACGGAAGGGCACCACCAGGCGTGGAGCCTGCGGCT
TAATTTGACTCAACACGGGGAACCTTACCAGGTCCAGACACGGGAATGATGAACAGATTGAGAGCTCTTTTTTGATTCTG
TGGGTGGTGGTGCATGGCCGTTCTTAGTTGGTGGGTTGCCTTGTCAGGTTGATTCCGGTAACGAACGAGACCTCAGCCTG
CTAAATAATATCGTCTCGGTTTCTTAGAGGGACTATTGACGTTTAGTCAATGTAAGTGTGAGGCAATAACAGGTCTGTGA
TGCCCTTCGATGTTCTGGGCCGCACGCGCGCTACACTGATGCATTCAACGAGCCCATCCTTGGCCGAGAGGCCCAGGTAA
TCTTGGAAACTGCATCGTGATGGGGATAGATCATTGCAATTATTGGTCTTCAACGAGGAATGCCTAGTAAGCGCGAGTCA
TCAGCTCGCGTTGATTACGTCCCTGCCCTTTGTACACACCGCCCGTCGCTCCTACCGATTGGGTGTGCTGGTGAAGTGAT
CGGATTGGATTCGAGCTGGCAACACGGAACCGAGAAGATCATTAAACCCTCCC
>BF-3-4
CCATGCATGTCTAAGTATAAACTGCTT-ATACTGTGAAACCGCGAATGGCTCATTATATCTGTTATAATTTATTTGATGG
TACTACTCGGATAACCGTAGTAAATCTAGAGCTAATACGTGCGCACAACCCGACTTCTGGAAGGGTCGTATTTATTAGAT
AAAAGGCCAGCCGGGCCGCCCGACCTTCGGTGACTCATGATAACTTGACGAATCGCACGGCCTTGCGCCGGCGATGTTTC
ATTCAAATTTCAGCCCTATCAATTGTCGATGGTAGGATAGAGGCCTACCATGATGGTAACGGGTGACGGAGGATTAGGGT
TCGATTCCGGAGAGGGAGCCTGAGAAACGGCTACCACATCCAAGGAAGGCAGCAGGCGCGCAAATTACCCAATTCCGGTA
CGGAGAGGTAGTGACAAAAAATAACAATATCGGGCCTTCTGATAATTGGAATGAGTACAATCTAAATACCTTAACGAGGA
TCCATTGGAGGGCAAGTCTGGTGCCAGCAGCCGCGGTAATTCCAGCTCCAATAGCGTATATTTAAGTTGTTGCAGTTGAA
AGGCTCGTAGTCGGAATTTAGCGCTTTCTCGATGGTCCGCCTCTGGTGTGCACTGTCGATGATGTGCTTTCTGTCGGGGA
CGGGCTCCTGGGCTTAATTGTTTGGGACTCGGGCTTGGCGTGGTTACTTTGAGTAAATTAGAGTGTTCAAAGCAGGCGAT
CGCCCTGAATACATTAGCATGGAATAGCATGATAGGACTCTGGCCTATCTTGCTGGTCTGTAGGACCGGAGTAATGATTA
AGAGGGACAGTCGGGGGCATTCGTATTTCGTTGTCAGAGGTGAAATTCTTGGATTTACGAAAGACGAACATCTGCGAAAG
CATTTGCCAAGGATGTTTTCATTGATCAAGAACGAAAGTTGGGGGCTCGAAGACGATTAGATACCGTCGTAGTCTCAACC
ATAAACGATGCCGACCAGGGATTGGCGAGCGTTCTTTTGATGACCTCGCCAGCACCTTGAGAGAAATCA-GAGTCTTTGG
GTTCCGGGGGGAGTATGGTCGCAAGGCTGAAACTTAAAGGAATTGACGGAAGGGCACCACCAGGCGTGGAGCCTGCGGCT
TAATTTGACTCAACACGGGGAACCTTACCAGGTCCAGACACGGGAATGATGAACAGATTGAGAGCTCTTTTTTGATTCTG
TGGGTGGTGGTGCATGGCCGTTCTTAGTTGGTGGGTTGCCTTGTCAGGTTGATTCCGGTAACGAACGAGACCTCAGCCTG
CTAAATAATATCGTCTCGGTTTCTTAGAGGGACTATTGACGTTTAGTCAATGTAAGTGTGAGGCAATAACAGGTCTGTGA
TGCCCTTCGATGTTCTGGGCCGCACGCGCGCTACACTGATGCATTCAACGAGCCCATCCTTGGCCGAGAGGCCCGGGTAA
TCTTGGAAACTGCATCGTGATGGGGATAGATCATTGCAATTATTGGTCTTCAACGAGGAATGCCTAGTAAGCGCGAGTCA
TCAGCTCGCGTTGATTACGTCCCTGCCCTTTGTACACACCGCCCGTCGCTCCTACCGATTGGGTGTGCTGGTGAAGTGAT
CGGATTGGATTCGAGCTGGCAACACGGAACCGAGAAGATCATTAAACCCTCCC
>BF-3-5
CCATGCATGTCTAAGTATAAACTGCTT-ATACTGTGAAACCGCGAATGGCTCATTATATCTGTTATAATTTATTTGATGG
TACTACTCGGATAACCGTAGTAAATCTAGAGCTAATACGTGCGCACAACCCGACTTCTGGAAGGGTCGTATTTATTAGAT
AAAAGGCCAGCCGGGCCGCCCGACCTTCGGTGACTCATGATAACTTGACGAATCGCACGGCCTTGCGCCGGCGATGTTTC
ATTCAAATTTCAGCCCTATCAATTGTCGATGGTAGGATAGAGGCCTACCATGATGGTAACGGGTGACGGAGGATTAGGGT
TCGATTCCGGAGAGGGAGCCTGAGAAACGGCTACCACATCCAAGGAAGGCAGCAGGCGCGCAAATTACCCAATTCCGGTA
CGGAGAGGTAGTGACAAAAAATAACAATATCGGGCCTTCTGATAATTGGAATGAGTACAATCTAAATACCTTAACGAGGA
TCCATTGGAGGGCAAGTCTGGTGCCAGCAGCCGCGGTAATTCCAGCTCCAATAGCGTATATTTAAGTTGTTGCAGTTGAA
AGGCTCGTAGTCGGAATTTAGCGCTTTCTCGATGGTCCGCCTCTGGTGTGCACTGTCGATGATGTGCTTTCTGTCGGGGA
CGGGCTCCTGGGCTTAATTGTCTGGGACTCGGGCTCGGCGTGGTTACTTTGAGTAAATTAGAGTGTTCAAAGCAGGCGAT
CGCCCTGAATACATTAGCATGGAATAGCATGATAGGACTCTGGCCTATCTTGCTGGTCTGTAGGACCGGAGTAATGATTA
AGAGGGACAGTCGGGGGCATTCGTATTTCGTTGTCAGAGGTGAAATTCTTGGATTTACGAAAGACGAACATCTGCGAAAG
CATTTGCCAAGGATGTTTTCATTGATCAAGAACGAAAGTTGGGGGCTCGAAGACGATTAGATACCGTCGTAGTCTCAACC
ATAAACGATGCCGACCAGGGATTGGCGAGCGTTCTTTTGATGACCTCGCCAGCACCTTGAGAGAAATCA-GAGTCTTTGG
GTTCCGGGGGGAGTATGGTCGCAAGGCTGAAACTTAAAGGAATTGACGGAAGGGCACCACCAGGCGTGGAGCCTGCGGCT
TAATTTGACTCAACACGGGGAACCTTACCAGGTCCAGACACGGGAATGATGAACAGATTGAGAGCTCTTTTTTGATTCTG
TGGGTGGTGGTGCATGGCCGTTCTTAGTTGGTGGGTTGCCTTGTCAGGTTGATTCCGGTAACGAACGAGACCTCAGCCTG
CTAAATAATATCGTCTCGGTTTCTTAGAGGGACTATTGACGTTTAGTCAATGTAAGTGTGAGGCAATAACAGGTCTGTGA
TGCCCTTCGATGTTCTGGGCCGCACGCGCGCTACACTGATGCATTCAACGAGCCCATCCTTGGCCGAGAGGCCCGGGTAA
TCTTGGAAACTGCATCGTGATGGGGATAGATCATTGCAATTATTGGTCTTCAACGAGGAATGCCTAGTAAGCGCGAGTCA
TCAGCTCGCGTTGATTACGTCCCTGCCCTTTGTACACACCGCCCGTCGCTCCTACCGATTGGGTGTGCTGGTGAAGTGAT
CGGATTGGATTCGAGCTGGCAACACGGAACCGAGAAGATCATTAAACCCTCCC
>BF-3-8
CCATGCATGTCTAAGTATAAACTGCTT-ATACTGTGAAACCGCGAATAGCTCATTATATCTGTTATAATTTATTTGATGG
TACTACTCGGATAACCGTAGTAAATCTAGAGCTAATACGTGCGCACAACCCGACTTCTGGAAGGGTCGTATTTATTAGAT
AAAAGGCCAGCCGGGCCGCCCGACCTTCGGTGACTCATGATAACTTGACGAATCGCACGGCCTTGCGCCGGCGATGTTTC
ATTCAAATTTCAGCCCTATCAATTGTCGATGGTAGGATAGAGGCCTACCATGATGGTAACGGGTGACGGAGGATTAGGGT
TCGATTCCGGAGAGGGAGCCTGAGAAACGGCTACCACATCCAAGGAAGGCAGCAGGCGCGCAAATTACCCAATTCCGGTA
CGGAGAGGTAGTGACAAAAAATAACAATATCGGGCCTTCTGATAATTGGAATGAGTACAATCTAAATACCTTAACGAGGA
TCCATTGGAGGGCAAGTCTGGTGCCAGCAGCCGCGGTAATTCCAGCTCCAATAGCGTATATTTAAGTTGTTGCAGTTGAA
AGGCTCGTAGTCGGAATTTAGCGCTTTCTCGATGGTCCGCCTCTGGTGTGCACTGTCGATGATGTGCTTTCTGTCGGGGA
CGGGCTCCTGGGCTTAATTGTCTGGGACTCGGGCTCGGCGTGGTTACTTTGAGTAAATTAGAGTGTTCAAAGCAGGCGAT
CGCCCTGAATACATTAGCATGGAATAGCATGATAGGACTCTGGCCTATCTTGCTGGTCTGTAGGACCGGAGTAATGATTA
AGAGGGACAGTCGGGGGCATTCGTATTTCGTTGTCAGAGGTGAAATTCTTGGATTTACGAAAGACGAACATCTGCGAAAG
CATTTGCCAAGGATGTTTTCATTGATCAAGAACGAAAGTTGGGGGCTCGAAGACGATTAGATACCGTCGTAGTCTCAACC
ATAAACGATGCCGACCAGGGATTGGCGAGCGTTCTTTTGATGACCTCGCCAGCACCTTGAGAGAAATCA-GAGTCTTTGG
GTTCCGGGGGGAGTATGGTCGCAAGGCTGAAACTTAAAGGAATTGACGGAAGGGCACCACCAGGCGTGGAGCCTGCGGCT
TAATTTGACTCAACACGGGGAACCTTACCAGGTCCAGACACGGGAATGATGAACAGATTGAGAGCTCTTTTTTGATTCTG
TGGGTGGTGGTGCATGGCCGTTCTTAGTTGGTGGGTTGCCTTGTCAGGTTGATTCCGGTAACGAACGAGACCTCAGCCTG
CTAAATAATATCGTCTCGGTTTCTTAGAGGGACTATTGACGTTTAGTCAATGTAAGTGTGAGGCAATAACAGGTCTGTGA
TGCCCTTCGATGTTCTGGGCCGCACGCGCGCTACACTGATGCATTCAACGAGCCCATCCTTGGCCGAGAGGCCCGGGTAA
TCTTGGAAACTGCATCGTGATGGGGATAGATCATTGCAATTATTGGTCTTCAACGAGGAATGCCTAGTAAGCGCGAGTCA
TCAGCTCGCGTTGATTACGTCCCTGCCCTTTGTACACACCGCCCGTCGCTCCTACCGATTGGGTGTGCTGGTGAAGTGAT
CGGATTGGATTCGAGCTGGCAACACGGAACCGAGAAGATCATTAAACCCTCCC
>BF-3-9
CCATGCATGTCTAAGTATAAACTGCTT-ATACTGTGAAACCGCGAATGGCTCATTATATCTGTTATAATTTATTTGATGG
TACTACTCGGATAACCGTAGTAAATCTAGAGCTAATACGTGCGCACAACCCGACTTCTGGAAGGGTCGTATTTATTAGAT
AAAAGGCCAGCCGGGCCGCCCGACCTTCGGTGACTCATGATAACTTGACGAATCGCACGGCCTTGCGCCGGCGATGTTTC
ATTCAAATTTCAGCCCTATCAATTGTCGATGGTAGGATAGAGGCCTACCATGATGGTAACGGGTGACGGAGGATTAGGGT
TCGATTCCGGAGAGGGAGCCTGAGAAACGGCTACCACATCCAAGGAAGGCAGCAGGCGCGCAAATTACCCAATTCCGGTA
CGGAGAGGTAGTGACAAAAAATAACAATATCGGGCCTTCTGATAATTGGAATGAGTACAATCTAAATACCTTAACGAGGA
TCCATTGGAGGGCAAGTCTGGTGCCAGCAGCCGCGGTAATTCCAGCTCCAATAGCGTATATTTAAGTTGTTGCAGTTGAA
AGGCTCGTAGTCGGAATTTAGCGCTTTCTCGATGGTCCGCCTCTGGTGTGCACTGTCGATGATGTGCTTTCTGTCGGGGA
CGGGCTCTTGGGCTTAATTGTCTGGGACTCGGGCTCGGCGTGGTTACTTTGAGTAAATTAGAGTGTTCAAAGCAGGCGAT
CGCCCTGAATACATTAGCATGGAATAGCATGATAGGACTCTGGCCTATCTTGCTGGTCTGTAGGACCGGAGTAATGATTA
AGAGGGACAGTCGGGGGCATTCGTATTTCGTTGTCAGAGGTGAAATTCTTGGATTTACGAAAGACGAACATCTGCGAAAG
CATTTGCCAAGGATGTTTTCATTGATCAAGAACGAAAGTTGGGGGCTCGAAGACGATTAGATACCGTCGTAGTCTCAACC
ATAAACGATGCCGACCAGGGATTGGCGAGCGTTCTTTTGATGACCTCGCCAGCACCTTGAGAGAAATCA-GAGTCTTTGG
GTTCCGGGGGGAGTATGGTCGCAAGGCTGAAACTTAAAGGAATTGACGGAAGGGCACCACCAGGCGTGGAGCCTGCGGCT
TAATTTGACTCAACACGGGGAACCTTACCAGGTCCAGACACGGGAATGATGAACAGATTGAGAGCTCTTTTTTGATTCTG
TGGGTGGTGGTGCATGGCCGTTCTTAGTTGGTGGGTTGCCTTGTCAGGTTGATTCCGGTAACGAACGAGACCTCAGCCTG
CTAAATAATATCGTCTCGGTTTCTTAGAGGGACTATTGACGTTTAGTCAATGTAAGTGTGAGGCAATAACAGGTCTGTGA
TGCCCTTCGATGTTCTGGGCCGCACGCGCGCCACACTGATGCATTCAACGAGCCCATCCTTGGCCGAGAGGCCCGGGTAA
TCTTGGAAACTGCATCGTGATGGGGATAGATCATTGCAATTATTGGTCTTCAACGAGGAATGCCTAGTAAGCGCGAGTCA
TCAGCTCGCGTTGATTACGTCCCTGCCCTTTGTACACACCGCCCGTCGCTCCTACCGATTGGGTGTGCTGGTGAAGTGAT
CGGATTGGATTCGAGCTGGCAACACGGAACCGAGAAGATCATTAAACCCTCCC
>BF-3-10
CCATGCATGTCTAAGTATAAACTGCTT-ATACTGTGAAACCGCGAATGGCTCATTATATCTGTTATAATTTATTTGATGG
TACTACTCGGATAACCGTAGTAAATCTAGAGCTAATACGTGCGCACAACCCGACTTCTGGAAGGGTCGTATTTATTAGAT
AAAAGGCCAGCCGGGCCGCCCGACCTTCGGTGACTCATGATAACTTGACGAATCGCACGGCCTTGCGCCGGCGATGTTTC
ATTCAAATTTCAGCCCTATCAATTGTCGATGGTAGGATAGAGGCCTACCATGATGGTAACGGGTGACGGAGGATTAGGGT
TCGATTCCGGAGAGGGAGCCTGAGAAACGGCTACCACATCCAAGGAAGGCAGCAGGCGCGCAAATTACCCAATTCCGGTA
CGGAGAGGTAGTGACAAAAAATAACAATATCGGGCCTTCTGATAATTGGAATGAGTACAATCTAAATACCTTAACGAGGA
TCCATTGGAGGGCAAGTCTGGTGCCAGCAGCCGCGGTAATTCCAGCTCCAATAGCGTATATTTAAGTTGTTGCAGTTGAA
AGGCTCGTAGTCGGAATTTAGCGCTTTCTCGATGGTCCGCCTCTGGTGTGCACTGTCGATGATGTGCTTTCTGTCGGGGA
CGGGCTCCTGGGCTTAATTGTCTGGGACTCGGGCTCGGCGTGGTTACTTTGAGTAAATTAGAGTGTTCAAAGCAGGCGAT
CGCCCTGAATACATTAGCATGGAATAGCATGATAGGACTCTGGCCTATCTTGTTGGTCTGTAGGACCGGAGTAATGATTA
AGAGGGACAGTCGGGGGCATTCGTATTTCGTTGTCAGAGGTGAAATTCTTGGATTTACGAAAGACGAACATCTGCGAAAG
CATTTGCCAAGGATGTTTTCATTGATCAAGAACGAAAGTTGGGGGCTCGAAGACGATTAGATACCGTCGTAGTCTCAACC
ATAAACGATGCCGACCAGGGATTGGCGAGCGTTCTTTTGATGACCTCGTCAGCACCTTGAGAGAAATCA-GAGTCTTTGG
GTTCCGGGGGGAGTATGGTCGCAAGGCTGAAACTTAAAGGAATTGACGGAAGGGCACCACCAGGCGTGGAGCCTGCGGCT
TAATTTGACTCAACACGGGGAACCTTACCAGGTCCAGACACGGGAATGATGAACAGATTGAGAGCTCTTTTTTGATTCTG
TGGGTGGTGGTGCATGGCCGTTCTTAGTTGGTGGGTTGCCTTGTCAGGTTGATTCCGGTAACGAACGAGACCTCAGCCTG
CTAAATAATATCGTCTCGGTTTCTTAGAGGGACTATTGACGTTTAGTCAATGTAAGTGTGAGGCAATAACAGGTCTGTGA
TGCCCTTCGATGTTCTGGGCCGCACGCGCGCTACACTGATGCATTCAACGAGCCCATCCTTGGCCGAGAGGCCCGGGTAA
TCTTGGAAACTGCATCGTGATGGGGATAGATCATTGCAATTATTGGTCTTCAACGAGGAATGCCTAGTAAGCGCGAGTCA
TCAGCTCGCGTTGATTACGTCCCTGCCCTTTGTACACACCGCCCGTCGCTCCTACCGATTGGGTGTGCTGGTGAAGTGAT
CGGATTGGATTCGAGCTGGCAACACGGAACCGAGAAGATCATTAAACCCTCCC
>BF-4-2
CCATGCATGTCTAAGTATAAACTGCTT-ATACTGTGAAACCGCGAATGGCTCATTATATCTGTTATAATTTATTTGATGG
TACTACTCGGATAACCGTAGTAAATCTAGAGCTAATACGTGCGCACAACCCGACTTCTGGAAGGGTCGTATTTATTAGAT
AAAAGGCCAGCCGGGCCGCCCGACCTTCGGTGACTCATGATAACTTGACGAATCGCACGGCCTTGCGCCGGCGATGTTTC
ATTCAAATTTCAGCCCTATCAATTGTCGATGGTAGGATAGAGGCCTACCATGATGGTAACGGGTGACGGAGGATTAGGGT
TCGATTCCGGAGAGGGAGCCTGAGAAACGGCTACCACATCCAAGGAAGGCAGCAGGCGCGCAAATTACCCAATTCCGGTA
CGGAGAGGTAGTGACAAAAAATAACAATATCGGGCCTTCTGATAATTGGAATGAGTACAATCTAAATACCTTAACGAGGA
TCCATTGGAGGGCAAGTCTGGTGCCAGCAGCCGCGGTAATTCCAGCTCCAATAGCGTATATTTAAGTTGTTGCAGTTGAA
AGGCTCGTAGTCGGAATTTAGCGCTTTCTCGATGGTCCGCCTCTGGTGTGCACTGTCGATGATGTGCTTTCTGTCGGGGA
CGGGCTCCTGGGCTTAATTGTCTGGGACTCGGGCTCGGCGTGGTTACTTTGAGTAAATTAGAGTGTTCAAAGCAGGCGAT
CGCCCTGAATACATTAGCATGGAATAGCATGATAGGACTCTGGCCTATCTTGCTGGTCTGTAGGACCGGAGTAATGATTA
AGAGGGACAGTCGGGGGCATTCGTATTTCGTTGTCAGAGGTGAAATTCT-GTATTTACGAAAGACGAACATCTGCGAAAG
CATTTGCCAAGGATGTTTTCATTGATCAAGAACGAAAGTTGGGGGCTCGAAGACGATTAGATACCGTCGTAGTCTCAACC
ATAAACGATGCCGACCAGGGATTGGCGAGCGTTCTTTTGATGACCTCGCCAGCACCTTGAGAGAAATCA-GAGTCTTTGG
GTTCCGGGGGGAGTATGGTCGCAAGGCTGAAACTTAAAGGAATTGACGGAAGGGCACCACCAGGCGTGGAGCCTGCGGCT
TAATTTGACTCAACACGGGGAACCTTACCAGGTCCAGACACGGGAATGATGAACAGATTGAGAGCTCTTTCTTGATTCTG
TGGGTGGTGGTGCATGGCCGTTCTTAGTTGGTGGGTTGCCTTGTCAGGTTGATTCCGGTAACGAACGAGACCTCAGCCTG
CTAAATAATATCGTCTCGGTTTCTTAGAGGGACTATTGACGTTTAGTCAATGTAAGTGTGAGGCAATAACAGGTCTGTGA
TGCCCTTCGATGTTCTGGGCCGCACGCGCGCTACACTGATGCATTCAACGAGCCCATCCTTGGCCGAGAGGCCCGGGTAA
TCTTGGAAACTGCATCGTGATGGGGATAGATCATTGCAATTATTGGTCTTCAACGAGGAATGCCTAGTAAGCGCGAGTCA
TCAGCTCGCGTTGATTACGTCCCTGCCCTTTGTACACACCGCCCGTCGCTCCTACCGATTGGGTGTGCTGGTGAAGTGAT
CGGATTGGATTCGAGCTGGCAACACGGAACCGAGAAGATCATTAAACCCTCCC
>BF-4-4
CCATGCATGTCTAAGTATAAACTGCTT-ATACTGTGAAACCGCGAATGGCTCATTATATCTGTTATAATTTATTTGATGG
TACTACTCGGATAACCGTAGTAAATCTAGAGCTAATACGTGCGCACAACCCGACTTCTGGAAGGGTCGTATTTATTAGAT
AAAAGGCCAGCCGGGCCGCCCGACCTTCGGTGACTCATGATAACTTGACGAATCGCACGGCCTTGCGCCGGCGATGTTTC
ATTCAAATTTCAGCCCTATCAATTGTCGATGGTAGGATAGAGGCCTACCATGATGGTAACGGGTGACGGAGGATTAGGGT
TCGATTCCGGAGAGGGAGCCTGAGAAACGGCTACCACATCCAAGGAAGGCAGCAGGCGCGCAAATTACCCAATTCCGGTA
CGGAGAGGTAGTGACAAAAAATAACAATATCGGGCCTTCTGATAATTGGAATGAGTACAATCTAAATACCTTAACGAGGA
TCCATTGGAGGGCAAGTCTGGTGCCAGCAGCCGCGGTAATTCCAGCTCCAATAGCGTATATTTAAGTTGTTGCAGTTGAA
AGGCTCGTAGTCGGAATTTAGCGCTTTCTCGATGGTCCGCCTCTGGTGTGCACTGTCGATGATGTGCTTTCTGTCGGGGA
CGGGCTCCTGGGCTTAATTGTCTGGGACTCGGGCTCGGCGTGGTTACTTTGAGTAAATTAGAGTGTTCAAAGCAGGCGAT
CGCCCTGAATACATTAGCATGGAATAGCATGATAGGACTCTGGCCTATCTTGCTGGTCTGTAGGACCGGAGTAATGATTA
AGAGGGACAGTCGGGGGCATTCGTATTTCGTTGTCAGAGGTGAAATTCTTGGATTTACGAAAGACGAACATCTGCGAAAG
CATTTGCCAAGGATGTTTTCATTGATCAAGAACGAAAGTTGGGGGCTCGAAGACGATTAGATACCGTCGTAGTCTCAACC
ATAAACGATGCCGACCAGGGATTGGCGAGCGTTCTTTTGATGACCTCGCCAGCACCTTGAGAGAAATCA-GAGTCTTTGG
GTTCCGGGGGGAGTATGGTCGCAAGGCTGAAACTTAAAGGAATTGACGGAAGGGCACCACCAGGCGTGGAGCCTGCGGCT
TAATTTGACTCAACACGGGGAACCTTACCAGGTCCAGACACGGGAATGATGAACAGATTGAGAGCTCTTTTTTGATTCTG
TGGGTGGTGGTGCATGGCCGTTCTTAGTTGGTGGGTTGCCTTGTCAGGTTGATTCCGGTAACGAACGAGACCTCAGCCTG
CTAAATAATATCGTCTCGGTTTCTTAGAGGGACTATTGACGTTTAGTCAATGTAAGTGTGAGGCAATAACAGGTCTGTGA
TGCCCTTCGATGTTCTGGGCCGCACGCGCGCTACACTGATGCATTCAACGAGCCCATCCTTGGCCGAGAGGCCCGGGTAA
TCTTGGAAACTGCATCGTGATGGGGATAGATCATTGCAATTATTGGTCTTCAACGAGGAATGCCTAGTAAGCGCGAGTCA
TCAGCTCGCGTTGATTACGTCCCTGCCCTTTGTACACACCGCCCGTCGCTCCTACCGATTGGGTGTGCTGGTGAAGTGAT
CGGATTGGATTCGAGCTGGCAACACGGAACCGAGAAGATCATTAAACCCTCCC
>BF-4-6
CCATGCATGTCTAAGTATAAACTGCTT-ATACTGTGAAACCGCGAATGGCTCATTATATCTGTTATAATTTATTTGATGG
TACTACTCGGATAACCGTAGTAAATCTAGAGCTAATACGTGCGCACAACCCGACTTCTGGAAGGGTCGTATTTATTAGAT
AAAAGGCCAGCCGGGCCGCCCGACCTTCGGTGACTCATGATAACTTGACGAATCGCACGGCCTTGCGCCGGCGATGTTTC
ATTCAAATTTCAGCCCTATCAATTGTCGATGGTAGGATAGAGGCCTACCATGATGGTAACGGGTGACGGAGGATTAGGGT
TCGATTCCGGAGAGGGAGCCTGAGAAACGGCTACCACATCCAAGGAAGGCAGCAGGCGCGCAAATTACCCAATTCCGGTA
CGGAGAGGTAGTGACAAAAAATAACAATATCGGGCCTTCTGATAATTGGAATGAGTACAATCTAAATACCTTAACGAGGA
TCCATTGGAGGGCAAGTCTGGTGCCAGCAGCCGCGGTAATTCCAGCTCCAATAGCGTATATTTAAGTTGTTGCAGTTGAA
AGGCTCGTAGTCGGAATTTAGCGCTTTCTCGATGGTCCGCCTCTGGTATGCACTGTCGATGATGTGCTTTCTGTCGGGGA
CGGGCTCCTGGGCTTAATTGTCTGGGACTCGGGCTCGGCGTGGTTACTTTGAGTAAATTAGAGTGTTCAAAGCAGGCGAT
CGCCCTGAATACATTAGCATGGAATAGCATGATAGGACTCTGGCCTATCTTGCTGGTCTGTAGGACCGGAGTAATGATTA
AGAGGGACAGTCGGGGGCATTCGTATTTCGTTGTCAGAGGTGAAATTCTTGGATTTACGAAAGACGAACATCTGCGAAAG
CATTTGCCAAGGATGTTTTCATTGATCAAGAACGAAAGTTGGGGGCTCGAAGACGATTAGATACCGTCGTAGTCTCAACC
ATAAACGATGCCGACCAGGGATTGGCGAGCGTTCTTTTGATGACCTCGCCAGCACCTTGAGAGAAATCA-GAGTCTTTGG
GTTCCGGGGGGAGTATGGTCGCAAGGCTGAAACTTAAAGGAATTGACGGAAGGGCACCACCAGGCGTGGAGCCTGCGGCT
TAATTTGACTCAACACGGGGAACCTTACCAGGTCCAGACACGGGAATGATGAACAGATTGAGAGCTCTTTTTTGATTCTG
TGGGTGGTGGTGCATGGCCGTTCTTAGTTGGTGGGTTGCCTTGTCAGGTTGATTCCGGTAACGAACGAGACCTCAGCCTG
CTAAATAATATCGTCTCGGTTTCTTAGAGGGACTATTGACGTTTAGTCAATGTAAGTGTGAGGCAATAACAGGTCTGTGA
TGCCCTTCGATGTTCTGGGCCGCACGCGCGCTACACTGATGCATTCAACGAGCCCATCCTTGGCCGAGAGGCCCGGGTAA
TCTTGGAAACTGCATCGTGATGGGGATAGATCATTGCAATTATTGGTCTTCAACGAGGAATGCCTAGTAAGCGCGAGTCA
TCAGCTCGCGTTGATTACGTCCCTGCCCTTTGTACACACCGCCCGTCGCTCCTACCGATTGGGTGTGCTGGTGAAGTGAT
CGGATTGGATTCGAGCTGGCAACACGGAACCGAGAAGATCATTAAACCCTCCC
>BF-4-7
CCATGCATGTCTAAGTATAAACTGCTT-ATACTGTGAAACCGCGAATGGCTCATTATATCTGTTATAATTTATTTGATGG
TACTACTCGGATAACCGTAGTAAATCTAGAGCTAATACGTGCGCACAACCCGACTTCTGGAAGGGTCGTATTTATTAGAT
AAAAGGCCAGCCGGGCCGCCCGACCTTCGGTGACTCATGATAACTTGACGAATCGCACGGCCTTGCGCCGGCGATGTTTC
ATTCAAATTTCAGCCCTATCAATTGTCGATGGTAGGATAGAGGCCTACCATGATGGTAACGGGTGACGGAGGATTAGGGT
TCGATTCCGGAGAGGGAGCCTGAGAAACGGCTACCACATCCAAGGAAGGCAGCAGGCGCGCAAATTACCCAATTCCGGTA
CGGAGAGGTAGTGACAAAAAATAACAATATCGGGCCTTCTGATAATTGGAATGAGTACAATCTAAATACCTTAACGAGGA
TCCATTGGAGGGCAAGTCTGGTGCCAGCAGCCGCGGTAATTCCAGCTCCAATAGCGTATATTTAAGTTGTTGCAGTTGAA
AGGCTCGTAGTCGGAATTTAGCGCTTTCTCGATGGTCCGCCTCTGGTGTGCACTGTCGATGATGTGCTTTCTGTCGGGGA
CGGGCTCCTGGGCTTAATTGTCTGGGACCCGGGCTCGGCGTGGTTACTTTGAGTAAATTAGAGTGTTCAAAGCAGGCGAT
CGCCCTGAATACATTAGCATGGAATAGCATGATAGGACTCTGGCCTATCTTGCTGGTCTGTAGGACCGGAGTAATGATTA
AGAGGGACAGTCGGGGGCATTCGTATTTCGTTGTCAGAGGTGAAATTCTTGGATTTACGAAAGACGAACATCTGCGAAAG
CATTTGCCAAGGATGTTTTCATTGATCAAGAACGAAAGTTGGGGGCTCGAAGACGATTAGATACCGTCGTAGTCTCAACC
ATAAACGATGCCGACCAGGGATTGGCGAGCGTTCTTTTGATGACCTCGCCAGCACCTTGAGAGAAATCA-GAGTCTTTGG
GTTCCGGGGGGAGTATGGTCGCAAGGCTGAAACTTAAAGGAATTGACGGAAGGGCACCACCAGGCGTGGAGCCTGCGGCT
TAATTTGACTCAACACGGGGAACCTTACCAGGTCCAGACACGGGAATGATGAACAGATTGAGAGCTCTTTTTTGATTCTG
TGGGTGGTGGTGCATGGCCGTTCTTAGTTGGTGGGTTGCCTTGTCAGGTTGATTCCGGTAACGAACGAGACCTCAGCCTG
CTAAATAATATCGTCTCGGTTTCTTAGAGGGACTATTGACGTTTAGTCAATGTAAGTGTGAGGCAATAACAGGTCTGTGA
TGCCCTTCGATGTTCTGGGCCGCACGCGCGCTACACTGATGCATTCAACGAGCCCATCCTTGGCCGAGAGGCCCGGGTAA
TCTTGGAAACTGCATCGTGATGGGGATAGATCATTGCAATTATTGGTCTTCAACGAGGAATGCCTAGTAAGCGCGAGTCA
TCAGCTCGCGTTGATTACGTCCCTGCCCTTTGTACACACCGCCCGTCGCTCCTACCGATTGGGTGTGCTGGTGAAGTGAT
CGGATTGGATTCGAGCTGGCAACACGGAACCGAGAAGATCATTAAACCCTCCC
>BF-4-8
CCATGCATGTCTAAGTATAAACTGCTT-ATACTGTGAAACCGCGAATGGCTCATTATATCTGTTATAATTTATTTGATGG
TACTACTCGGATAACCGTAGTAAATCTAGAGCTAATACGTGCGCACAACCCGACTTCTGGAAGGGTCGTATTTATTAGAT
AAAAGGCCAGCCGGGCCGCCCGACCTTCGGTGACTCATGATAACTTGACGAATCGCACGGCCTTGCGCCGGCGATGTTTC
ATTCAAATTTCAGCCCTATCAATTGTCGATGGTAGGATAGAGGCCTACCATGATGGTAACGGGTGACGGAGGATTAGGGT
TCGATTCCGGAGAGGGAGCCTGAGAAACGGCTACCACATCCAAGGAAGGCAGCAGGCGCGCAAATTACCCAATTCCGGTA
CGGAGAGGTAGTGACAAAAAATAACAATATCGGGCCTTCTGATAATTGGAATGAGTACAATCTAAATACCTTAACGAGGA
TCCATTGGAGGGCAAGTCTGGTGCCAGCAGCCGCGGTAATTCCAGCTCCAATAGCGTATATTTAAGTTGTTGCAGTTGAA
AGGCTCGTAGTCGGAATTTAGCGCTTTCTCGATGGTCCGCCTCTGGTGTGCACTGTCGATGATGTGCTTTCTGTCGGGGA
CGGGCTCCTGGGCTTAATTGTTTGGGACTCGGGCTCGGCGTGGTTACTTTGAGTAAATTAGAGTGTTCAAAGCAGGCGAT
CGCCCTGAATACATTAGCATGGAATAGCATGATAGGACTCTGGCCTATCTTGCTGGTCTGTAGGACCGGAGTAATGATTA
AGAGGGACAGTCGGGGGCATTCGTATTTCGTTGTCAGAGGTGAAATTCTTGGATTTACGAAAGACGAACATCTGCGAAAG
CATTTGCCAAGGATGTTTTCATTGATCAAGAACGAAAGTTGGGGGCTCGAAGACGATTAGATACCGTCGTAGTCTCAACC
ATAAACGATGCCGACCAGGGATTGGCGAGCGTTCTTTTGATGACCTCGCCAGCACCTTGAGAGAAATCA-GAGTCTTTGG
GTTCCGGGGGGAGTATGGTCGCAAGGCTGAAACTTAAAGGAATTGACGGAAGGGCACCACCAGGCGTGGAGCCTGCGGCT
TAATTTGACTCAACACGGGGAACCTTACCAGGTCCAGACACGGGAATGATGAACAGATTGAGAGCTCTTTTTTGATTCTG
TGGGTGGTGGTGCATGGCCGTTCTTAGTTGGTGGGTTGCCTTGTCAGGTTGATTCCGGTAACGAACGAGACCTCAGCCTG
CTAAATAATATCGTCTCGGTTTCTTAGAGGGACTATTGACGTTTAGTCAATGTAAGTGTGAGGCAATAACAGGTCTGTGA
TGCCCTTCGATGTTCTGGGCCGCACGCGCGCTACACCGATGCATTCAACGAGCCCATCCTTGGCCGAGAGGCCCGGGTAA
TCTTGGAAACTGCATCGTGATGGGGATAGATCATTGCAATTATTGGTCTTCAACGAGGAATGCCTAGTAAGCGCGAGTCA
TCAGCTCGCGTTGATTACGTCCCTGCCCTTTGTACACACCGCCCGTCGCTCCTACCGATTGGGTGTGCTGGTGAAGTGAT
CGGATTGGATTCGAGCTGGCAACACGGAACCGAGAAGATCGTTAAACCCTCCC
>GSb-l15
CCATGCATGTCTAAGTATAAACTGCTT-ATACTGTGAAACCGCGAATGGCTCATTATATCTGTTATAATTTATTTGATGG
TACAACTCGGATAACCGTAGTAAATCTAGAGCTAATACGTGCGCACAACCCGACTTCTGGAAGGGTCGTATTTATTAGAT
AAAAGGCCAGCCGGGCCGCCCGACCTTCGGTGACTCATGATAACTTGACGAATCGCACGGCCTTGTGCCGGCGATGTTTC
ATTCAAATTTCAGCCCTATCAATTGTCGATGGTAGGATAGAGGCCTACCATGATGGTAACGGGTGACGGAGGATTAGGGT
TCGATTCCGGAGAGGGAGCCTGAGAAACGGCTACCACATCCAAGGAAGGCAGCAGGCGCGCAAATTACCCAATTCCGGTA
CGGAGAGGTAGTGACAAAAAATAACAATATCGGGCCTTCTGATAATTGGAATGAGTACAATTTAAATACCTTAACGAGGA
TCCATTGGAGGGCAAGTCTGGTGCCAGCAGCCGCGGTAATTCCAGTTCCAATAGCGTATATTTAAGTTGTTGCAGTTGAA
AGGCTCGTAGTCGGAATTTAGCGCTTTCTCGATGGTCCGCCTCTGGTGTGCACTGTCGACGATGTGCTTTCTGTCGGGGA
CGTGTTCCTGGGCTTAACTGTCTGGGACTCGGGCTCGGCGTGGTTACTTTGAGTAAATTAGAGTGTTCAAAGCAGGCGAT
CGCCCTGAATACATTAGCATGGAATAGCATGATAGGACTCTGGCCTATCTTGCTGGTCTGTAGGACCGGAGTAATGATTA
AGAGGGACAGTCGGGGGCATTCGTATTTCGTTGTCAGAGGTGAAATTCTTGGATTTACGAAAGACGAACATCTGCGAAAG
CATTTGCCAAGGATGTTTTCATTGATCAAGAACGAAAGTTGGGGGCTCGAAGACGATTAGATACTGTCGTAGTCTCAACC
ATAAACGATGCCGACCAGGGATTGGCGAGCGTTCTTTTGATGACCTCGCCAGCACCTTGAGAGAAATCA-GAGTCTTTGG
GTTCCGGGGGGAGTATGGTCGCAAGGCTGAAACTTAAAGGAATTGACGGAAGGGCACCACCAGGCGTGGAGCCTGCGGCT
TAATTTGACTCAACACGGGGAACCTTACCAGGTCCAGACACGGGAATGATGAACAGATTGAGAGCTCTTTTTTGATTCTG
TGGGTGGTGGTGCATGGCCGTTCTTAGTTGGTGGGTTGCCTTGTCAGGTTGATTCCGGTAACGAACGAGACCTCAGCCTG
CTAAATAATATCGTCTCGGTTTCTTAGAGGGACTATTGACGTTTAGTCAATGTAAGTGTGAGGCAATAACAGGTCTGTGA
TGCCCTTCGATGTTCTGGGCCGCACGCGCGCTACACTGATGCATTCAACGAGCCTATCCTTGGCCGAGAGGTCCGGGTAA
TCTTGAAAACTGCATCGTGATGGGGATAGATCATTGCAATTATTGGTCTTCAACGAGGAATGCCTAGTAAGCGCGAGTCA
TCAGCTCGCGTTGATTACGTCCCTGCCCTTTGTACACACCGCCCGTCGCTCCTACCGATTGGGTGTGCTGGTGAAGTGAT
CGGATTGGATTCGAGCTGGCAACACGGAACCGAGAAGATCATTAAACCCTCCC
>GSb-l12
CCATGCATGTCTAAGTATAAACTGCTT-ATACTGTGAAACCGCGAATGGCTCATTATATCTGTTATAATTTATTTGATGG
TACAACTCGGATAACCGTAGTAAATCTAGAGCTAATACGTGCGCACAACCCGACTTCTGGAAGGGTCGTATTTATTAGAT
AAAAGGCCAGCCGGGCCGCCCGACCTTCGGTGACTCATGATAACTTGACGAATCGCACGGCCTTGTGCCGGCGATGTTTC
ATTCAAATTTCAGCCCTATCAATTGTCGATGGTAGGATAGAGGCCTACCATGATGGTAACGGGTGACGGAGGATTAGGGT
TCGATTCCGGAGAGGGAGCCTGAGAAACGGCTACCACATCCAAGGAAGGCAGCAGGCGCGCAAATTACCCAATTCCGGTA
CGGAGAGGTAGTGACAAAAAATAACAATATCGGGCCTTCTGATAATTGGAATGAGTACAATTTAAATACCTTAACGAGGA
TCCATTGGAGGGCAAGTCTGGTGCCAGCAGCCGCGGTAATTCCAGCTCCAATAGCGTATATTTAAGTTGTTGCAGTTGAA
AGGCTCGTAGTCGGAATTTAGCGCTTTCTCGATGGTCCGCCTCTGGTGTGCACTGTCGACGATGTGCTTTCTGTCGGGGA
CGTGTTCCTGGGCTTAACTGTCTGGGACTCGGGCTCGGCGTGGTTACTTTGAGTAAATTAGAGTGTTCAAAGCAGGCGAT
CGCCCTGAATACATTAGCATGGAATAGCATGATATGACTCTGGCCTATCTTGCTGGTCTGTAGGACCGGAGTAATGATTA
AGAGGGACAGTCGGGGGCATTCGTATTTCGTTGTCAGAGGTGAAATTCTTGGATTTACGAAAGACGAACATCTGCGAAAG
CATTTGCCAAGGATGTTTTCATTGATCAAGAACGAAAGTTGGGGGCTCGAAGACGATTAGATACCGTCGTAGTCTCAACC
ATAAACGATGCCGACCAGGGATTGGCGAGCGTTCTTTTGATGACCTCGCCAGCACCTTGAGAGAAATCA-GAGTCTTTGG
GTTCCGGGGGGAGTATGGTCGCAAGGCTGAAACTTAAAGGAATTGACGGAAGGGCACCACCAGGCGTGGAGCCTGCGGCT
TAATTTGACTCAACACGGGGAACCTTACCAGGTCCAGACACGGGAATGATGAACAGATTGAGAGCTCTTTTTTGATTCTG
TGGGTGGTGGTGCATGGCCGTTCTTAGTTGGTGGGTTGCCTTGTCAGGTTGATTCCGGTAACGAACGAGACCTCAGCCTG
CTAAATAATATCGTCTCGGTTTCTTAGAGGGACTATTGACGTTTAGTCAATGTAAGTGTGAGGCAATAACAGGTCTGTGG
TGCCCTTCGATGTTCTGGGCCGCACGCGCGCTACACTGATGCATTCAACGAGCCTACCCTTGGCCGAGAGGTCCGGGTAA
TCTTGAAAACTGCATCGTGATGGGGATAGATCATTGCAATTATTGGTCTTCAACGAGGAATGCCTAGTAAGCGCGAGTCA
TCAGCTCGCGTTGATTACGTCCCTGCCCTTTGTACACACCGCCCGTCGCTCCTACCGATTGGGTGTGCTGGTGAAGTGAT
CGGATTGGATTCGAGCTGGCAACACGGAACCGAGAAGATCATTAAACCCTCCC
>GSb-l16
CCATGCATGTCTAAGTATAAACTGCTT-ATACTGTGAAACCGCGAATGGCTCATTATATCTGTTATAATTTATTTGATGG
TACAACTCGGATAACCGTAGTAAATCTAGAGCTAATACGTGCGCACAACCCGACTTCTGGAAGGGTCGTATTTATTAGAT
AAAAGGCCAGCCGGGCCGCCCGACCTTCGGTGACTCATGATAACTTGACGAATCGCACGGCCTTGTGCCGGCGATGTTTC
ATTCAAATTTCAGCCCTATCAATTGTCGATGGTAGGATAGAGGCCTACCATGATGGTAACGGGTGACGGAGGATTAGGGT
TCGATTCCGGAGAGGGAGCCTGAGAAACGGCTACCACATCCAAGGAAGGCAGCAGGCGCGCAAATTACCCAATTCCGGTA
CGGAGAGGTAGTGACAAAAAATAACAATATCGGGCCTTCTGATAATTGGAATGAGTACAATTTAAATACCTTAACGAGGA
TCCATTGGAGGGCAAGTCTGGTGCCAGCAGCCGCGGTAATTCCAGCTCCAATAGCGTATATTTAAGTTGTTGCAGTTGAA
AGGCTCGTAGTCGGAATTTAGCGCTTTCTCGATGGTCCGCCTCTGGTGTGCACTGTCGACGATGTGCTTTCTGTCGGGGA
CGTGTTCCTGGGCTTAATTGTCTGGGACTCGGGCTCGGCGTGGTTACTTTGAGTAAATTAGAGTGTTCAAAGCAGGCGAT
CGCCCTGAATACATTAGCATGGAATAGCATGATAGGACTCTGGCCTATCTTGCTGGTCTGTAGGACCGGAGTAATGATTA
AGAGGGACAGTCGGGGGCATTCGTATTTCGTTGTCAGAGGTGAAATTCTTGGATTTACGAAAGACGAACATCTGCGAAAG
CATTTGCCAAGGATGTTTTCATTGATCAAGAACGAAAGTTGGGGGCTCGAAGACGATTAGATACCGTCGTAGTCTCAACC
ATAAACGATGCCGACCAGGGATTGGCGAGCGTTCTTTTGATGACCTCGCCAGCACCTTGAGAGAAATCA-GAGTCTTTGG
GTTCCGGGGGGAGTATGGTCGCAAGGCTGAAACTTAAAGGAATTGACGGAAGGGCACCACCAGGCGTGGAGCCTGCGGCT
TAATTTGACTCAACACGGGGAACCTTACCAGGTCCAGACACGGGAATGATGAACAGATTGAGAGCTCTTTTTTGATTCTG
TGGGTGGTGGTGCATGGCCGTTCTTAGTTGGTGGGTTGCCTTGTCAGGTTGATTCCGGTAACGAACGAGACCTCAGCCTG
CTAAATAATATCGTCTCGGTTTCTTAGAGGGACTATTGACGTTTAGTCAATGTAAGTGTGAGGCAATAACAGGTCTGTGA
TGCCCTTCGATGTTCTGGGCCGCACGCGCGCTACACTGATGCATTCAACGAGCCTATCCTTGGCCGAGAGGTCCGGGTAA
TCTTGAAAACTGCATCGTGATGGGGATAGATCATTGCAATTATTGGTCTTCAACGAGGAATGCCTAGTAAGCGCGAGTCA
TCAGCTCGCGTTGATTACGTCCCTGCCCTTTGTACACACCGCCCGTCGCTCCTACCGATTGGGTGTGCTGGTGAAGTGAT
CGGATTGGATTCGAGCTGGCAACACGGAACCGAGAAGATCATTAAACCCTCCC
>GSb-l17
CCATGCATGTCTAAGTATAAACTGCTT-ATACTGTGAAACCGCGAATGGCTCATTATATCTGTTATAATTTATTTGATGG
TACAACTCGGATAACCGTAGTAAATCTAGAGCTAATACGTGCGCACAACCCGACTTCTGGAAGGGTCGTATTTATTAGAT
AAAAGGCCAGCCGGGCCGCCCGACCCTCGGTGACTCATGATAACTTGACGAATCGCACGGCCTTGTGCCGGCGATGTTTC
ATTCAAATTTCAGCCCTATCAATTGTCGATGGTAGGATAGAGGCCTACCATGATGGTAACGGGTGACGGAGGATTAGGGT
TCGATTCCGGAGAGGGAGCCTGAGAAACGGCTACCACATCCATGGAAGGCAGCAGGCGCGCAAATTACCCAATTCCGGTA
CGGAGAGGTAGTGACAAAAAATAACAATATCGGGCCTTCTGATAATTGGAATGAGTACAATTTAAATACCTTAACGAGGA
TCCATTGGAGGGCAAGTCTGGTGCCAGCAGCCGCGGTAATTCCAGCTCCAATAGCGTATATTTAAGTTGTTGCAGTTGAA
AGGCTCGTAGTCGGAATTTAGCGCTTTCTCGATGGTCCGCCTCTGGTGTGCACTGTCGACGATGTGCTTTCTGTCGGGGA
CGTGTTCCTGGGCTTAACTGTCTGGGACTCGGGCTCGGCGTGGTTACTTTGAGTAAATTAGAGTGTTCAAAGCAGGCGAT
CGCCCTGAATACATTAGCATGGAATAGCATGATAGGACTCTGGCCTATCTTGCTGGTCTGTAGGACCGGAGTAATGATTA
AGAGGGACAGTCGGGGGCATTCGTATTTCGTTGTCAGAGGTGAAATTCTTGGATTTACGAAAGACGAACATCTGCGAAAG
CATTTGCCAAGGATGTTTTCATTGATCAAGAACGAAAGTTGGGGGCTCGAAGACGATTAGATACCGTCGTAGTCTCAACC
ATAAACGATGCCGACCAGGGATTGGCGAGCGTTCTTTTGATGACCTCGCCAGCACCTTGAGAGAAATCA-GAGTCTTTGG
GTTCCGAGGGGAGTATGGTCGCAAGGCTGAAACTTAAAGGAATTGACGGAAGGGCACCACCAGGCGTGGAGCCTGCGGCT
TAATTTGACTCAACACGGGGAACCTTACCAGGTCCAGACACGGGAATGATGAACAGATTGAGAGCTCTTTTTTGATTCTG
TGGGTGGTGGTGCATGGCCGTTCTTAGTTGGTGGGTTGCCTTGTCAGGTTGATTCCGGTAACGAACGAGACCTCAGCCTG
CTAAATAATATCGTCTCGGTTTCTTAGAGGGACTATTGACGTTTAGTCAATGTAAGTGTGAGGCAATAACAGGTCTGTGA
TGCCCTTCGATGTTCTGGGCCGCACGCGCGCTACACTGATGCATTCAACGAGCCTATCCTTGGCCGAGAGGTCCGGGTAA
TCTTGAAAACTGCATCGTGATGGGGATAGATCATTGCAATTATTGGTCTTCAACGAGGGATGCCTAGTAAGCGCGAGTCA
TCAGCTCGCGTTGATTACGTCCCTGCCCTTTGTACACACCGCCCGTCGCTCCTACCGATTGGGTGTGCTGGTGAAGTGAT
CGGATTGGATTCGAGCTGGCAACACGGAACCGAGAAGATCATTAAACCCTCCC
>GSc-15
CCATGCATGTCTAAGTATAAACTGCTT-ATACTGTGAAACCGCCAATGGCTCATTATATCTGTTGTAATTTATTTGATGG
TACAAGTCGGATAACCGTAGTAAATCTAGAGCTAATACGTGCGCACAACCCGACTTCTGGAAGGGTCGTATTTATTAGAT
AAAAGGCCAGCCGGGCCGCCCGACCTTCGGTGACTCATGATAACTTGACGAATCGCACGGCCTTGTGCCGGCGATGTTTC
ATTCAAATTTCAGCCCTATCAATTGTCGATGGTAGGATAGAGGCCTACCATGATGGTAACGGGTGACGGAGGATTAGGGT
TCGATTCCGGAGAGGGAGCCTGAGAAACGGCTACCACATCCAAGGAAGGCAGCAGGCGCGCAAATTACCCAATTCCGGTA
CGGAGAGGTAGTGACAAAAAATAACAATATCGGGCCTTCTGATAATTGGAATGAGTACAATTTAAATACCTTAACGAGGA
TCCATTGGAGGGCAAGTCTGGTGCCAGCAGCCGCGGTAATTCCAGCTCCAATAGCGTATATTTAAGTTGTTGCAGTTGAA
AGGCTCGTAGTCGGAATTTAGCGCTTTCTCGATGGTCCGCCTCTGGTGTGCACTGTCGACGATGTGCTTTCTGTCGGGGA
CGTGTTCCTGGGCTTAATTGTCTGGGACTCGGGCTCGGCGTGGTTACTTTGAGTAAATTAGAGTGTTCAAAGCAGGCGAT
CGCCCTGAATACATTAGCATGGAATAGCATGATAGGACTCTGGCCTATCTTGCTGGTCTGTAGGACCGGAGTAATGATTA
AGAGGGACAGTCGGGGGCATTCGTATTTCGTTGTCAGAGGTGAAATTCTTGGATTTACGAAAGACGAACATCTGCGAAAG
CATTTGCCAAGGATGTTTTCATTGATCAAGAACGAAAGTTGGGGGCTCGAAGACGATTAGATACCGTCGTAGTCTCAACC
ATAAACGATGCCGACCAGGGATTGGCGAGCGTTCTTTTGATGACCTCGCCAGCACCTTGAGAGAAATCA-GAGTCTTTGG
GTTCCGGGGGGAGTATGGTCGCAAGGCTGAAACTTAAAGGAATTGACGGAAGGGCACCACCAGGCGTGGAGCCTGCGGCT
TAATTTGACTCAACACGGGGAACCTTACCAGGTCCAGACACGGGAATGATGAACAGATTGAGAGCTCTTTTTTGATTCTG
TGGGTGGTGGTGCAAGGCCGTTCTTAGTTGGTGGGTTGCCTTGTCAGGTTGATTCCGGTAACGAACGAGACCTCGGCCTG
CTAAATAATATCGTCTCGGTTTCTTAGAGGGACTATTGACGTTTAGTCAATGTAAGTGTGAGGCAATAACAGGTCTGTGA
TGCCCTTCGATGTTCTGGGCCGCACGCGCGCTACACTGATGCATTCAACGAGCCTATCCTTGGCCGAGAGGTCCGGGTAA
TCTTGAAAACTGCATCGTGATGGGGATAGATCATTGCAATTATTGGTCTTCAACGAGGAATGCCTAGTAAGCGCGAGTCA
TCAGCTCGCGTTGATTACGTCCCTGCCCTTTGTACACACCGCCCGTCGCTCCTACCGATTGGGTGTGCTGGTGAAGTGAT
CGGATTGGATTCGAGCTGGCAACACGGAACCGAGAAGATCATTAAACCCTCCC
>GSc-33
CCATGCATGTCTAAGTATAAACTGCTT-ATACTGTGAAACCGCGAATGGCTCATTATATCTGTTATAATTTATTTGATGG
TACAACTCGGATAACCGTAGTAAATCTAGAGCTAATACGTGCGCACAACCCGACTTCTGGAAGGGTCGTATTTATTAGAT
AAAAGGCCAGCCGGGCCGCCCGACCTTCGGTGACTCATGATAACTTGACGAATCGCACAGCCTTGTGCCGGCGATGTTTC
ATTCAAATTTCAGCCCTATCAATTGTCGATGGTAGGATAGAGGCCTACCATGATGGTAACGGGTGACGGAGGATTAGGGT
TCGATTCCGGAGAGGGAGCCTGAGAAACGGCTACCACATCCAAGGAAGGCAGCAGGCGCGCAAATTACCCAATTCCGGTA
CGGAGAGGTAGTGACAAAAAATAACAATATCGGGCCTTCTGATAATTGGAATGAGTACAATTTAAATACCTTAACGAGGA
TCCATTGGAGGGCAAGTCTGGTGCCAGCAGCCGCGGTAATTCCAGCTCCAATAGCGTATATTTAAGTTGTTGCAGTTGAA
AGGCTCGTAGTCGGAATTTAGCGCTTTCTCGATGGTCCGCCTCTGGTGTGCACTGTCGACGATGTGCTTTCTGTCGGGGA
CGTGTTCCTGGGCTTAATTGTCTGGGACTCGGGCTCGGCGTGGTTACTTTGAGTAAATTAGAGTGTTCAAAGCAGGCGAT
CGCCCTGAATACATTAGCATGGAATAGCATGATAGGACTCTGGCCTATCTTGCTGGTCTGTAGGACTGGAGTAATGATTA
AGAGGGACAGTCGGGGGCATTCGTATTTCGTTGTCAGAGGTGAAATTCTTGGATTTACGAAAGACGAACATCTGCGAAAG
CATTTGCCAAGGATGTTTTCATTGATCAAGAACGAAAGTTGGGGGCTCGAAGACGATTAGATACCGTCGTAGTCTCAACC
ATAAACGATGCCGACCAGGGATTGGCGAGCGTTCTTTTGATGACCTCGCCAGCACCTTGAGAGAAATCA-GAGTCTTTGG
GTTCCGGGGGGAGTATGGTCGCAAGGCTGAAACTTAAAGGAATTGACGGAAGGGCACCACCAGGCGTGGAGCCTGCGGCT
TAATTTGACTCAACACGGGGAACCTTACCAGGTCCAGACACGGGAATGATGAACAGATTGAGAGCTCTTTTTTGATTCTG
TGGGTGGTGGTGCATGGCCGTTCTTAGTTGGTGGGTTGCCTTGTCAGGTTGATTCCGGTAACGAACGAGACCTCAGCCTG
CTAAATAATATCGTCTCGGTTTCTTAGAGGGACTATTGACGTTTAGTCAATGTAAGTGTGAGGCAATAACAGGTCTGTGA
TGCCCTTCGATGTTCTGGGCCGCACGCGCGCTACACTGATGCATTCAACGAGCCTATCCTTGGCCGAGAGGTCCGGGTAA
TCTTGAAAACTGCATCGTGATGGGGATAGATCATTGCAATTATTGGTCTTCAACGAGGAATGCCTAGTAAGCGCGAGTCA
TCAGCTCGCGTTGATTACGTCCCTGCCCTTTGTACACACCGCCCGTCGCTCCTACCGATTGGGTGTGCTGGTGAAGTGAT
CGGATTGGATTCGAGCTGGCAACACGGAACCGAGAAGATCATTAAACCCTCCC
>GSc-38
CCATGCATGTCTAAGTATAAACTGCTT-ATACTGTGAAACCGCGAATGGCTCATTATATCTGTTATAATTTATTTGATGG
TACAACTCGGATAACCGTAGTAAATCTAGAGCTAATACGTGCGCACAACCCGACTTCTGGAAGGGTCGTATTTATTAGAT
AAAAGGCCAGCCGGGCCGCCCGACCTTCGGTGACTCATGATAACTTGACGAATCGCACGGCCTTGTGCCGGCGATGTTTC
ATTCAAATTTCAGCCCTATCAATTGTCGATGGTAGGATAGAGGCCTACCATGATGGTAACGGGTGACGGAGGATTAGGGT
TCGATTCCGGAGAGGGAGCCTGAGAAACGGCTACCACATCCAAGGAAGGCAGCAGGCGCGCAAATTACCCAATTCCGGTA
CGGAGAGGTAGTGACAAAAAATAACAATATCGGGCCTTCTGATAATTGGAATGAGTACAATTTAAATACCTTAACGAGGA
TCCATTGGAGGGCAAGTCTGGTGCCAGCAGCCGCGGTAATTCCAGCTCCAATAGCGTATATTTAAGTTGTTGCAGTTGAA
AGGCTCGTAGTCGGAATTTAGCGCTTTCTCGATGGTCCGCCTCTGGTGTGCACTGTCGACGATGTGCTTTCTGTCGGGGA
CGTGTTCCTGGGCTTAACTGTCTGGGACTCGGGCTCGGCGTGGTTACTTTGAGTAAATTAGAGTGTTCAAAGCAGGCGAT
CGCCCTGAATACATTAGCATGGAATAGCATGATAGGACTCTGGCCTATCTTGCTGGTCTGTAGGACCGGAGTAATGATTA
AGAGGGACAGTCGGGGGCATTCGTATTTCGTTGTCAGAGGTGAAATTCTTGGATTTACGAAAGACGAACATCTGCGAAAG
CATTTGCCAAGGATGTTTTCATTGATCAAGAACGAAAGTTGGGGGCTCGAAGACGATTAGATACCGTCGTAGTCTCAACC
ATAAACGATGCCGACCAGGGATTGGCGAGCGTTCTTTTGATGACCTCGCCAGCACCTTGAGAGAAATCA-GAGTCTTTGG
GTTCCGGGGGGAGTATGGTCGCAAGGCTGAAACTTAAAGGAATTGACGGAAGGGCACCACCAGGCGTGGAGCCTGCGGCT
TAATTTGACTCAACACGGGGAACCTTACCAGGTCCAGACACGGGAATGATGAACAGATTGAGAGCTCTTTTTTGATTCTG
TGGGTGGTGGTGCATGGCCGTTCTTAGTTGGTGGGTTGCCTTGTCAGGTTGATTCCGGTAACGAACGAGACCTCAGCCTG
CTAAATAATATCGTCTCGGTTTCTTAGAGGGACTATTGACGTTTAGTCAATGTAAGTGTGAGGCAATAACAGGTCTGTGA
TGCCCTTCGATGTTCTGGGCCGCACGCGCGCTACACTGATGCATTCAACGAGCCTATCCTTGGCCGAGAGGTCCGGGTAA
TCTTGAAAACTGCATCGTGATGGGGATAGATCATTGCAATTATTGGTCTTCAACGAGGAATGCCTAGTAAGCGCGAGTCA
TCTGCTCGCGTTGATTACGTCCCTGCCCTTTGTACACACCGCCCGTCGCTCCTACCGATTGGGTGTGCTGGTGAAGTGAT
CGGATTGGATTCGAGCTGGCAACACGGAACCGAGAAGATCATTAAACCCTCCC
>GSa-a4
CCATGCATGTCTAAGTATAAACTGCTT-ATACTGTGAAACCGCGAATGGCTCATTATATCTGTTATAATTTATTTGATGG
TACAACTCGGATAACCGTAGTAAATCTAGAGCTAATACGTGCGCACAACCCGACTTCTGGAAGGGTCGTATTTATTAGAT
AAAAGGCCAGCCGGGCCGCCCGACCTTCGGTGACTCATGATAACTTGACGAATCGCACGGCCTTGTGCCGGCGATGTTTC
ATTCAAATTTCAGCCCTATCAATTGTCGATGGTAGGATAGAGGCCTACCATGATGGTAACGGGTGACGGAGGATTAGGGT
TCGATTCCGGAGAGGGAGCCTGAGAAACGGCTACCACATCCAAGGAAGGCAGCAGGCGCGCAAATTACCCAATTCCGGTA
CGGAGAGGTAGTGACAA-AAATAACAATATCGGGCCTTCTGATAATTGGAATGAGTACAATTTAAATACCTTAACGAGGA
TCCATTGGAGGGCAAGTCTGGCGCCAGCAGCCGCGGTAATTCCAGCTCCAATAGCGTATATTTAAGTTGTTGCAGTTGAA
AGGCTCGTAGTCGGAATTTAGCGCTTTCTCGATGGTCCGCCTCTGGTGTGCACTGTCGACGATGTGCTTTCTGTCGGGGA
CGTGTTCCTGGGCTTAACTGTCTGGGACTCGGGCTCGGCGTGGTTACTTTGAGTAAATTAGAGTGTTCAAAGCAGGCGAT
CGCCCTGAATACATTAGCATGGAATAGCATGATAGGACTCTGGCCTATCTTGCTGGTCTGTAGGACCGGAGTAATGATTA
AGAGGGACAGTCGGGGGCATTCGTATTTCGTTGTCAGAGGTGAAATTCTTGGATTTACGAAAGACGAACATCTGCGAAAG
CATTTGCCAAGGATGTTTTCATTGATCAAGAACGAAAGTTGGGGGCTCGAAGACGATTAGATACCGTCGTAGTCTCAACC
ATAAACGATGCCGACCAGGGATTGGCGAGCGTTCTTTTGATGACCTCGCCAGCACCTTGAGAGAAATCA-GAGTCTTTGG
GTTCCGGGGGGAGTATGGTCGCAAGGCTGAAACTTAAAGGAATTGACGGAAGGGCACCACCAGGCGTGGAGCCTGCGGCT
TAATTTGACTCAACACGGGGAACCTTACCAGGTCCAGACACGGGAATGATGAACAGATTGAGAGCTCTTTTTTGATTCTG
TGGGTGGTGGTGCATGGCCGTTCTTAGTTGGTGGGTTGCCTTGTCAGGTTGATTCCGGTAACGAACGAGACCTCAGCCTG
CTAAATAATATCGTCTCGGTTTCTTAGAGGGACTATTGACGTTTAGTCAATGTAAGTGTGAGGCAATAACAGGTCTGTGA
TGCCCTTCGATGTTCTGGGCCGCACGCGCGCTACACTGATGCATTCAACGAGCCTATCCTTGGCCGAGAGGTCCGGGTAA
TCTTGAAAACTGCATCGTGATGGGGATAGATCATTGCAATTATTGGTCTTCAACGAGGAATGCCTAGTAAGCGCGAGTCA
TCAGCTCGCGTTGATTACGTCCCTGCCCTTTGTATACACCGCCCGTCGCTCCTACCGATTGGGTGTGCTGGTGAAGTGAT
CGGATTGGATTCGAGCTGGCAACACGGAACCGAGAAGATCATTAAACCCTCCC
>GSa-a1
CCATGCATGTCTAAGTATAAACTGCTT-ATACTGTGAAACCGCGAATGGCTCATTATATCTGTTATAATTTATTTGATGG
TACAACTCGGATAACCGTAGTAAATCTAGAGCTAATACGTGCGCACAACCCGACTTCTGGAAGGGTCGTATTTATTAGAT
AAAAGGCCAGCCGGGCCGCCCGACCTTCGGTGACTCATGATAACTTGACGAATCGCACGGCCTTGTGCCGGCGATGTTTC
ATTCAAATTTCAGCCCTATCAATTGTCGATGGTAGGATAGAGGCCTACCATGATGGTAACGGGTGACGGAGGATTAGGGT
TCGATTCCGGAGAGGGAGCCTGAGAAACGGCCACCACATCCAAGGAAGGCAGCAGGCGCGCAAATTACCCAATTCCGGTA
CGGAGAGGTAGTGACAAAAAATAACAATATCGGGCCTTCTGATAATTGGAATGAGTACAATTTAAATACCTTAACGAGGA
TCCATTGGAGGGCAAGTCTGGTGCCAGCAGCCGCGGTAATTCCAGCTCCAATAGCGTATATTTAAGTTGTTGCAGTTGAA
AGGCTCGTAGTCGGAATTTAGCGCTTTCTCGATGGTCCGCCTCTGGTGTGCACTGTCGACGATGTGCTTTCTGTCGGGGA
CGTGTTCCTGGGCTTAACTGTCTGGGACTCGGGCTCGGCGTGGTTACTTTGAGTAAATTAGAGTGTTCAAAGCAGGCGAT
CGCCCTGAATACATTAGCATGGAATAGCATGATAGGACTCTGGCCTATCTTGCTGGTCTGTAGGACCGGAGTAATGATTA
AGAGGGACAGTCGGGGGCATTCGTATTTCGTTGTCAGAGGTGAAATTCTTGGATTTACGAAAGACGAACATCTGCGAAAG
CATTTGCCAAGGATGTTTTCATTGATCAAGAACGAAAGTTGGGGGCTCGAAGACGATTAGATACCGTCGTAGTCTCAACC
ATAAACGATGCCGACCAGGGATTGGCGAGCGTTCTTTTGATGGCCTCGCCAGCACCTTGAGAGAAATCA-GAGTCTTTGG
GTTCCGGGGGGAGTATGGTCGCAAGGCTGAAACTTAAAGGAATTGACGGAAGGGCACCACCAGGCGTGGAGCCTGCGGCT
TAATTTGACTCAACACGGGGAACCTTACCAGGTCCAGACACGGGAATGATGAACAGATTGAGAGCTCTTTTTTGATTCTG
TGGGTGGTGGTGCATGGCCGTTCTTAGTTGGTGGGTTGCCTTGTCAGGTTGATTCCGGTAACGAACGAGACCTCAGCCTG
CTAAATAATATCGTCTCGGTTTCTTAGAGGGACTATTGACGTTTAGTCAATGTAAGTGTGAGGCAATAACAGGTCTGTGA
TGCCCTTCGATGTTCTGGGCCGCACGCGCGCTACACTGATGCATTCAACGAGCCTATCCTTGGCCGAGAGGTCCGGGTAA
TCTTGAAAACTGCATCGTGATGGGGATAGATCATTGCAATTATTGGTCTTCAACGAGGAATGCCTAGTAAGCGCGAGTCA
TCAGCTCGCGTTGATTACGTCCCTGCCCTTTGTACACACCGCCCGTCGCTCCTACCGATTGGGTGTGCTGGTGAAGTGAT
CGGATTGGATTCGAGCTGGCAACACGGAACCGAGAAGATCATTAAACCCTCCC
>GSa-a6
CCATGCATGTCTAAGTATAAACTGCTT-ATACTGTGAAACCGCGAATGGCTCATTATATCTGTTATAATTTATTTGATGG
TACAACTCGGATAACCGTAGTAAATCTAGAGCTAATACGTGCGCACAACCCGACTTCTGGAAGGGTCGTATTTATTAGAT
AAAAGGCCAGCCGGGCCGCCCGACCTTCGGTGACTCATGATAACTTGACGAATCGCACGGCCTTGTGCCGGCGATGTTTC
ATTCAAATTTCAGCCCTATCAATTGTCGATGGTAGGATAGAGGCCTACCATGATGGTAACGGGTGACGGAGGATTAGGGT
TCGATTCCGGAGAGGGAGCCTGAGAAACGGCTACCACATCCAAGGAAGGCAGCAGGCGCGCAAATTACCCAATTCCGGTA
CGGAGAGGTAGTGACAAAAAATAACAATATCGGGCCTTCTGATAATTGGAATGAGTACAATTTAAATACCTTAACGAGGA
TCCATTGGAGGGCAAGTCTGGTGCCAGCAACCGCGGTAATTCCAGCTCCAATAGCGTATATTTAAGTTGTTGCAGTTGAA
AGGCTCGTAGTCGGAATTTAGCGCTTTCTCGATGGTCCGCCTCTGGTGTGCACTGTCGACGATGTGCTTTCTGTCGGGGA
CGTGTTCCTGGGCTTAACTGTCTGGGACTCGGGCTCGGCGTGGTTACTTTGAGTAAATTAGAGTGTTCAAAGCAGGCGAT
CGCCCTGAATACATTAGCATGGAATAGCATGATAGGACTCTGGCCTATCTTGCTGGTCTGTAGGACCGGAGTAATGATTA
AGAGGGACAGTCGGGGGCATTCGTATTTCGTTGTCAGAGGTGAAATTCTTGGATTTACGAAAGACGAACATCTGCGAAAG
CATTTGCCAAGGATGTTTTCATTGATCAAGAACGAAAGTTGGGGGCTCGAAGACGATTAGATACCGTCGTAGTCTCAACC
ATAAACGATGCCGACCAGGGATTGGCGAGCGTTCTTTTGATGACCTCGCCAGCACCTTGAGAGAAATCA-GAGTCTTTGG
GTTCCGGGGGGAGTATGGTCGCAAGGCTGAAACTTAAAGGAATTGACGGAAGGGCACCACCAGGCGTGGAGCCTGCGGCT
TAATTTGACTCAACACGGGGAACCTTACCAGGTCCAGACACGGGAATGATGAACAGATTGAGAGCTCTTTTTTGATTCTG
TGGGTGGTGGTGCATGGCCGTTCTTAGTTGGTGGGTTGCCTTGTCAGGTTGATTCCGGTAACGAACGAGACCTCAGCCTG
CTAAATAATATCGTCTCGGTTTCTTAGAGGGACTATTGACGTTTAGTCAATGTAAGTGTGAGGCAATAACAGGTCTGTGA
TGCCCTTCGATGTTCTGGGCCGCACGCGCGCTACACTGATGCATTCAACGAGCCTATCCTTGGCCGAGAGGTCCGGGTAA
TCTTGAAAACTGCATCGTGATGGGGATAGATCATTGCAATTATTGGTCTTCAACGAGGAATGCCTAGTAAGCGCGAGTCA
TCAGCTCGCGTTGATTACGTCCCTGCCCTTTGTACACACCGCCCGTCGCTCCTACCGATTGGGTGTGCTGGTGAAGTGAT
CGGATTGGATTCGAGCTGGCAACACGGAACCGAGAAGATCATTAAACCCTCCC
>GSa-gb11
CCATGCATGTCTAAGTATAAACTGCTT-ATACTGTGAAACCGCGAATGGCTCATTATATCTGTTATAATTTATTTGATGG
TACAACTCGGATAACCGTAGTAAATCTAGAGCTAATACGTGCGCACAACCCGACTTCTGGAAGGGTCGTATTTATTAGAT
AAAAGGCCAGCCGGGCCGCCCGACCTTCGGTGACTCATGATAACTTGACGAATCGCACGGCCTTGTGCCGGCGTTGTTTC
ATTCAAATTTCAGCCCTATCAATTGTCGATGGTAGGATAGAGGCCTACCATGATGGTAACGGGTGACGGAGGATTAGGGT
TCGATTCCGGAGAGGGAGCCTGAGAAACGGCTACCACATCCAAGGAAGGCAGCAGGCGCGCAAATTACCCAATTCCGGTA
CGGAGAGGTAGTGACAAAAAATAACAATATCGGGCCTTCTGATGATTGGAATGAGTACAATTTAAATACCTTAACGAGGA
TCCATTGGAGGGCAAGTCTGATGCCAGCAGCCGCGGTAATTCCAGCTCCAATAGCGTATATTTAAGTTGTTGCAGTTGAA
AGGCTCGTAGTCGGAATTTAGCGCTTTCTCGATGGTCCGCCTCTGGTGTGCACTGTCGACGATGTGCTTTCTGTCGGGGA
CGTGTTCCTGGGCTTAACTGTCTGGGACTCGGGCTCGGCGTGGTTACTTTGAGTAAATTAGAGTGTTCAAAGCAGGCGAT
CGCCCTGAATACATTAGCATGGAATAGCATGATAGGACTCTGGCCTATCTTGCTGGTCTGTAGGACCGGAGTAATGATTA
AGAGGGACAGTCGGGGGCATTCGTATTTCGTTGTCAGAGGTGAAATTCTTGGATTTGCGAAAGACGAACATCTGCGAAAG
CATTTGCCAAGGATGTTTTCATTGATCAAGAACGAAAGTTGGGGGCTCGAAGACGATTAGATACCGTCGTAGTCTCAACC
ATAAACGATGCCGACCAGGGATTGGCGAGCGTTCTTTTGATGACCTCGCCAGCACCTTGAGAGAAATCA-GAGTCTTTGG
GTTCCGGGGGGAGTATGGTCGCAAGGCTGAAACTTAAAGGAATTGACGGAAGGGCACCACCAGGCGTGGAGCCTGCGGCT
TAATTTGACTCAACACGGGGAACCTTACCAGGTCCAGACACGGGAATGATGAACAGATTGAGAGCTCTTTTTTGATTCTG
TGGGTGGTGGTGCATGGCCGTTCTTAGTTGGTGGGTTGCCTTGTCAGGTTGATTCCGGTAACGAACGAGACCTCAGCCTG
CTAAATAATATCGTCTCGGTTTCTTAGAGGGACTATTGACGTTTAGTCAATGTAAGTGTGAGGCAATAACAGGTCTGTGA
TGCCCTTCGATGTTCTGGGCCGCACGCGCGCTACACTGATGCATTCAACGAGCCTATCCTTGGCCGAGAGGTCCGGGTAA
TCTTGAAAACTGCATCGTGATGGGGATAGATCATTGCAATTATTGGTCTTCAACGAGGAATGCCTAGTAAGCGCGAGTCA
TCAGCTCGCGTTGATTACGTCCCTGCCCTTTGTACACACCGCCCGTCGCTCCTACCGATTGGGTGTGCTGGTGAAGTGAT
CGGATTGGATTCGAGCTGGCAACACGGAACCGAGAAGATCATTAAACCCTCCC
>GSc-34
CCATGCATGTCTAAGTATAAACTGCTT-ATACTGTGGAACCGCGAATGGCTCATTATATCTGTTATAATTTATTTGATGG
TACAACTCGGATAACCGTAGTAAATCTAGAGCTAATACGTGCGCACAACCCGACTTCTGGAAGGGTCGTATTTATTAGAT
AAAAGGCCAGCCGGGCCGCCCGACCTTCGGTGACTCATGATAACTTGACGAATCGCACGGCCTTGTGCCGGCGATGTTTC
ATTCAAATTTCAGCCCTATCAATTGTCGATGGTAGGATAGAGGCCTACCATGATGGTAACGGGTGACGGAGGATTAGGGT
TCGATTCCGGAGAGGGAGCCTGAGAAACGGCTACCACATCCAAGGAAGGCAGCAGGCGCGCAAATTACCCAATTCCGGTA
CGGAGAGGTAGTGACAAAAAATAACAATATCGGGCCTTCTGATAATTGGAATGAGTACAATTTAAATACCTTAACGAGGA
TCCATTGGAGGGCAAGTCTGGTGCCAGCAGCCGCGGTAATTCCAGCTCCAATAGCGTATATTTAAGTTGTTGCAGTTGAA
AGGCTCGTAGTCGGAATTTAGCGCCTTCTCGATGGTCCGCCTCTGGTGTGCACTGTCGACGATGTGCTTTCTGTCGGGGA
CGTGTTCCTGGGCTTAACTGTCTGGGACTCGGGCTCGGCGTGGTTACTTTGAGTAAATTAGAGTGTTCAAAGCAGGCGAT
CGCCCTGAATACATTAGCATGGAATAGCATGATAGGACTCTGGCCTATCTTGCTGGTCTGTAGGACCGGAGTAATGATTA
AGAGGGACAGTCGGGGGCATTCGTATTTCGTTGTCAGAGGTGAAATTCTTGGATTTACGAAAGACGAACATCTGCGAAAG
CATTTGCCAAGGATGTTTTCATTGATCAAGAACGAAAGTTGGGGGCTCGAAGACGATTAGATACCGTCGTAGTCTCAACC
ATAAACGATGCCGACCAGGGATTGGCGAGCGTTCTTTTGATGACCTCGCCAGCACCTTGAGAGAAATCA-GAGTCTTTGG
GTTCCGGGGGGAGTATGGTCGCAAGGCTGAAACTTAAAGGAATTGACGGAAGGGCACCACCAGGCGTGGAGCCTGCGGCT
TAATTTGACTCAACACGGGGAACCTTACCAGGTCCAGACACGGGAATGATGAACAGATTGAGAGCTCTTTTTTGATTCTG
TGGGTGGTGGTGCATGGCCGTTCTTAGTTGGTGGGTTGCCTTGTCAGGTTGATTCCGGTAACGAACGAGACCTCAGCCTG
CTAAATAATATCGTCTCGGTTTCTTAGAGGGACTATTGACGTTTAGTCAATGTAAGTGTGAGGCAATAACAGGTCTGTGA
TGCCCTTCGATGTTCTGGGCCGCACGCGCGCTACACTGATGCATTCAACGAGCCTATCCTTGGCCGAGAGGTCCGGGTAA
TCTTGAAAACTGCATCGTGATGGGGATAGATCATTGCAATTATTGGTCTTCAACGAGGAATGCCTAGTAAGCGCGAGTCA
TCAGCTCGCGTTGATTACGTCCCTGCCCTTTGTACACACCGCCCGTCGCTCCTACCGATTGGGTGTGCTGGTGAAGTGAT
CGGATTGGATTCGAGCTGGCAACACGGAACCGAGAAGATCATTAAACCCTCCC
>GSa-a7
CCATGCATGTCTAAGTATAAACTGCTT-ATACTGTGAAACCGCGAATGGCTCATTATATCTGTTATAATTTATTTGATGG
TACAACTCGGATAACCGTAGTAAATCTAGAGCTAATACGTGCGCACAACCCGACTTCTGGAAGGGTCGTATTTATTAGAT
AAAAGGCCAGCCGGGCCGCCCGACCTTCGGTGACTCATGATAACTTGACGAATCGCACGGCCTTGTGCCGGCGATGTTTC
ATTCAAATTTCAGCCCTATCAATTGTCGATGGTAGGATAGAGGCCTACCATGATGGTAACGGGTGACGGAGGATTAGGGT
TCGATTCCGGAGAGGGAGCCTGAGAAACGGCTACCACATCCAAGGAAGGCAGCAGGCGCGCAAATTACCCAATTCCGGTA
CGGAGAGGTAGTGACAAAAAATAACAATATCGGGCCTTCTGATAATTGGAATGAGTACAATTTAAATACCTTAACGAGGA
TCCATTGGAGGGCAAGTCTGGTGCCAGCAGCCGCGGTAATTCCAGCTCCAATAGCGTATATTTAAGTTGTTGCAGTTGAA
AGGCTCGTAGTCGGAATTTAGCGCTTTCTCGATGGTCCGCCTCTGGTGTGCACTGTCGACGATGTGCTTTCTGTCGGGGA
CGTGTTCCTGGGCTTAATTGTCTGGGACTCGGGCTCGGCGTGGTTACTTTGAGTAAATTAGAGTGTTCAAAGCAGGCGAT
CGCCCTGAATACATTAGCATGGAATAGCATGATAGGACTCTGGCCTATCTTGCTGGTCTGTAGGACCGGAGTAATGATTA
AGAGGGACAGTCGGGGGCATTCGTATTTCGTTGTCAGAGGTGAAATTCTTGGATTTACGAAAGACGAACATCTGCGAAAG
CATTTGCCAAGGATGTTTTCATTGATCAAGAACGAAAGTTGGGGGCTCGAAGACGATTAGATACCGTCGTAGTCTCAACC
ATAAACGATGCCGACCAGGGATTGGCGAGCGTTCTTTTGATGACCTCGCCAGCACCTTGAGAGAAATCA-GAGTCTTTGG
GTTCCGGGGGGAGTATGGTCGCAAGGCTGAAACTTAAAGGAATTGACGGAAGGGCACCACCAGGCGTGGAGCCTGCGGCT
TAATTTGACTCAACACGGGGAACCTTACCAGGTCCAGACACGGGAATGATGAACAGATTGAGAGCTCTTTTTTGATTCTG
TGGGTGGTGGTGCATGGCCGTTCTTAGTTGGTGGGTTGCCTTGTCAGGTTGATTCCGGTAACGAACGAGACCTCAGCCTG
CTAAATAATATCGTCTCGGTTTCTTAGAGGGACTATTGACGTTTAGTCAATGTAAGTGTGAGGCAATAACAGGTCTGTGA
TGCCCTTCGATGTTCTGGGCCGCACGCGCGCTACACTGATGCATTCAACGAGCCTATCCTTGGCCGAGAGGTCCGGGTAA
TCTTGAAAACTGCATCGTGATGGGGATAGATCATTGCAATTATTGGTCTTCAACGAGGAATGCCTAGTAAGCGCGAGTCA
TCAGCTCGCGTTGATTACGTCCCTGCCCTTTGTACACACCGCCCGTCGCTCCTACCGATTGGGTGTGCTGGTGAAGTGAT
CGGATTGGATTCGAGCTGGCAACACGGAACCGAGAAGATCATTAAACCCTCCC
>GSa-ek14
CCATGCATGTCTAAGTATAAACTGCTT-ATACTGTGAAACCGCGAATGGCTCATTATATCTGTTATAATTTATTTGATGG
TACAACTCGGATAACCGTAGTAAATCTAGAGCTAATACGTGCGCACAACCCGACTTCTGGAAGGGTCGTATTTATTAGAT
AAAAGGCCAGCCGGGCCGCCCGACCTTCGGTGACTCATGATAACTTGACGAATCGCACGGCCTTGTGCCGGCGATGTTTC
ATTCAAATTTCAGCCCTATCAATTGTCGATGGTAGGATAGAGGCCTACCATGATGGTAACGGGTGACGGAGGATTAGGGT
TCGATTCCGGAGAGGGAGCCTGAGAAACGGCTACCACATCCAAGGAAGGCAGCAGGCGCGCAAATTACCCAATTCCGGTA
CGGAGAGGTAGTGACAAAAAATAACAATATCGGGCCTTCTGATAATTGGAATGAGTACAATTTAAATACCTTAACGAGGA
TCCATTGGAGGGCAAGTCTGGTGCCAGCAGCCGCGGTAATTCCAGCTCCAATAGCGTATATTTAAGTTGTTGCAGTTGAA
AGGCTCGTAGTCGGAATTTAGCGCTTTCTCGATGGTCCGCCTCTGGTGTGCACTGTCGACGATGTGCTTTCTGTCGGGGA
CGTGTTCCTGGGCTTAATTGTCTGGGACTCGGGCTCGGCGTGGTTACTTTGAGTAGATTAGAGTGTTCAAAGCAGGCGAT
CGCCCTGAATACATTAGCATGGAATAGCATGATAGGACTCTGGCCTATCTTGCTGGTCTGTAGGACCGGAGTAATGATTA
AGAGGGACAGTCGGGGGCATTCGTATTTCGTTGTCAGAGGTGAAATTCTTGGATTTACGAAAGACGAACATCTGCGAAAG
CATTTGCCAAGGATGTTTTCATTGATCAAGAACGAAAGTTGGGGGCTCGAAGACGATTAGATACCGTCGTAGTCTCAACC
ATAAACGATGCCGACCAGGGATTGGCGAGCGTTCTTTTGATGACCTCGCCAGCACCTTGAGAGAAATCA-GAGTCTTTGG
GTTCCGGGGGGAGTATGGTCGCAAGGCTGAAACTTAAAGGAATTGACGGAAGGGCACCACCAGGCGTGGAGCCTGCGGCT
TAATTTGACTCAACACGGGGAACCTTACCAGGTCCAGACACGGGAATGATGAACAGATTGAGAGCTCTTTTTTGATTCTG
TGGGTGGTGGTGCATGGCCGTTCTTAGTTGGTGGGTTGCCTTGTCAGGTTGATTCCGGTAACGAACGAGACCTCAGCCTG
CTAAATAATATCGTCTCGGTTTCTTAGAGGGACTATTGACGTTTAGTCAATGTAAGTGTGAGGCAATAACAGGTCTGTGA
TGCCCTTCGATGTTCTGGGCCGCACGCGCGCTACACTGATGCATTCAACGAGCCTATCCTTGGCCGAGAGGTCCGGGTAA
TCTTGAAAACTGCATCGTGATGGGGATAGATCATTGCAATTATTGGTCTTCAACGAGGAATGCCTAGTAAGCGCGAGTCA
TCAGCTCGCGTTGATTACGTCCCTGCCCTTTGTACACACCGCCCGTCGCTCCTACCGATTGGGTGTGCTGGTGAAGTGAT
CGGATTGGATTCGAGCTGGCAACACGGAACCGAGAAGATCATTAAACCCTCCC
>GSa-ek13
CCATGCATGTCTAAGTATAAACTGCTT-ATACTGTGAAACCGCGAATGGCTCATTATATCTGTTATAATTTATTTGATGG
TACAACTCGGATAACCGTAGTAAATCTAGAGCTAATACGTGCGCACAACCCGACTTCTGGAAGGGTCGTATTTATTAGAT
AAAAGGCCAGCCGGGCCGCCCGACCTTCGGTGACTCATGATAACTTGACGAATCGCACGGCCTTGTGCCGGCGATGTTTC
ATTCAAATTTCAGCCCTATCAATTGTCGATGGTAGGATAGAGGCCTACCATGATGGTAACGGGTGACGGAGGATTAGGGT
TCGATTCCGGAGAGGGAGCCTGAGAAACGGCTACCACATCCAAGGAAGGCAGCAGGCGCGCAAATTACCCAATTCCGGTA
CGGAGAGGTAGTGACAAAAAATAACAATATCGGGCCTTCTGATAATTGGAATGAGTACAATTTAAATACCTTAACGAGGA
TCCATTGGAGGGCAAGTCTGGTGCCAGCAGCCGCGGTAATTCCAGCTCCAATAGCGTATATTTAAGTTGTTGCAGTTGAA
AGGCTCGTAGTCGGAATTTAGCGCTTTCTCGATGGTCCGCCTCTGGTGTGCACTGTCGACGATGTGCTTTCTGTCGGGGA
CGTGTTCCTGGGCTTAATTGTCTGGGACTCGGGCTCGGCGTGGTTACTTTGAGTAAATTAGAGTGTTCAAAGCAGGCGAT
CGCCCTGAATACATTAGCATGGAATAGCATGATAGGACTCTGGCCTATCTTGCTGGTCTGTAGGACCGGAGTAATGATTA
AGAGGGACAGTCGGGGGCATTCGTATTTCGTTGTCAGAGGTGAAATTCTTGGATTTACGAAAGACGAACATCTGCGAAAG
CATTTGCCAAGGATGTTTTCATTGATCAAGAACGAAAGTTGGGGGCTCGAAGACGATTAGATACCGTCGTAGTCTCAACC
ATAAACGATGCCGACCAGGGATTGGCGAGCGTTCTTTTGATGACCTCGCCAGCACCTTGAGAGAAATCA-GAGTCTTTGG
GTTCCGGGGGGAGTATGGTCGCAAGGCTGAAACTTAAAGGAATTGACGGAAGGGCACCACCAGGCGTGGAGCCTGCGGCT
TAATTTGACTCAACACGGGGAACCTTACCAGGTCCAGACACGGGAATGATGAACAGATTGAGAGCTCTTTTTTGATTCTG
TGGGTGGTGGTGCATGGCCGTTCTTAGTTGGTGGGTTGCCTTGTCAGGTTGATTCCGGTAACGAACGAGACCTCAGCCTG
CTAAATAATATCGTCTCGGTTTCTTAGAGGGACTATTGACGTTTAGTCAATGTAAGTGTGAGGCAATAACAGGTCTGTGA
TGCCCTTCGATGTTCTGGGCCGCACGCGCGCTACACTGATGCATTCAACGAGCCTATCCTTGGCCGAGAGGTCCGGGTAA
TCTTGAAAACTGCATCGTGATGGGGATAGATCATTGCAATTATTGGTCTTCAACGAGGAATGCCTAGTAAGCGCGAGTCA
TCAGCTCGCGTTGATTACGTCCCTGCCCTTTGTACACACCGCCCGTCGCTCCTACCGATTGGGTGTGCTGGTGAAGTGAT
CGGATTGGATTCGAGCTGGCAACACGGAACCGAGAAGATCATTAAACCCTCCC
>GSa-ek12
CCATGCATGTCTAAGTATAAACTGCTT-ATACTGTGAAACCGCGAATGGCTCATTATATCTGTTATAATTTATTTGATGG
TACAACTCGGATAACCGTAGTAAATCTAGAGCTAATACGTGCGCACAACCCGACTTCTGGAAGGGTCGTATTTATTAGAT
AAAAGGCCAGCCGGGCCGCCCGACCTTCGGTGACTCATGATAACTTGACGAATCGCACGGCCTTGTGCCGGCGATGTTTC
ATTCAAATTTCAGCCCTATCAATTGTCGATGGTAGGATAGAGGCCTACCATGATGGTAACGGGTGACGGAGGATTAGGGT
TCGATTCCGGAGAGGGAGCCTGAGAAACGGCTACCACATCCAAGGAAGGCAGCAGGCGCGCAAATTACCCAATTCCGGTA
CGGAGAGGTAGTGACAAAAAATAACAATATCGGGCCTTCTGATAATTGGAATGAGTACAATTTAAATACCTTAACGAGGA
TCCATTGGAGGGCAAGTCTGGTGCCAGCAGCCGCGGTAATTCCAGCTCCAATAGCGTATATTTAAGTTGTTGCAGTTGAA
AGGCTCGTAGTCGGAATTTAGCGCTTTCTCGATGGTCCGCCTCTGGTGTGCACTGTCGACGATGTGCTTTCTGTCGGGGA
CGTGTTCCTGGGCTTAACTGTCTGGGACTCGGGCTCGGCGTGGTTACTTTGAGTAAATTAGAGTGTTCAAAGCAGGCGAT
CGCCCTGAATACATTAGCATGGAATAGCATGATAGGACTCTGGCCTATCTTGCTGGTCTGTAGGACCGGAGTAATGATTA
AGAGGGACAGTCGGGGGCATTCGTATTTCGTTGTCAGAGGTGAAATTCTTGGATTTACGAAAGACGAACATCTGCGAAAG
CATTTGCCAAGGATGTTTTCATTGATCAAGAACGAAAGTTGGGGGCTCGAAGACGATTAGATACCGTCGTAGTCTCAACC
ATAAACGATGCCGACCAGGGATTGGCGAGCGTTCTTTTGATGACCTCGCCAGCACCTTGAGAGAAATCA-GAGTCTTTGG
GTTCCGGGGGGAGTATGGTCGCAAGGCTGAAACTTAAAGGAATTGACGGAAGGGCACCACCAGGCGTGGAGCCTGCGGCT
TAATTTGACTCAACACGGGGAACCTTACCAGGTCCAGACACGGGAATGATGAACAGATTGAGAGCTCTTTTTTGATTCTG
TGGGTGGTGGTGCATGGCCGTTCTTAGTTGGTGGGTTGCCTTGTCAGGTTGATTCCGGTAACGAACGAGACCTCAGCCTG
CTAAATAATATCGTCTCGGTTTCTTAGAGGGACTATTGACGTTTAGTCAATGTAAGTGTGAGGCAATAACAGGTCTGTGA
TGCCCTTCGATGTTCTGGGCCGCACGCGCGCTACACTGATGCATTCAACGAGCCTATCCTTGGCCGAGAGGTCCGGGTAA
TCTTGAAAACTGCATCGTGATGGGGATAGATCATTGCAATTATTGGTCTTCAACGAGGAATGCCTAGTAAGCGCGAGTCA
TCAGCTCGCGTTGATTACGTCCCTGCCCTTTGTACACACCGCCCGTCGCTCCTACCGATTGGGTGTGCTGGTGAAGTGAT
CGGATTGGATTCGAGCTGGCAACACGGAACCGAGAAGATCATTAAACCCTCCC
>GSa-ek11
CCATGCATGTCTAAGTATAAACTGCTT-ATACTGTGAAACCGCGAATGGCTCATTATATCTGTTATAATTTATTTGATGG
TACAACTCGGATAACCGTAGTAAATCTAGAGCTAATACGTGCGCACAACCCGACTTCTGGAAGGGTCGTATTTATTAGAT
AAAAGGCCAGCCGGGCCGCCCGACCTTCGGTGACTCATGATAACTTGACGAATCGCACGGCCTTGTGCCGGCGATGTTTC
ATTCAAATTTCAGCCCTATCAATTGTCGATGGTAGGATAGAGGCCTACCATGATGGTAACGGGTGACGGAGGATTAGGGT
TCGATTCCGGAGAGGGAGCCTGAGAAACGGCTACCACATCCAAGGAAGGCAGCAGGCGCGCAAATTACCCAGTTCCGGTA
CGGAGAGGTAGTGACAAAAAATAACAATATCGGGCCTTCTGATAATTGGAATGAGTACAATTTAAATACCTTAACGAGGA
TCCATTGGAGGGCAAGTCTGGTGCCAGCAGCCGCGGTAATTCCAGCTCCAATAGCGTATATTTAAGTTGTTGCAGTTGAA
AGGCTCGTAGTCGGAATTTAGCGCTTTCTCGATGGTCCGCCTCTGGTGTGCACTGTCGACGATGTGCTTTCTGTCGGGGA
CGTGTTCCTGGGCTTAACTGTCTGGGACTCGGGCTCGGCGTGGTTACTTTGAGTAAATTAGAGTGTTCAAAGCAGGCGAT
CGCCCTGAATACATTAGCATGGAATAGCATGATAGGACTCTGGCCTATCTTGCTGGTCTGTAGGACCGGAGTAATGATTA
AGAGGGACAGTCGGGGGCATTCGTATTTCGTTGTCAGAGGTGAAATTCTTGGATTTACGAAAGACGAACATCTGCGAAAG
CATTTGCCAAGGATGTTTTCATTGATCAAGAACGAAAGTTGGGGGCTCGAAGACGATTAGATACCGTCGTAGTCTCAACC
ATAAACGATGCCGACCAGGGATTGGCGAGCGTTCTTTTGATGACCTCGCCAGCACCTTGAGAGAAATCA-GAGTCTTTGG
GTTCCGGGGGGAGTATGGTCGCAAGGCTGAAACTTAAAGGAATTGACGGAAGGGCACCACCAGGCGTGGAGCCTGCGGCT
TAATTTGACTCAACACGGGGAACCTTACCAGGTCCAGACACGGGAATGATGAACAGATTGAGAGCTCTTTTTTGATTCTG
TGGGTGGTGGTGCATGGCCGTTCTTAGTTGGTGGGTTGCCTTGTCAGGTTGATTCCGGTAACGAACGAGACCTCAGCCTG
CTAAATAATATCGTCTCGGTTTCTTAGAGGGACTATTGACGTTTAGTCAATGTAAGTGTGAGGCAATAACAGGTCTGTGA
TGCCCTTCGATGTTCTGGGCCGCACGCGCGCTACACTGATGCATTCAACGAGCCTATCCTTGGCCGAGAGGTCCGGGTAA
TCTTGAAAACTGCATCGTGATGGGGATAGATCATTGCAATTATTGGTCTTCAACGAGGAATGCCTAGTAAGCGCGAGTCA
TCAGCTCGCGTTGATTACGTCCCTGCCCTTTGTACACACCGCCCGTCGCTCCTACCGATTGGGTGTGCTGGTGAAGTGAT
CGGATTGGATTCGAGCTGGCAACACGGAACCGAGAAGATCATTAAACCCTCCC
>GSb_cul-2
--------------GTATAAACTGCTT-ATACTGTGAAACCGCGAATGGCTCATTATATCTGTTATAATTTATTTGATGG
TACAACTCGGATAACCGTAGTAAATCTAGAGCTAATACGTGCGCACAACCCGACTTCTGGAAGGGTCGTATTTATTAGAT
AAAAGGCCAGCCGGGCCGCCCGACCTTCGGTGACTCATGATAACTTGACGAATCGCACGGCCTTGTGCCGGCGATGTTTC
ATTCAAATTTCAGCCCTATCAATTGTCGATGGTAGGATAGAGGCCTACCATGATGGTAACGGGTGACGGAGGATTAGGGT
TCGATTCCGGAGAGGGAGCCTGAGAAACGGCTACCACATCCAAGGAAGGCAGCAGGCGCGCAAATTACCCAATTCCGGTA
CGGAGAGGTAGTGACAAAAAATAACAATATCGGGCCTTCTGATAATTGGAATGAGTACAATTTAAATACCTTAACGAGGA
TCCATTGGAGGGCAAGTCTGGTGCCAGCAGCCGCGGTAATTCCAGCTCCAATAGCGTATATTTAAGTTGTTGCAGTTGAA
AGGCTCGTAGTCGGAATTTAGCGCTTTCTCGATGGTCCGCCTCTGGTGTGCACTGTCGACGATGTGCTTTCTGTCGGGGA
CGTGTTCCTGGGCTTAACTGTCTGGGACTCGGGCTCGGCGTGGTTACTTTGAGTAAATTAGAGTGTTCAAAGCAGGCGAT
CGCCCTGAATACATTAGCATGGAATAGCATGATAGGACTCTGGCCTATCTTGCTGGTCTGTAGGACCGGAGTAATGATTA
AGAGGGACAGTCGGGGGCATTCGTATTTCGTTGTCAGAGGTGAAATTCTTGGATTTACGAAAGACGAACATCTGCGAAAG
CATTTGCCAAGGATGTTTTCATTGATCAAGAACGAAAGTTGGGGGCTCGAAGACGATTAGATACCGTCGTAGTCTCAACC
ATAAACGATGCCGACCAGGGATTGGCGAGCGTTCTTTTGATGACCTCGCCAGCACCTTGAGAGAAATCA-GAGTCTTTGG
GTTCCGGGGGGAGTATGGTCGCAAGGCTGAAACTTAAAGGAATTGACGGAAGGGCACCACCAGGCGTGGAGCCTGCGGCT
TAATTTGACTCAACACGGGGAACCTTACCAGGTCCAGACACGGGAATGATGAACAGATTGAGAGCTCTTTTTTGATTCTG
TGGGTGGTGGTGCATGGCCGTTCTTAGTTGGTGGGTTGCCTTGTCAGGTTGATTCCGGTAACGAACGAGACCTCAGCCTG
CTAAATAATATCGTCTCGGTTTCTTAGAGGGACTATTGACGTTTAGTCAATGTAAGTGTGAGGCAATAACAGGTCTGTGA
TGCCCTTCGATGTTCTGGGCCGCACGCGCGCTACACTGATGCATTCAACGAGCCTATCCTTGGCCGAGAGGTCCGGGTAA
TCTTGAAAACTGCATCGTGATGGGGATAGATCATTGCAATTATTGGTCTTCAACGAGGAATGCCTAGTAAGCGCGAGTCA
TCAGCTCGCGTTGATTACGTCCCTGCCCTTTGTACACACCGCCCGTCGCTCCTACCGATTGGGTGTGCTGGTGAAGTGAT
CGGATTGGATTCGAGCTGGCAACACGGAACCGAGAAGATCATTAAACCCTCCC
>GSb_cul-1
--------------GTATAAACTGCTT-ATACTGTGAAACCGCGAATGGCTCATTATATCTGTTATAATTTATTTGATGG
TACAACTCGGATAACCGTAGTAAATCTAGAGCTAATACGTGCGCACAACCCGACTTCTGGAAGGGTCGTATTTATTAGAT
AAAAGGCCAGCCGGGCCGCCCGACCTTCGGTGACTCATGATAACTTGACGAATCGCACGGCCTTGTGCCGGCGATGTTTC
ATTCAAATTTCAGCCCTATCAATTGTCGATGGTAGGATAGAGGCCTACCATGATGGTAACGGGTGACGGAGGATTAGGGT
TCGATTCCGGAGAGGGAGCCTGAGAAACGGCTACCACATCCAAGGAAGGCAGCAGGCGCGCAAATTACCCAATTCCGGTA
CGGAGAGGTAGTGACAAAAAATAACAATATCGGGCCTTCTGATAATTGGAATGAGTACAATTTAAATACCTTAACGAGGA
TCCATTGGAGGGCAAGTCTGGTGCCAGCAGCCGCGGTAATTCCAGCTCCAATAGCGTATATTTAAGTTGTTGCAGTTGAA
AGGCTCGTAGTCGGAATTTAGCGCTTTCTCGATGGTCCGCCTCTGGTGTGCACTGTCGACGATGTGCTTTCTGTCGGGGA
CGTGTTCCTGGGCTTAACTGTCTGGGACTCGGGCTCGGCGTGGTTACTTTGAGTAAATTAGAGTGTTCAAAGCAGGCGAT
CGCCCTGAATACATTAGCATGGAATAGCATGATAGGACTCTGGCCTATCTTGCTGGTCTGTAGGACCGGAGTAATGATTA
AGAGGGACAGTCGGGGGCATTCGTATTTCGTTGTCAGAGGTGAAATTCTTGGATTTACGAAAGACGAACATCTGCGAAAG
CATTTGCCAAGGATGTTTTCATTGATCAAGAACGAAAGTTGGGGGCTCGAAGACGATTAGATACCGTCGTAGTCTCAACC
ATAAACGATGCCGACCAGGGATTGGCGAGCGTTCTTTTGATGACCTCGCCAGCACCTTGAGAGAAATCA-GAGTCTTTGG
GTTCCGGGGGGAGTATGGTCGCAAGGCTGAAACTTAAAGGAATTGACGGAAGGGCACCACCAGGCGTGGAGCCTGCGGCT
TAATTTGACTCAACACGGGGAACCTTACCAGGTCCAGACACGGGAATGATGAACAGATTGAGAGCTCTTTTTTGATTCTG
TGGGTGGTGGTGCATGGCCGTTCTTAGTTGGTGGGTTGCCTTGTCAGGTTGATTCCGGTAACGAACGAGACCTCAGCCTG
CTAAATAATATCGTCTCGGTTTCTTAGAGGGACTATTGACGTTTAGTCAATGTAAGTGTGAGGCAATAACAGGTCTGTGA
TGCCCTTCGATGTTCTGGGCCGCACGCGCGCTACACTGATGCATTCAACGAGCCTATCCTTGGCCGAGAGGTCCGGGTAA
TCTTGAAAACTGCATCGTGATGGGGATAGATCATTGCAATTATTGGTCTTCAACGAGGAATGCCTAGTAAGCGCGAGTCA
TCAGCTCGCGTTGATTACGTCCCTGCCCTTTGTACACACCGCCCGTCGCTCCTACCGATTGGGTGTGCTGGTGAAGTGAT
CGGATTGGATTCGAGCTGGCAACACGGAACCGAGAAGATCATTAAACCCTCCC
>GB16
--------------------------------------------------------------------------------
-----------------------------------------------------------------TCGTATTTATTAGAT
AAAAGGCCAGCCGGGCCGCCCGACCCTCGGTGACTCATAATAACTTCACGAATCGCACGGCCTAGTGCCGGCGATGTTTC
ATTCAAATTTCTGCCCTATCAACTTTCGATGGTAGGATAGAGGCCTACCATGGTGGTAACGGGTGACGGAGGATTAGGGT
TCGATTCCGGAGAGGGAGCCTGAGAAACGGCTACCACATCCAAGGAAGGCAGCAGGCGCGCAAATTATCCAATCCCGGCA
CGGGGAGATAGTGACAATAAATAACAATACCGGGCGTTCTGGTAATTGGAATGAGTACAATTTAAATCCCTTAACGAGGA
TCCATTGGAGGGCAAGTCTGGTGCCAGCAGCCGCGGTAATTCCAGCTCCAATAGCGTATATTTAAGTTGTTGCAGTTGAA
AGGCTCGTAGTCGGAATTTAGCGCTTCCTCGATGGTCCGCCTCTGGTGTGCACTGTCGATGGTGTGCTCTCTGTCGGGGA
CGGGCTCCTGGGCTTTACTGTCTGGGACTCGGGCTCGACGTGGTTACTTTGAGTAAATTAGAGTGTTCAACGCAGGCGAT
CGCCCTGAATACATTAGCATGGAATAGCATGATAGGACTCTGGCCTATCTTGCTGGTCTGTAGGACCGAAGTAATGATTA
AGAGGGACAGTCGGGGGCATTCGTATTTCGTTGTCAGAGGTGAAATTCTTGGATTTACGAAAGACGAACATCTGCGAAAG
CATTTGCCAAGGATGTTTTCATTGATCAAGAACGAAAGTTGGGGGCTCGAAGACGATTAGATGCCGTCGTAGTCTCAACC
ATAAACGATGCCGACCAGGGATTGGCGAGCGTTCTTTTGATGACCTCGCCAGCACCTTGAGAGAAATCATGAGTCTTTGG
GTTCCGGGGGGAGTATGGTCGCAAGGCTGAAACTTAAAGGAATTGACGGAAGGGCACCACCAGGCGTGGAGCCTGCGGCT
TAATTTGACTCAACACGGGGAAGCTTACCAGGTCCAGACACGGGAATGATGAACAGATTGAGAGCTCTTTTTTGATTCTG
TGGGTGGTGGTGCATGGCCGTTCTTAGTTGGTGGGTTGCCTTGTCAGGTTGATTCCGGTAACGAACGAGACCTCAGCCTG
CTAAATAATATCATCTCGGTTTCTTAGAGGGACTATTGGCGTTTAGTCAATTGAAGTGTGAGGCAATAACAGGTCTGTGA
TGCCCTTAGATGTTCTGGGCTGCACGCGCGCTACACTGATGCATTCAACGAGCCTATCCTTGGCCGAGAGGCCCGGGTAA
TCTTGGAAACTGCATCGTGATGGGGATAGATTATTGCAATTATTAGTCTTCAACGAGGAATGCCTAGTAAGCGCGAGTCA
TCAGCTCGCGTTGATTACGTCCCTGCCCTTTGTACACACCGCCCGTCGCTCCTACCGATTGGGTGTGCTGGTGAAGTGTT
CGGATTGGCTTCGGGTTGGCAACACGAGGCCGAAAAGAACATTAAACCCTCCC
>GSb-l311
--------------GTATAAACTGCTT-ATACTGTGAAACCGCGAATGGCTCATTATATCAGTTATAATTTATTTGATGG
TACTACTCGGATAACCGTAGAAAATCTAGAGCTAATACGTGCGCACAACCCGACTTCTGGAAGGGTCGTATTTATTAGAT
AAAAGGCCAGCCGGGCCGCCCGACCTTCGGTGACTCATAATAACTTCACGAATCGCACGGCCTTGTGCCGGCGATGTTTC
ATTCAAATTTCTGCCCTATCAACTTTCGATGGTAGGATAGAGGCCTACCATGGTGGTAACGGGTGACGGAGGATTAGGGT
TCGATTCCGGAGAGGGAGCCTGAGAAACGGCTACCACATCCAAGGAAGGCAGCAGGCGCGCAAATTATCCAATCCCGGCA
CGGGGAGATAGTGACAATAAATAACAATACCGGGCGTTCTGGTAATTGGAATGAGTACAATTTAAATCCCTTAACGAGGA
TCCATTGGAGGGCAAGTCTGGTGCCAGCAGCCGCGGTAATTCCAGCTCCAATAGCGTATATTTAAGTTGTTGCAGTTGAA
AGGCTCGTAGTCGGAATTTAGCGCTTCCTCGATGGTCCGCCTCTGGTGTGCACTGTCGATGGTGTGCTCTCTGTCGGGGA
CGGGCTCCTGGGCTTTACTGTCTGGGACTCGGGCTCGACGTGGTTACTTTGAGTAAATTAGAGTGTTCAACGCAGGCGAT
CGCCCTGAATACATTAGCATGGAATAGCATGATAGGACTCTGGCCTATCTTGCTGGTCTGTAGGACCGGAGTAATGATTA
AGAGGGACAGTCGGGGGCATTCGTATTTCGTTGTCAGAGGTGAAATTCTTGGATTTACGAAAGACGAACATCTGCGAAAG
CATTTGCCAAGGATGTTTTCATTGATCAAGAACGAAAGTTGGGGGCTCGAAGACGATTAGATACCGTCGTAGTCTCAACC
ATAAACGATGCCGACCAGGGATTGGCGAGCGTTCTTTTGATGACCTCGCCAGCACCTTGAGAGAAATCATGAGTCTTTGG
GTTCCGGGGGGAGTATGGTCGCAAGGCTGAAACTTAAAGGAATTGACGGAAGGGCACCACCAGGCGTGGAGCCTGCGGCT
TAATTTGACTCAACACGGGGAAGCTTACCAGGTCCAGACACGGGAATGATGAACAGATTGAGAGCTCTTTTTTGATTCTG
TGGGTGGTGGTGCATGGCCGTTCTTAGTTGGTGGGTTGCCTTGTCAGGTTGATTCCGGTAACGAACGAGACCTCAGCCTG
CTAAATAATATCATCTCGGTTTCTTAGAGGGACTATTGGCGTTTAGTCAATTGAAGTGTGAGGCAATAACAGGTCTGTGA
TGCCCTTAGATGTTCTGGGCCGCACGCGCGCTACACTGATGCATTCAACGAGCCTATCCTTGGCCGAGAGGCCCGGGTAA
TCTTGGAAACTGCATCGTGATGGGGATAGATTATTGCAATTATTAGTCTTCAACGAGGAATGCCTAGTAAGCGCGAGTCA
TCAGCTCGCGTTGATTACGTCCCTGCCCTTTGTACACACCGCCCGTCGCTCCTACCGATTGGGTGTGCTGGTGAAGTGTT
CGGATTGGCTTCGGGTTGGCAACACGAGGCCGAAAAGAACATTAAACCCTCC-
>GSa_cul-OA9
--------------GTATAAACTGCTT-ATACTGTGAAACCGCGAATGGCTCATTATATCTGTTATAATTTATTTGATGG
TACAACTCGGATAACCGTAGTAAATCTAGAGCTAATACGTGCGCACAACCCGACTTCTGGAAGGGTCGTATTTATTAGAT
AAAAGGCCAGCCGGGCCGCCCGACCTTCGGTGACTCATGATAACTTGACGAATCGCACGGCCTTGTGCCGGCGATGTTTC
ATTCAAATTTCAGCCCTATCAATTGTCGATGGTAGGATAGAGGCCTACCATGATGGTAACGGGTGACGGAGGATTAGGGT
TCGATTCCGGAGAGGGAGCCTGAGAAACGGCTACCACATCCAAGGAAGGCAGCAGGCGCGCAAATTACCCAATTCCGGTA
CGGAGAGGTAGTGACAAAAAATAACAATATCGGGCCTTCTGATAATTGGAATGAGTACAATTTAAATACCTTAACGAGGA
TCCATTGGAGGGCAAGTCTGGTGCCAGCAGCCGCGGTAATTCCAGCTCCAATAGCGTATATTTAAGTTGTTGCAGTTGAA
AGGCTCGTAGTCGGAATTTAGCGCTTTCTCGATGGTCCGCCTCTGGTGTGCACTGTCGACGATGTGCTTTCTGTCGGGGA
CGTGTTCCTGGGCTTAACTGTCTGGGACTCGGGCTCGGCGTGGTTACTTTGAGTAAATTAGAGTGTTCAAAGCAGGCGAT
CGCCCTGAATACATTAGCATGGAATAGCATGATAGGACTCTGGCCTATCTTGCTGGTCTGTAGGACCGGAGTAATGATTA
AGAGGGACAGTCGGGGGCATTCGTATTTCGTTGTCAGAGGTGAAATTCTTGGATTTACGAAAGACGAACATCTGCGAAAG
CATTTGCCAAGGATGTTTTCATTGATCAAGAACGAAAGTTGGGGGCTCGAAGACGATTAGATACCGTCGTAGTCTCAACC
ATAAACGATGCCGACCAGGGATTGGCGAGCGTTCTTTTGATGACCTCGCCAGCACCTTGAGAGAAATCA-GAGTCTTTGG
GTTCCGGGGGGAGTATGGTCGCAAGGCTGAAACTTAAAGGAATTGACGGAAGGGCACCACCAGGCGTGGAGCCTGCGGCT
TAATTTGACTCAACACGGGGAACCTTACCAGGTCCAGACACGGGAATGATGAACAGATTGAGAGCTCTTTTTTGATTCTG
TGGGTGGTGGTGCATGGCCGTTCTTAGTTGGTGGGTTGCCTTGTCAGGTTGATTCCGGTAACGAACGAGACCTCAGCCTG
CTAAATAATATCGTCTCGGTTTCTTAGAGGGACTATTGACGTTTAGTCAATGTAAGTGTGAGGCAATAACAGGTCTGTGA
TGCCCTTCGATGTTCTGGGCCGCACGCGCGCTACACTGATGCATTCAACGAGCCTATCCTTGGCCGAGAGGTCCGGGTAA
TCTTGAAAACTGCATCGTGATGGGGATAGATCATTGCAATTATTGGTCTTCAACGAGGAATGCCTAGTAAGCGCGAGTCA
TCAGCTCGCGTTGATTACGTCCCTGCCCTTTGTACACACCGCCCGTCGCTCCTACCGATTGGGTGTGCTGGTGAAGTGAT
CGGATTGGATTCGAGCTGGCAACACGGAACCGAGAAGATCATTAAACCC----
>CG-1
CCATGCATGTCTAAGTATAAACTGCTT-ATACTGTGAAACCGCGAATGGCTCATTATATCTGTTATAATTTATTTGATGG
TACAACTCGGATAACCGTAGTAAATCTAGAGCTGATACGTGCGCACAACCCGACTTCTGGAAGGGTCGTATTTATTAGAT
AAAAGGCCAGCCGGGCCGCCCGACCTTCGGTGACTCATGATAACTTGACGAATCGCACGGCCTTGTGCCGGCGATGTTTC
ATTCAAATTTCAGCCCTATCAATTGTCGATGGTAGGATAGAGGCCTACCATGATGGTAACGGGTGACGGAGGATTAGGGT
TCGATTCCGGAGAGGGAGCCTGAGAAACGGCTACCACATCCAAGGAAGGCAGCAGGCGCGCAAATTACCCAATTCCGGTA
CGGAGAGGTAGTGACAAAAAATAACAATATCGGGCCTTCTGATAATTAGAATGAGTACGATTTAAATACCTTAACGAGGA
TCCATTGGAGGGCAAGTCTGGTGCCAGCAGCCGCGGTAATTCCAGCTCCAATAGCGTATATTTAAGTTGTTGCAGTTGAA
AGGCTCGTAGTCGGGATTTAGCGCTTTCTCGATGGTCCGCCTCTGGTGTGCACTGTCGACGATGTGCTTTCTGTCGGGGA
CGTGTTCCTGGGCTTAACTGTCTGGGACTCGGGCTCGGCGTGGTTACTTTGAGTAAATTAGAGTGTTCAAAGCAGGCGAT
CGCCCTGAATACATTAGCATGGAATAGCATGATGGGACTCTGGCCTATCCTGCTGGTCTGTAGGACCGGAGTAATGATTA
AGAGGGACAGCCGGGGGCATTCGTATTTCGTTGTCAGAGGTGAAATTCTTGGATTTACGAAAGACGAACATCTGCGAAAG
CATTTGCCAAGGATGTTTTCATTGATCAAGAACGAAAGTTGGGGGCTCGAAGACGATTAGATACCGTCGTAGTCTCAACC
ATAAACGATGCCGACCAGGGATTGGCGAGCGTTCTTTTGATGACCTCGCCAGCACCTTGAGAGAAATCA-GAGTCTTTGG
GTTCCGGGGGGAGTATGGTCGCAAGGCTGAAACTTAAAGGAGTTGACGGAAGGGCACCACCAGGTGTGGAGCCTGCGGCT
TAATTTGACTCAACACGGGGAACCTTACCAGGTCCAGACACGGGGATGATGAACAGATTGAGAGCTCTTTTTTGATTCTG
TGGGTGGTGGTGCATGGCCGTTCTTAGTTGGTGGGTTGCCTTGTCAGGTTGATTCCGGTAACGAACGAGACCTCAGCCTG
CTAAATAATATCGTCTCGGTTTCTTAGAGGGACTATTGACGTTTAGTCAATGTAAGTGTGAGGCAATAACAGGTCTGTGA
TGCCCTTCGATGTTCTGGGCCGCACGCGCGCTACACTGATGCATTCAACGAGCCTATCCTTGGCCGAGAGGTCCGGGTAA
TCTTGAAAACTGCATCGTGATGGGGATAGATCATTGCAATTATTGGTCTTCAACGAGGAATGCCTAGTAAGCGCGAGTCA
TCAGCTCGCGCTGATTACGTCCCTGCCCTTTGTACACACCGCCCGTCGCTCCTACCGATTGGGTGTGCTGGTGAAGTGAT
CGGATTGGATTCGAGCTGGCAACACGGAACCGAGAAGATCATTAAACCCTCCC
>CG-2
CCATGCATGTCTAAGTATAAACTGCTT-ATACTGTGAAACCGCGAATGGCTCATTATATCTGTTATAATTTATTTGATGG
TACAACTCGGATAACCGTAGTAAATCTAGAGCTGATACGTGCGCACAACCCGACTTCTGGAAGGGTCGTATTTATTAGAT
AAAAGGCCAGCCGGGCCGCCCGACCTTCGGTGACTCATGATAACTTGACGAATCGCACGGCCTTGTGCCGGCGATGTTTC
ATTCAAATTTCAGCCCTATCAATTGTCGATGGTAGGATAGAGGCCTACCATGATGGTAACGGGTGACGGAGGATTAGGGT
TCGATTCCGGAGAGGGAGCCTGAGAAACGGCTACCACATCCAAGGAAGGCAGCAGGCGCGCAAATTACCCAATTCCGGTA
CGGAGAGGTAGTGACAAAAAATAACAATATCGGGCCTTCTGATAATTAGAATGAGTACGATTTAAATACCTTAACGAGGA
TCCATTGGAGGGCAAGTCTGGTGCCAGCAGCCGCGGTAATTCCAGCTCCAATAGCGTATATTTAAGTTGTTGCAGTTGAA
AGGCTCGTAGTCGGGATTTAGCGCTTTCTCGATGGTCCGCCTCTGGTGTGCACTGTCGACGATGTGCTTTCTGTCGGGGA
CGTGTTCCTGGGCTTAACTGTCTGGGACTCGGGCTCGGCGTGGTTACTTTGAGTAAATTAGAGTGTTCAAAGCAGGCGAT
CGCCCTGAATACATTAGCATGGAATAGCATGATGGGACTCTGGCCTATCCTGCTGGTCTGTAGGACCGGAGTAATGATTA
AGAGGGACAGCCGGGGGCATTCGTATTTCGTTGTCAGAGGTGAAATTCTTGGATTTACGAAAGACGAACATCTGCGAAAG
CATTTGCCAAGGATGTTTTCATTGATCAAGAACGAAAGTTGGGGGCTCGAAGACGATTAGATACCGTCGTAGTCTCAACC
ATAAACGATGCCGACCAGGGATTGGCGAGCGTTCTTTTGATGACCTCGCCAGCACCTTGAGAGAAATCA-GAGTCTTTGG
GTTCCGGGGGGAGTATGGTCGCAAGGCTGAAACTTAAAGGAGTTGACGGAAGGGCACCACCAGGTGTGGAGCCTGCGGCT
TAATTTGACTCAACACGGGGAACCTTACCAGGTCCAGACACGGGGATGATGAACAGATTGAGAGCTCTTTTTTGATTCTG
TGGGTGGTGGTGCATGGCCGTTCTTAGTTGGTGGGTTGCCTTGTCAGGTTGATTCCGGTAACGAACGAGACCTCAGCCTG
CTAAATAATATCGTCTCGGTTTCTTAGAGGGACTATTGACGTTTAGTCAATGTAAGTGTGAGGCAATAACAGGTCTGTGA
TGCCCTTCGATGTTCTGGGCCGCACGCGCGCTACACTGATGCATTCAACGAGCCTATCCTTGGCCGAGAGGTCCGGGTAA
TCTTGAAAACTGCATCGTGATGGGGATAGATCATTGCAATTATTGGTCTTCAACGAGGAATGCCTAGTAAGCGCGAGTCA
TCAGCTCGCGCTGATTACGTCCCTGCCCTTTGTACACACCGCCCGTCGCTCCTACCGATTGGGTGTGCTGGTGAAGTGAT
CGGATTGGATTCGAGCTGGCAACACGGAACCGAGAAGATCATTAAACCCTCCC
>EB-1
CCATGCATGTCTAAGCATAAACTGCTT-ATACTGTGAAACCGCGAATGGCTCATTATATCTGTTATAATTTATTTGATGG
TACAACTCGGATAACCGTAGTAAATCTAGAGCTAATACGTGCGCACAACCCGACTTCTGGAAGGGTCGTATTTATTAGAT
AAAAGGCCAGCCGGGCCGCCCGACCTTCGGTGACTCATGATAACTTGACGAATCGCACGGCCTTGTGCCGGCGATGTTTC
ATTCAAATTTCAGCCCTATCAATTGTCGATGGTAGGATAGAGGCCTACCATGATGGTAACGGGTGACGGAGGATTAGGGT
TCGATTCCGGAGAGGGAGCCTGAGAAACGGCTACCACATCCAAGGAAGGCAGCAGGCGCGCAAATTACCCAATTCCGGTA
CGGAGAGGTAGTGACAAAAAATAACAATATCGGGCCTTCTGATAATTGGAATGAGTACAATTTAAATACCTTAACGAGGA
TCCATTGGAGGGCAAGTCTGGTGCCAGCAGCCGCGGTAATTCCAGCTCCAATAGCGTATATTTAAGTTGTTGCAGTTGAA
AGGCTCGTAGTCGGAATTTAGCGCTTTCTCGATGGTCCGCCTCTGGTGTGCACTGTCGACGATGTGCTTTCTGTCGGGGA
CGTGTTCCTGGGCTTAACTGTCTGGGACTCGGGCTCGGCGTGGTTACTTTGAGTAAATTAGAGTGTTCAAAGCAGGCGAT
CGCCCTGAATACATTAGCATGGAATAGCATGATAGGACTCTGGCCTATCTTGCTGGTCTGTAGGACCGGAGTAATGATTA
AGAGGGACAGTCGGGGGCATTCGTATTTCGTTGTCAGAGGTGAAATTCTTGGATTTACGAAAGACGAACATCTGCGAAAG
CATTTGCCAAGGATGTTTTCATTGATCAAGAACGAAAGTTGGGGGCTCGAAGACGATTAGATACCGTCGTAGTCTCAACC
ATAAACGATGCCGACCAGGGATTGGCGAGCGTTCTTTTGATGACCTCGCCAGCACCTTGAGAGAAATCA-GAGTCTTTGG
GTTCCGGGGGGAGTATGGTCGCAAGGCTGAAACTTAAAGGAATTGACGGAAGGGCACCACCAGGCGTGGAGCCTGCGGCT
TAATTTGACTCAACACGGGGAACCTTACCAGGTCCAGACACGGGAATGATGAACAGATTGAGAGCTCTTTTTTGATTCTG
TGGGTGGTGGTGCATGGCCGTTCTTAGTTGGTGGGTTGCCTTGTCAGGTTGATTCCGGTAACGAACGAGACCTCAGCCTG
CTAAATAATATCGTCTCGGTTTCTTAGAGGGACTATTGACGTTTAGTCAATGTAAGTGTGAGGCAATAACAGGTCTGTGA
TGCCCTTCGATGTTCTGGGCCGCACGCGCGCTACACTGATGCATTCAACGAGCCTATCCTTGGCCGAGAGGTCCGGGTAA
TCTTGAAAACTGCATCGTGATGGGGATAGATCATTGCAATTATTGGTCTTCAACGAGGAATGCCTAGTAAGCGCGAGTCA
TCAGCTCGCGTTGATTACGTCCCTGCCCTTTGTACACACCGTCCGTCGCTCCTACCGATTGGGTGTGCTGGTGAAGTGAT
CGGATTGGATTCGAGCTGGCAACACGGAACCGAGAAGATCATTAAACCCTCCC
>FM-1
CCATGCATGTCTAAGTATAAACTGCTT-ATACTGTGAAACCGCGAATGGCTCATTATATCTGTTATAATTTATTTGATGG
TACAACTCGGATAACCGTAGTAAATCTAGAGCTAATACGTGCGCACAACCCGACTTCTGGAAGGGTCGTATTTATTAGAT
AAAAGGCCAGCCGGGCCGCCCGACCTTCGGTGACTCATGATAACTTGACGAATTGCACGGCCTTGTGCCGGCGATGTTTC
ATTCAAATTTCAGCCCTATCAATTGTCGATGGTAGGATAGAGGCCTACCATGATGGTAACGGGTGACGGAGGATTAGGGT
TCGATTCCGGAGAGGGAGCCTGAGAAACGGCTACCACATCCAAGGAAGGCAGCAGGCGCGCAAATTACCCAATTCCGGTA
CGGAGAGGTAGTGACAAAAAATAACAATATCGGGCCTTCTGATAATTGGAATGAGTACAATTTAAATACCTTAACGAGGA
TCCATTGGAGGGCAAGTCTGGTGCCAGCAGCCGCGGTAATTCCAGCTCCAATAGCGTATATTTAAGTTGTTGCAGTTGAA
AGGCTCGTAGTCGGAATTTAGCGCTTTCTCGATGGTCCGCCTCTGGTGTGCACTGTCGACGATGTGCTTTCTGTCGGGGA
CGTGTTCCTGGGCTTAACTGTCTGGGACTCGGGCTCGGCGTGGTTACTTTGAGTAAATTAGAGTGTTCAAAGCAGGCGAT
CGCCCTGAATACATTAGCATGGAATAGCATGATAGGACTCTGGCCTATCTTGCTGGTCTGTAGGACCGGAGTAATGATTA
AGAGGGACAGTCGGGGGCATTCGTATTTCGTTGTCAGAGGTGAAATTCTTGGATTTACGAAAGACGAACATCTGCGAAAG
CATTTGCCAAGGATGTTTTCACTGATCAAGAACGAAAGTTGGGGGCTCGAAGACGATTAGATACCGTCGTAGTCTCAACC
ATAAACGATGCCGACCAGGGATTGGCGAGCGTTCTTTTGATGACCTCGCCAGCACCTTGAGAGAAATCA-GAGTCTTTGG
GTTCCGGGGGGAGTATGGTCGCAAGGCTGAAACTTAAAGGAATTGACGGAAGGGCACCACCAGGCGTGGAGCCTGCGGCT
TAATTTGACTCAACACGGGGAACCTTACCAGGTCCAGACACGGGAATGATGAACAGATTGAGAGCTCTTTTTTGATTCTG
TGGGTGGTGGTGCATGGCCGTTCTTAGTTGGTGGGTTGCCTTGTCAGGTTGATTCCGGTAACGAACGAGACCTCAGCCTG
CTAAATAATATCGTCTCGGTTTCTTAGAGGGACTATTGACGTTTAGTCAATGTAAGTGTGAGGCAATAACAGGTCTGTGA
TGCCCTTCGATGTTCTGGGCCGCACGCGCGCTACACTGATGCATTCAACGAGCCTATCCTTGGCCGAGAGGTCCGGGTAA
TCTTGAAAACTGCATCGTGATGGGGATAGATCATTGCAATTATTGGTCTTCAACGAGGAATGCCTAGTAAGCGCGAGTCA
TCAGCTCGCGTTGATTACGTCCCTGCCCTTTGTACACACCGCCCGTCGCTCCTACCGATTGGGTGTGCTGGTGAAGTGAT
CGGATTGGATTCGAGCTGGCAACACGGAACCGAGAAGATCATTAAACCCTCCC
>FM-2
CCATGCATGTCTAAGTATAAACTGCTT-ATACTGTGAAACCGCGAATGGCTCATTATATCTGTTATAATTTATTTGATGG
TACAACTCGGATAACCGTAGTAAATCTAGAGCTAATACGTGCGCGCAACCCGACTTCTGGAAGGGTCGTATTTATTAGAT
AAAAGGCCAGCCGGGCCGCCCGACCTTCGGTGACTCATGATAACTTGACGAATCGCACGGCCTTGTGCCGGCGATGTTTC
ATTCAAATTTCAGCCCTATCAATTGTCGATGGTAGGATAGAGGCCTACCATGATGGTAACGGGTGACGGAGGATTAGGGT
TCGATTCCGGAGAGGGAGCCTGAGAAACGGCTACCACATCCAAGGAAGGCAGCAGGCGCGCAAATTACCCAATTCCGGTA
CGGAGAGGTAGTGACAAAAAATAACAATATCGGGCCTTCTGATAATTGGAGTGAGTACAATTTAAATACCTTAACGAGGA
TCCATTGGAGGGCAAGTCTGGTGCCAGCAGCCGCGGTAATTCCAGCTCCAATAGCGTATATTTAAGTTGTTGCAGTTGAA
AGGCTCGTAGTCGGAATTTAGCGCTTTCTCGATGGTCCGCCTCTGGTGTGCACTGTCGACGATGTGCTTTCTGTCGGGGA
CGTGTTCCTGGGCTTAACTGTCTGGGACTCGGGCTCGGCGTGGTTACTTTGAGTAAATTAGAGTGTTCAAAGCAGGCGAT
CGCCCTGAATACATTAGCATGGAATAGCATGATAGGACTCTGGCCTATCTTGCTGGTCTGTAGGACCGGAGTAATGATTA
AGAGGGACAGTCGGGGGCATTCGTATTTCGTTGTCAGAGGTGAAATTCTTGGATTTACGAAAGACGAACATCTGCGAAAG
CATTTGCCAAGGATGTTTTCATTGATCAAGAACGAAAGTTGGGGGCTCGAAGACGATTAGATACCGTCGTAGTCTCAACC
ATAAACGATGCCGACCAGGGATTGGCGAGCGTTCTTTTGATGACCTCGCCAGCACCTTGAGAGAAATCA-GAGTCTTTGG
GTTCCGGGGGGAGTATGGTCGCAAGGCTGAAACTTAAAGGAATTGACGGAAGGGCACCACCAGGCGTGGAGCCTGCGGCT
TAATTTGACTCAACACGGGGAACCTTACCAGGTCCAGACACGGGAATGATGAACAGATTGAGAGCTCTTTTTTGATTCTG
TGGGTGGTGGTGCATGGCCGTTCTTAGTTGGTGGGTTGCCTTGTCAGGTTGATTCCGGTAACGAACGAGACCTCAGCCTG
CTAAATAATATCGTCTCGGTTTCTTAGAGGGACTATTGACGTTTAGTCAATGTAAGTGTGAGGCAATAACAGGTCTGTGA
TGCCCTTCGATGTTCTGGGCCGCACGCGCGCTACACTGATGCATTCAACGAGCCTATCCTTGGCCGAGAGGTCCGGGTAA
TCTTGAAAACTGCATCGTGATGGGGATAGATCATTGCAATTATTGGTCTTCAACGAGGAATGCCTAGTAAGCGCGAGTCA
TCAGCTCGCGTTGATTACGTCCCTGCCCTTTGTACACACCGCCCGTCGCTCCTACCGATTGGGTGTGCTGGTGAAGTGAT
CGGATTGGATTCGAGCTGGCAACACGGAACCGAGAAGATCATTAAACCCTCCC
>FM-3
CCATGCATGTCTAAGTATAAACTGCTT-ATACTGTGAAACCGCGAATGGCTCATTATATCTGTTATAATTTATTTGATGG
TACAACTCGGATAACCGTAGTAAATCTAGAGCTAATACGTGCGCACAACCCGACTTCTGGAAGGGTCGTATTTATTAGAT
AAAAGGCCAGCCGGGCCGCCCGACCTTCGGTGACTCATGATAACTTGACGAATCGCACGGCCTTGTGCCGGCGATGTTTC
ATTCAAATTTCAGCCCTATCAATTGTCGATGGTAGGATAGAGGCCTACCATGATGGTAACGGGTGACGGAGGATTAGGGT
TCGATTCCGGAGAGGGAGCCTGAGAAACGGCTACCACATCCAAGGAAGGCAGCAGGCGCGCAAATTACCCAATTCCGGTA
CGGAGAGGTAGTGACAAAAAATAACAATATCGGGCCTTCTGATAATTGGAATGAGTACAATTTAAATACCTTAACGAGGA
TCCATTGGAGGGCAAGTCTGGTGCCAGCAGCCGCGGTAATTCCAGCCCCAATAGCGTATATTTAAGTTGTTGCAGTTGAA
AGGCTCGTAGTCGGAATTTAGCGCTTTCTCGATGGTCCGCCTCTGGTGTGCACTGTCGACGATGTGCTTTCTGTCGGGGA
CGTGTTCCTGGGCTTAACTGTCTGGGACTCGGGCTCGGCGTGGTTACTTTGAGTAAATTAGAGTGTTCAAAGCAGGCGAT
CGCCCTGAATACATTAGCATGGAATAGCATGATAGGACTCTGGCCTATCTTGCTGGTCTGTAGGACCGGAGTAATGATTA
AGAGGGACAGTCGGGGGCATTCGTATTTCGTTGTCAGAGGTGAAATTCTTGGATTTACGAAAGACGAACATCTGCGAAAG
CATTTGCCAAGGATGTTTTCATTGATCAAGGACGAAAGTTGGGGGCTCGAAGACGATTAGATACCGTCGTAGTCTCAACC
ATAAGCGATGCCGACCAGGGATTGGCGAGCGTTCTTTCGATGACCTCGCCAGCACCTTGAGAGAAATCA-GAGTCTTTGG
GTTCCGGGGGGAGTATGGTCGCAAGGCTGAAACTTAAAGGAATTGACGGAAGGGCACCACCAGGCGTGGAGCCTGCGGCT
TAATTTGACTCAACACGGGGAACCTTACCAGGTCCAGACACGGGAATGATGAACAGATTGAGAGCTCTTTTTTGATTCTG
TGGGTGGTGGTGCATGGCCGTTCTTAGTTGGTGGGTTGCCTTGTCAGGTTGATTCCGGTAACGAACGAGACCTCAGCCTG
CTAAATAATATCGTCTCGGTTTCTTAGAGGGACTATTGACGCTTAGTCAATGTAAGTGTGAGGCAATAACAGGTCTGTGA
TGCCCTTCGATGTTCTGGGCCGCACGCGCGCTACACTGATGCATTCAACGAGCCTATCCTTGGCCGAGAGGTCCGGGTAA
TCTTGAAAACTGCATCGTGATGGGGATAGATCATTGCAATTATTGGTCTTCAACGAGGAATGCCTAGTAAGCGCGAGTCA
TCAGCTCGCGTTGATTACGTCCCTGCCCTTTGTACACACCGCCCGTCGCTCCTACCGATTGGGTGTGCTGGTGAAGTGAT
CGGATTGGATTCGAGCTGGCAACACGGAACCGAGAAGATCATTAAACCCTCCC
>GW
CCATGCATGTCTAAGTATAAACTGCTT-ATACTGTGAAACCGCGAATGGCTCATTATATCTGTTATAATTTATTTGATGG
TACAACTCGGATAACCGTAGTAAATCTAGAGCTAATACGTGCGCACAACCCGACTTCTGGAAGGGTCGTATTTATTAGAT
AAAAGGCCAGCCGGGCCGCCCGACCTTCGGTGACTCATGATAACTTGACGAATCGCACGGCCTTGTGCCGGCGATGTTTC
ATTCAAATTTCAGCCCTATCAATTGTCGATGGTAGGATAGAGGCCTACCATGATGGTAACGGGTGACGGAGGATTAGGGT
TCGATTCCGGAGAGGGAGCCTGAGAAACGGCTACCACATCCAAGGAAGGCAGCAGGCGCGCAAATTACCCAATTCCGGTA
CGGAGAGGTAGTGACAAAAAATAACAATATCGGGCCTTCTGATAATTGGAATGAGTACAATTTAAATACCTTAACGAGGA
TCCATTGGAGGGCAAGTCTGGTGCCAGCAGCCGCGGTAATTCCAGCTCCAATAGCGTATATTTAAGTTGTTGCAGTTGAA
AGGCTCGTAGTCAGAATTTAGCGCTTTCTCGATGGTCCGCCTCTGGTGTGCACTGTCGACGATGTGCTTTCTGTCGGGGA
CGTGTTCCTGGGCTTAACTGTCTGGGACTCGGGCTCGGCGTGGTTACTTTGAGTAAATTAGAGTGTTCAAAGCAGGCGAT
CGCCCTGAATACATTAGCATGGAATAGCATGATAGGACTCTGGCCTATCTTGCTGGTCTGTAGGACCGGAGTAATGATTG
AGAGGGACAGTCGGGGGCATTCGTATTTCGTTGTCAGAGGTGAAATTCTTGGATTTACGAAAGACGAACATCTGCGAAAG
CATTTGCCAAGGATGTTTTCATTGATCAAGAACGAAAGTTGGGGGCTCGAAGACGATTAGATACCGTCGTAGTCTCAACC
ATAAACGATGCCGACCAGGGATTGGCGAGCGTTCTTTTGATGACCTCGCCAGCACCTTGAGAGAAATCG-GAGTCTTTGG
GTTCCGGGGGGAGTATGGTCGCAAGGCTGAAACTTAAAGGAATTGACGGAAGGGCACCACCAGGCGTGGAGCCTGCGGCT
TAATTTGACTCAACACGGGGAACCTTACCAGGTCCAGACACGGGAATGATGAACAGATTGAGAGCTCTTTTTTGATTCTG
TGGGTGGTGGTGCATGGCCGTTCTTAGTTGGTGGGTTGCCTTGTCAGGTTGATTCCGGTAACGAACGAGACCTCAGCCTG
CTAAATAATATCGTCTCGGTTTCTTAGAGGGACTATTGACGTTTAGTCAATGTAAGTGTGAGGCAATAACAGGTCTGTGA
TGCCCTTCGATGTTCTGGGCCGCACGCGCGCTACACTGATGCATTCAACGAGCCTATCCTTGGCCGAGAGGTCCGGGTAA
TCTTGAAAACTGCATCGTGATGGGGATAGATCATTGCAATTATTGGTCTTCAACGAGGAATGCCTAGTAAGCGCGAGTCA
TCAGCTCGCGTTGATTACGTCCCTGCCCTTTGTACACACCGCCCGTCGCTCCTACCGATTGGGTGTGCTGGTGAAGTGAT
CGGATTGGATTCGAGCTGGCAACACGGAACCGAGAAGATCATTAAACCCTCCC
>H-1
CCATGCATGTCTAAGTATAAACTGCTT-ATACTGTGAAACCGCGAATGGCTCATTATATCTGTTATAATTTATTTGATGG
TACAACTCGGATAACCGTAGTAAATCTAGAGCTAATACGTGCGCACAACCCGACTTCTGGAAGGGTCGTATTTATTAGAT
AAAAGGCCAGCCGGGCCGCCCGACCTTCGGTGACTCATGATAACTTGACGAATCGCACGGCCTTGTGCCGGCGATGTTTC
ATTCAAATTTCAGCCCTATCAATTGTCGATGGTAGGATAGAGGCCTACCATGATGGTAACGGGTGACGGAGGATTAGGGT
TCGATTCCGGAGAGGGAGCCTGAGAAACGGCTACCACATCCAAGGAAGGCAGCAGGCGCGCAAATTACCCAATTCCGGTA
CGGAGAGGTAGTGACAAAAAATAACAATATCGGGCCTTCTGATAATTAGAATGAGTACAATTTAAATACCTTAACGAGGA
TCCATTGGAGGGCAAGTCTGGTGCCAGCAGCCGCGGTAATTCCAGCTCCAATAGCGTATATTTAAGTTGTTGCAGTTGAA
AGGCTCGTAGTCGGGATTTAGCGCTTTCTCGATGGTCCGCCTCTGGTGTGCACTGTCGACGATGTGCTTTCTGTCGGGGA
CGTGTTCCTGGGCTTAACTGTCTGGGACTCGGGCTCGGCGTGGTTACTTTGAGTAAATTAGAGTGTTCAAAGCAGGCGAT
CGCCCTGAATACATTAGCATGGAATAGCATGATGGGACTCTGGCCTATCCTGCTGGTCTGTAGGACCGGAGTAATGATTA
AGAGGGACAGCCGGGGGCATTCGTATTTCGTTGTCAGAGGTGAAATTCTTGGATTTACGAAAGACGAACATCTGCGAAAG
CATTTGCCAAGGATGTTTTCATTGATCAAGAACGAAAGTTGGGGGCTCGAAGACGATTAGATACCGTCGTAGTCTCAACC
ATAAACGATGCCGACCAGGGATTGGCGAGCGTTCTTTTGATGACCTCGCCAGCACCTTGAGAGAAATCA-GAGTCTTTGG
GTTCCGGGGGGAGTATGGTCGCAAGGCTGAAACTTAAAGGAGTTGACGGAAGGGCACCACCAGGTGTGGAGCCTGCGGCT
TAATTTGACTCAACACGGGGAACCTTACCAGGTCCAGACACGGGGATGATGAACAGATTGAGAGCTCTTTTTTGATTCTG
TGGGTGGTGGTGCATGGCCGTTCTTAGTTGGTGGGTTGCCTTGTCAGGTTGATTCCGGTAACGAACGAGACCTCAGCCTG
CTAAATAATATCGTCTCGGTTTCTTAGAGGGACTATTGACGTTTAGTCAATGTAAGTGTGAGGCAATAACAGGTCTGTGA
TGCCCTTCGATGTTCTGGGCCGCACGCGCGCTACACTGATGCATTCAACGAGCCTATCCTTGGCCGAGAGGTCCGGGTAA
TCTTGAAAACTGCATCGTGATGGGGATAGATCATTGCAATTATTGGTCTTCAACGAGGAATGCCTAGTAAGCGCGAGTCA
TCAGCTCGCGCTGATTACGTCCCTGCCCTTTGTACACACCGCCCGTCGCTCCTACCGATTGGGTGTGCTGGTGAAGTGAT
CGGATTGGATTCGAGCTGGCAACACGGAACCGAGAAGATCATTAAACCCTCCC
>H-2
CCATGCATGTCTAAGTATAAACTGCTT-ATACTGTGAAACCGCGAATGGCTCATTATATCTGTTATAGTTTATTTGATGG
TACAACTCGGATAACCGTAGTAAATCTAGAGCTAATACGTGCGCACAACCCGACTTCTGGAAGGGTCGTATTTATTAGAT
AAAAGGCCAGCCGGGCCGCCCGACCTTCGGTGACTCATGATAACTTGACGAATCGCACGGCCTTGTGCCGGCGATGTTTC
ATTCAAATTTCAGCCCTATCAATTGTCGATGGTAGGATAGAGGCCTACCATGATGGTAACGGGTGACGGAGGATTAGGGT
TCGATTCCGGAGAGGGAGCCTGAGAAACGGCTACCACATCCAAGGAAGGCAGCAGGCGCGCAAATTACCCAATTCCGGTA
CGGAGAGGTAGTGACAAAAAATAACAATATCGGGCCTTCTGATAATTGGAATGAGTACAATTTAAATACCTTAACGAGGA
TCCATTGGAGGGCAAGTCTGGTGCCAGCAGCCGCGGTAATTCCAGCTCCAATAGCGTATATTTAAGTTGTTGCAGTTGAA
AGGCTCGTAGTCGGAATTTAGCGCTTTCTCGATGGTCCGCCTCTGGTGTGCACTGTCGACGATGTGCTTTCTGTCGGGGA
CGTGTTCCTGGGCTTAACTGTCTGGGACTCGGGCTCGGCGTGGTTACTTTGAGTAAATTAGAGTGTTCAAAGCAGGCGAT
CGCCCTGAATACATTAGCATGGAATAGCATGATAGGACTCTGGCCTATCTTGCTGGTCTGTAGGACCGGAGTAATGATTA
AGAGGGACAGTCGGGGGCATTCGTATTTCGTTGTCAGAGGTGAAATTCTTGGATTTACGAAAGACGAACATCTGCGAAAG
CATTTGCCAAGGATGTTTTCATTGATCAAGAACGAAAGTTGGGGGCTCGAAGACGATTAGATACCGTCGTAGTCTCAACC
ATAAACGATGCCGACCAGGGATTGGCGAGCGTTCTTTTGATGACCTCGCCAGCACCTTGAGAGAAATCA-GAGTCTTTGG
GTTCCGGGGGGAGTGTGGTCGCAAGGCTGAAACTTAAAGGAATTGACGGAAGGGCACCACCAGGCGTGGAGCCTGCGGCT
TAATTTGACTCAACACGGGGAACCTTACCAGGTCCAGACACGGGAATGATGAACAGATTGAGAGCTCTTTTTTGATTCTG
TGGGTGGTGGTGCATGGCCGTTCTTAGTTGGTGGGTTGCCTTGTCAGGTTGATTCCGGTAACGAACGAGACCTCAGCCTG
CTAAATAATATCGTCTCGGTTTCTTAGAGGGACTATTGACGTTTAGTCAATGTAAGTGTGAGGCAATAACAGGTCTGTGA
TGCCCTTCGATGTTCTGGGCCGCACGCGCGCTACACTGATGCATTCAACGAGCCTATCCTTGGCCGAGAGGTCCGGGTAA
TCTTGAAAACTGCATCGTGATGGGGATAGATCATTGCAATTATTGGTCTTCAACGAGGAATGCCTAGTAAGCGCGAGTCA
TCAGCTCGCGTTGATTACGTCCCTGCCCTTTGTACACACCGCCCGTCGCTCCTACCGATTGGGTGTGTTGGTGAAGTGAT
CGGATTGGATTCGAGCTGGCAACACGGAACCGAGAAGATCATTAAACCCTCCC
>H7-2
CCATGCATGTCTAAGTATAAACTGCTT-ATACTGTGAAACCGCGAATGGCTCATTATATCTGTTATAATTTATTTGATGG
TACAACTCGGATAACCGTAGTAAATCTAGAGCTAATACGTGCGCACAACCCGACTTCTGGAAGGGTCGTATTTATTAGAT
AAAAGGCCAGCCGGGCCGCCCGACCTTCGGTGACTCATGATAACTTGACGAATCGCACGGCCTTGTGCCGGCGATGTTTC
ATTCAAATTTCAGCCCTATCAATTGTCGATGGTAGGATAGAGGCCTACCATGATGGTAACGGGTGACGGAGGATTAGGGT
TCGATTCCGGAGAGGGAGCCTGAGAAACGGCTACCACATCCAAGGAAGGCAGCAGGCGCGCAAATTACCCAATTCCGGTA
CGGAGAGGTAGTGACAAAAAATAACAATATCGGGCCTTCTGATAATTGGAATGAGTACAATTTAAATACCTTAACGGGGA
TCCATTGGAGGGCAAGTCTGGTGCCAGCAGCCGCGGTAATTCCAGCTCCAATAGCGTATATTTAAGTTGTTGCAGTTGAA
AGGCTCGTAGTCGGAATTTAGCGCTTTCTCGATGGTCCGCCTCTGGTGTGCACTGTCGACGATGTGCTTTCTGTCGGGGA
CGTGTTCCTGGGCTTAATTGTCTGGGACTCGGGCTCGGCGTGGTTACTTTGAGTAAATTAGAGTGTTCAAAGCAGGCGAT
CGCCCTGAATACATTAGCATGGAATAGCATGATAGGACTCTGGCCTATCTTGCTGGTCTGTAGGACCGGAGTAATGATTA
AGAGGGACAGTCGGGGGCATTCGTATTTCGTTGTCAGAGGTGAAATTCTTGGATTTACGAAAGACGAACATCTGCGAAAG
CATTTGCCAAGGATGTTTTCATTGATCAAGAACGAAAGTTGGGGGCTCGAAGACGATTAGATACCGTCGTAGTCTCAACC
ATAAACGATGCCGACCAGGGATTGGCGAGCGTTCTTTTGATGACCTCGCTAGCACCTTGAGAGAAATCA-GAGTCTTTGG
GTTCCGGGGGGAGTATGGTCGCAAGGCTGAAACTTAAAGGAATTGACGGAAGGGCACCACCAGGCGTGGAGCCTGCGGCT
TAATTTGACTCAACACGGGGAACCTTACCAGGTCCAGACACGGGAATGATGAACAGATTGAGAGCTCTTTTTTGATCCTG
TGGGTGGTGGTGCATGGCCGTTCTTAGTTGGTGGGTTGCCTTGTCAGGTTGATTCCGGTAACGAACGAGACCTCAGCCTG
CTAAATAATATCGTCTCGGTTTCTTAGAGGGACTATTGACGTTTAGTCAATGTAAGTGTGAGGCAATAACAGGTCTGTGA
TGCCCTTCGATGTTCTGGGCCGCACGCGCGCTACACTGATGCATTCAACGAGCCTATCCTTGGCCGAGAGGTCCGGGTAA
TCTTGAAAACTGCATCGTGATGGGGATAGATCATTGCAATTATTGGTCTTCAACGAGGAATGCCTAGTAAGCGCGAGTCA
TCAGCTCGCGTTGATTACGTCCCTGCCCTTTGTACACACCGCCCGTCGCTCCTACCGATTGGGTGTGCTGGTGAAGTGAT
CGGATTGGATTCGGGCTGGCAACACGGAACCGAGAAGATCATTAAACCCTCCC
>H7-3
CCATGCATGTCTAAGTATAAACTGCTT-ATACTGTGAAACCGCGAATGGCTCGTTATATCTGTTATAATTTATTTGATGG
TACAACTCGGATAACCGTAGTAAATCTAGAGCTAATACGTGCGCACAACCCGACTTCTGGAAGGGTCGTATTTATTAGAT
AAAAGGCCAGCCGGGCCGCCCGACCTTCGGTGACTCATGATAACTTGACGAATCGCACGGCCTTGTGCCGGCGATGTTTC
ATTCAAATTTCAGCCCTATCAATTGTCGATGGTAGGATAGAGGCCTACCATGATGGTAACGGGTGACGGAGGATTAGGGT
TCGATTCCGGAGAGGGAGCCTGAGAAACGGCTACCACATCCAAGGAAGGCAGCAGGCGCGCAAATTACCCAATTCCGGTA
CGGAGAGGTAGTGACAAAAAATAACAGTATCGGGCCTTCTGATAATTGGAATGAGTACAATTTAAATACCTTAACGAGGA
TCCATTGGAGGGCAAGTCTGGTGCCAGCAGCCGCGGTAATTCCAGCTCCAATAGCGTATATTTAAGTTGTTGCAGTTGAA
AGGCTCGTAGTCGGAATTTAGCGCTTTCTCGATGGTCCGCCTCTGGTGTGCACTGTCGACGATGTGCCTTCTGTCGGGGA
CGTGTTCCTGGGCTTAATTGTCTGGGACTCGGGCTCGGCGTGGTTACTTTGAGTAAATTAGAGTGTTCAAAGCAGGCGAT
CGCCCTGAATACATTAGCATGGAATAGCATGATAGGACTCTGGCCTATCTTGCTGGTCTGTAGGACCGGAGTAATGATTA
AGAGGGACAGTCGGGGGCATTCGTATTTCGTTGTCAGAGGTGAAATTCTTGGATTTACGAAAGACGAACATCTGCGAAAG
CATTTGCCAAGGATGTTTTCATTGATCAAGAACGAAAGTTGGGGGCTCGAAGACGGTTAGATACCGTCGTAGTCTCAACC
ATAAACGATGCCGACCAGGGATTGGCGAGCGTTCTTTTGATGACCTCGCCAGCACCTTGAGAGAAATCA-GAGTCTTTGG
GTTCCGGGGGGAGTATGGTCGCAAGGCTGAAACTTAAAGGAATTGACGGAAGGGCACCACCAGGCGTGGAGCCTGCGGCT
TAATTTGACTCAACACGGGGAACCTTACCAGGTCCAGACACGGGAATGATGAACAGATTGAGAGCTCTTTTTTGATTCTG
TGGGTGGTGGTGCATGGCCGTTCTTAGTTGGTGGGTTGCCTTGTCAGGTTGATTCCGGTAACGAACGAGACCTCAGCCTG
CTAAATAACATCGTCTCGGTTTCTTAGAGGGACTATTGACGTTTAGTCAATGTAAGTGTGAGGCAATAACAGGTCTGTGA
TGCCCTTCGATGTTCTGGGCCGCACGCGCGCTACACTGATGCATTCAACGAGCCTATCCTTGGCCGAGAGGTCCGGGTAA
TCTTGAAAACTGCATCGTGATGGGGATAGATCATTGCAATTATTGGTCTTCAACGAGGAATGCCTAGTAAGCGCGAGTCA
TCAGCTCGCGTTGATTACGTCCCTGCCCTTTGTACACACCGCCCGTCGCTCCTACCGATTGGGTGTGCTGGTGAAGTGAT
CGGATTGGATTCGAGCTGGCAACACGGAACCGAGAAGATCATTAAACCCTCCC
>MR-1
CCATGCATGTCTAAGTATAAACTGCTT-ATACTGTGAAACCGCGAATGGCTCATTATATCTGTTATAATTTATTTGATGG
TACAACTCGGATAACCGTAGTAAATCTAGAGCTAATACGTGCGCACAACCCGACTTCTGGAAGGGTCGTATTTATTAGAT
AAAAGGCCAGCCGGGCCGCCCGACCTTCGGTGACTCATGATAACTTGACGAATCGCACGGCCTTGTGCCGGCGATGTTTC
ATTCAAATTTCAGCCCTATCAATTGTCGATGGTAGGATAGAGGCCTACCATGATGGTAACGGGTGACGGAGGATTAGGGT
TCGATTCCGGAGAGGGAGCCTGAGAAACGGCTACCACATCCAAGGAAGGCAGCAGGCGCGCAAATTACCCAATTCCGGTA
CGGAGAGGTAGTGACAAAAAATAACAATATCGGGCCTTCTGATAATTGGAATGAGTACAATTTAAATACCTTAACGAGGA
TCCATTGGAGGGCAAGTCTGGTGCCAGCAGCCGCGGTAATTCCAGCTCCAATAGCGTATATTTAAGTTGTTGCAGTTGAA
AGGCTCGTAGTCGGAATTTAGCGCTTTCTCGATGGTCCGCCTCTGGTGTGCACTGTCGACGATGTGCTTTCTGTCGGGGA
CGTGTTCCTGGGCTTAACTGTCTGGGACTCGGGCTCGGCGTGGTTACTTTGAGTAAATTAGAGTGTTCAAAGCAGGCGAT
CGCCCTGAATACATTAGCATGGAATAGCATGATAGGACTCTGGCCTATCTTGCTGGTCTGTAGGACCGGAGTAATGATTA
AGAGGGACAGTCGGGGGCATTCGTATTTCGTTGTCAGAGGTGAAATTCTTGGATTTACGAAAGACGAACATCTGCGAAAG
CATTTGCCAAGGATGTTTTCATTGATCAAGAACGAAAGTTGGGGGCTCGAAGACGATTAGATACCGTCGTAGTCTCAACC
ATAAACGATGCCGACCAGGGATTGGCGAGCGTTCTTTTGATGACCTCGCCAGCACCTTGAGAGAAATCA-GAGTCTTTGG
GTTCCGGGGGGAGTATGGTCGCAAGGCTGAAACTTAAAGGAATTGACGGAAGGGCACCACCAGGCGTGGAGCCTGCGGCT
TAATTTGACTCAACACGGGGAACCTTACCAGGTCCAGACACGGGAATGATGAACAGATTGAGAGCTCTTTTTTGATTCTG
TGGGTGGTGGTGCATGGCCGTTCTTAGTTGGTGGGTTGCCTTGTCAGGTTGATTCCGGTAACGAACGAGACCTCAGCCTG
CTAAATAATATCGTCTCGGTTTCTTAGAGGGACTATTGACGTTTAGTCAATGTAAGTGTGAGGCAATAACAGGTCTGTGA
TGCCCTTCGATGTTCTGGGCCGCACGCGCGCTACACTGATGCATTCAACGAGCCTATCCTTGGCCGAGAGGTCCGGGTAA
TCTTGAAAACTGCATCGTGATGGGGATAGATCATTGCAATTATTGGTCTTCAACGAGGAATGCCTAGTAAGCGCGAGTCA
TCAGCTCGCGTTGATTACGTCCCTGCCCTTTGTACACACCGCCCGTCGCTCCTACCGATTGGGTGTGCTGGTGAAGTGAT
CGGATTGGATTCGAGCTGGCAACACGGAACCGAGAAGATCATTAAACCCTCCC
>MR-2
CCATGCATGTCTAAGTATAAACTGCTT-ATACTGTGAAACCGCGAATGGCTCATTATATCTGTTATAATTTATTTGATGG
TACAACTCGGATAACCGTAGTAAATCTAGAGCTAATACGTGCGCACAACCCGACTTCTGGAAGGGTCGTATTTATTAGAT
AAAAGGCCAGCCGGGCCGCCCGACCTTCGGTGACTCATGATAACTTGACGAATCGCACGGCCTTGTGCCGGCGATGTTTC
ATTCAAATTTCAGCCCTATCAATTGTCGATGGTAGGATAGAGGCCTACCATGATGGTAACGGGTGACGGAGGATTAGGGT
TCGATTCCGGAGAGGGAGCCTGAGAAACGGCTACCACATCCAAGGAAGGCAGCAGGCGCGCAAATTACCCAATTCCGGTA
CGGAGAGGTAGTGACAAAAAATAACAATATCGGGCCTTCTGATAATTGGAATGAGTACAATTTAAATACCTTAACGAGGA
TCCATTGGAGGGCAAGTCTGGTGCCAGCAGCCGCGGTAATTCCAGCTCCAATAGCGTATATTTAAGTTGTTGCAGTTGAA
AGGCTCGTAGTCGGAATTTAGCGCTTTCTCGATGGTCCGCCTCTGGTGTGCACTGTCGACGATGTGCTTTCTGTCGGGGA
CGTGTTCCTGGGCTTAACTGTCTGGGACTCGGGCTCGGCGTGGTTACTTTGAGTAAATTAGAGTGTTCAAAGCAGGCGAT
CGCCCTGAATACATTAGCATGGAATAGCATGATAGGACTCTGGCCTATCTTGCTGGTCTGTAGGACCGGAGTAATGATTA
AGAGGGACAGTCGGGGGCATTCGTATTTCGTTGTCAGAGGTGAAATTCTTGGATTTACGAAAGACGAACATCTGCGAAAG
CATTTGCCAAGGATGTTTTCATTGATCAAGAACGAAAGTTGGGGGCTCGAAGACGATTAGATACCGTCGTAGTCTCAACC
ATAAACGATGCCGACCAGGGATTGGCGAGCGTTCTTTTGATGACCTCGCCAGCACCTTGAGAGAAATCA-GAGTCTTTGG
GTTCCGGGGGGAGTATGGTCGCAAGGCTGAAACTTAAAGGAATTGACGGAAGGGCACCACCAGGCGTGGAGCCTGCGGCT
TAATTTGACTCAACACGGGGAACCTTACCAGGTCCAGACACGGGAATGATGAACAGATTGAGAGCTCTTTTTTGATTCTG
TGGGTGGTGGTGCATGGCCGTTCTTAGTTGGTGGGTTGCCTTGTCAGGTTGATTCCGGTAACGAACGAGACCTCAGCCTG
CTAAATAATATCGTCTCGGTTTCTTAGAGGGACTATTGACGTTTAGTCAATGTAAGTGTGAGGCAATAACAGGTCTGTGA
TGCCCTTCGATGTTCTGGGCCGCACGCGCGCTACACTGATGCATTCAACGAGCCTATCCTTGGCCGAGAGGTCCGGGTAA
TCTTGAAAACTGCATCGTGATGGGGATAGATCATTGCAATTATTGGTCTTCAACGAGGAATGCCTAGTAAGCGCGAGTCA
TCAGCTCGCGTTGATTACGTCCCTGCCCTTTGTACACACCGCCCGTCGCTCCTACCGATTGGGTGTGCTGGTGAAGTGAT
CGGATTGGATTCGAGCTGGCAACACGGAACCGAGAAGATCATTAAACCCTCCC
>MR-3
CCATGCATGTCTAAGTATAAACTGCTT-ATACTGTGAAACCGCGAATGGCTCATTATATCTGTTATAATTTATTTGATGG
TACAACTCGGATAACCGTAGTAAATCTAGAGCTAATACGTGCGCACAACCCGACTTCTGGAAGGGTCGTATTTATTAGAT
AAAAGGCCAGCCGGGCCGCCCGACCTTCGGTGACTCATGATAACTTGACGAATCGCACGGCCTTGTGCCGGCGATGTTTC
ATTCAAATTTCAGCCCTATCAATTGTCGATGGTAGGATAGAGGCCTACCATGATGGTAACGGGTGACGGAGGATTAGGGT
TCGATTCCGGAGAGGGAGCCTGAGAAACGGCTACCATATCCAAGGAAGGCAGCAGGCGCGCAAATTACCCAATTCCGGTA
CGGAGAGGTAGTGACAAAAAATAACAATATCGGGCCTTCTGATAATTGGAATGAGTACAATTTAAATACCTTAACGAGGA
TCCATTGGAGGGCAAGTCTGGTGCCAGCAGCCGCGGTAATTCCAGCTCCAATAGCGTATATTTAAGTTGTTGCAGTTGAA
AGGCTCGTAGTCGGAATTTAGCGCTTTCTCGATGGTCCGCCTCTGGTGTGCACTGTCGACGATGTGCTTTCTGTCGGGGA
CGTGTTCCTGGGCTTAACTGTCTGGGACTCGGGCTCGGCGTGGTTACTTTGAGTAAATTAGAGTGTTCAAAGCAGGCGAT
CGCCCTGAATACATTAGCATGGAATAGCATGATAGGACTCTGGCCTATCTTGCTGGTCTGTAGGACCGGAGTAATGATTA
AGAGGGACAGTCGGGGGCATTCGTATTTCGTTGTCAGAGGTGAAATTCTTGGATTTACGAAAGACGAACATCTGCGAAAG
CATTTGCCAAGGATGTTTTCATTGATCAAGAACGAAAGTTGGGGGCTCGAAGACGATTAGATACCGTCGTAGTCTCAACC
ATAAACGATGCCGACCAGGGATTGGCGAGCGTTCTTTTGATGACCTCGCCAGCACCTTGAGAGAAATCA-GAGTCTTTGG
GTTCCGGGGGGAGTATGGTCGCAAGGCTGAAACTTAAAGGAATTGACGGAAGGGCACCACCAGGCGTGGAGCCTGCGGCT
TAATTTGACTCAACACGGGGAACCTTACCAGGTCCAGACACGGGAATGATGAACAGATTGAGAGCTCTTTTTTGATTCTG
TGGGTGGTGGTGCATGGCTGTTCTTAGTTGGTGGGTTGCCTTGTCAGGTTGATTCCGGTAACGAACGAGACCTCAGCCTG
CTAAATAATATCGTCTCGGTTTCTTAGAGGGACTATTGACGTTTAGTCAATGTAAGTGTGAGGCAATAACAGGTCTGTGA
TGCCCTTCGATGTTCTGGGCCGCACGCGCGCTACACTGATGCATTCAACGAGCCTATCCTTGGCCGAGAGGTCCGGGTAA
TCTTGAAAACTGCATCGTGATGGGGATAGATCATTGCAATTATTGGTCTTCAACGAGGAATGCCTAGTAAGCGCGAGTCA
TCAGCTCGCGTTGATTACGTCCCTGCCCTTTGTACACACCGCCCGTCGCTCCTACCGATTGGGTGTGCTGGTGAAGTGAT
CGGATTGGATTCGAGCTGGCAACACGGAACCGAGAAGATCATTAAACCCTCCC
>O-1
CCATGCATGTCTAAGTATAAACTGCTT-ATACTGTGAAACCGCGAATGGCTCATTATATCTGTTATAATTTATTTGATGG
TACAACTCGGATAACCGTAGTAAATCTAGAGCTAATACGTGCGCACAACCCGACTTCTGGAAGGGTCGTATTTATTAGAT
AAAAGGCCAGCCGGGCCGCCCGACCTTCGGTGACTCATGATAACTTGACGAATCGCACGGCCTTGTGCCGGCGATGTTTC
ATTCAAATTTCAGCCCTATCAATTGTCGATGGTAGGATAGAGGCCTACCATGATGGTAACGGGTGACGGAGGATTAGGGT
TCGATTCCGGAGAGGGAGCCTGAGAAACGGCTACCACATCCAAGGAAGGCAGCAGGCGCGCAAATTACCCAATTCCGGTA
CGGAGAGGTAGTGACAAAAAATAACAATATCGGGCCTTCTGATAATTGGAATGAGTACAATTTAAATACCTTAACGAGGA
TCCATTGGAGGGCAAGTCTGGTGCCAGCAGCCGCGGTAATTCCAGCTCCAATAGCGTATATTTAAGTTGTTGCAGTTGAA
AGGCTCGTAGTCGGAATTTAGCGCTTTCTCGATGGTCCGCCTCTGGTGTGCACTGTCGACGATGTGCTTTCTGTCGGGGA
CGTGTTCCTGGGCTTAACTGTCTGGGACTCGGGCTCGGCGTGGTTACTTTGAGTAAATTAGAGTGTTCAAGGCAGGCGAT
CGCCCTGAATACATTAGCATGGAATAGCATGATAGGACTCTGGCCTATCTTGCTGGTCTGTAGGACCGGAGTAATGATTA
AGAGGGGCAGTCGGGGGCATTCGTATTTCGTTGTCAGAGGTGAAATTCTTGGATTTACGAAAGACGAACATCTGCGAAAG
CATTTGCCAAGGATGTTTTCATTGATCAAGAACGAAAGTTGGGGGCTCGAAGACGATTAGATACCGTCGTAGTCTCAACC
ATAAACGATGCCGACCAGGGATTGGCGAGCGTTCTTTTGATGACCTCGCCAGCACCTTGAGAGAAATCA-GAGTCTTTGG
GTTCCGGGGGGAGTATGGTCGCAAGGCTGAAACTTAAAGGAATTGACGGAAGGGCACCACCAGGCGTGGAGCCTGCGGCT
TAATTTGACTCAACACGGGGAACCTTACCAGGTCCAGACACGGGAATGATGAACAGATTGAGAGCTCTTTTTTGATTCTG
TGGGTGGTGGTGCATGGCCGTTCTTAGTTGGTGGGTTGCCTTGTCAGGTTGATTCCGGTAACGAACGAGACCTCAGCCTG
CTAAATAATATCGTCTCGGTTTCTTAGAGGGACTATTGACGTTTAGTCAATGTAAGTGTGAGGCAATAACAGGTCTGTGA
TGCCCTTCGATGTTCTGGGCCGCACGCGCGCTACACTGATGCATTCAACGAGCCTATCCTTGGCCGAGAGGTCCGGGTAA
TCTTGAAAACTGCATCGTGATGGGGATAGATCATTGCAATTATTGGTCTTCAACGAGGAATGCCTAGTAAGCGCGAGTCA
TCAGCTCGCGTTGATTACGTCCCTGCCCTTTGTACACACCGCCCGTCGCTCCTACCGATTGGGTGTGCTGGTGAAGTGAT
CGGATTGGATTCGAGCTGGCAACACGGAACCGAGAAGATCATTAAACCCTCCC
>O-2
CCATGCATGTCTAAGTATAAACTGCTT-ATACTGTGAAACCGCGAATGGCTCATTATATCTGTTATAATTTATTTGATGG
TACAACTCGGATAACCGTAGTAAATCTAGAGCTAATACGTGCGCACAACCCGACTTCTGGAAGGGTCGTATTTATTAGAT
AAAAGGCCAGCCGGGCCGCCCGACCTTCGGTGACTCATGATAACTTGACGAATCGCACGGCCTCGTGCCGGCGATGTTTC
ATTCAAATTTCAGCCCTATCAATTGTCGATGGTAGGATAGAGGCCTACCATGATGGTAACGGGTGACGGAGGATTAGGGT
TCGATTCCGGAGAGGGAGCCTGAGAAACGGCTACCACATCCAAGGAAGGCAGCAGGCGCGCAAATTACCCAATTCCGGTA
CGGAGAGGTAGTGACAAAAAATAACAATATCGGGCCTTCTGATAATTGGAATGAGTACAATTTAAATACCTTAACGAGGA
TCCATTGGAGGGCAAGTCTGGTGCCAGCAGCCGCGGTAATTCCAGCTCCAATAGCGTATATTTAAGTTGTTGCAGTTGAA
AGGCTCGTAGTCGGAATTTAGCGCTTTCTCGATGGTCCGCCTCTGGTGTGCACTGTCGACGATGTGCTTTCTGTCGGGGA
CGTGTTCCTGGGCTTAACTGTCTGGGACTCGGGCTCGGCGTGGTTACTTTGAGTAAATTAGAGTGTTCAGAGCAGGCGAT
CGCCCTGAATACATTAGCATGGAATAGCATGATAGGACTCTGGCCTATCTTGCTGGTCTGTAGGACCGGAGTAATGATTA
AGAGGGACAGTCGGGGGCATTCGTATTTCGTTGTCAGAGGTGAAATTCTTGGATTTACGAAAGACGAACATCTGCGAAAG
CATTTGCCAAGGATGTTTTCATTGATCAAGAACGAAAGTTGGGGGCTCGAAGACGATTAGATACCGTCGTAGTCTCAACC
ATAAACGATGCCGACCAGGGATTGGCGAGCGTTCTTTTGATGACCTCGCCAGCACCTTGAGAGAAATCA-GAGTCTTTGG
GTTCCGGGGGGAGTATGGTCGCAAGGCTGAAACTTAAAGGAATTGACGGAAGGGCACCACCAGGCGTGGAGCCTGCGGCT
TAATTTGACTCAACACGGGGAACCTTACCAGGTCCAGACACGGGAATGATGAACAGATTGAGAGCTCTTTTTTGATTCTG
TGGGTGGTGGTGCATGGCCGTTCTTAGTTGGTGGGTTGCCTTGTCAGGTTGATTCCGGTAACGAACGAGACCTCAGCCTG
CTAAATAATATCGTCTCGGTTTCTTAGGGGGACTATTGACGTTTAGTCAATGTAAGTGTGAGGCAATAACAGGTCTGTGA
TGCCCTTCGATGTTCTGGGCCGCACGCGCGCTACACTGATGCATTCAACGAGCCTATCCTTGGCCGAGAGGTCCGGGTAA
TCTTGAAAACTGCATCGTGATGGGGATAGATCATTGCAATTATTGGTCTTCAACGAGGAATGCCTAGTAAGCGCGAGTCA
TCAGCTCGCGTTGATTACGTCCCTGCCCTTTGTACACACCGCCCGTCGCTCCTACCGATTGGGTGTGCTGGTGAAGTGAT
CGGATTGGATTCGAGCTGGCAACACGGAACCGAGAAGATCATTAAACCCTCCC
>PM-1
CCATGCATGTCTAAGTATAAACTGCTT-ATACTGTGAAACCGCGAATGGCTCATTATATCTGTTATAATTTATTTGATGG
TACAACTCGGATAACCGTAGTAAATCTAGAGCTAATACGTGCGCACAACCCGACTTCTGGAAGGGTCGTATTTATTAGAT
AAAAGGCCAGCCGGGCCGCCCGACCTTCGGTGACTCATGATAACTTGACGAATCGCACGGCCTTGTGCCGGCGATGTTTC
ATTCAAATTTCAGCCCTATCAATTGTCGATGGTAGGATAGAGGCCTACCATGATGGTAACGGGTGACGGAGGATTAGGGT
TCGATTCCGGAGAGGGAGCCTGAGAAACGGCTACCACATCCAAGGAAGGCAGCAGGCGCGCAAATTACCCAATTCCGGTA
CGGAGAGGTAGTGACAAAAAATAACAATATCGGGCCTTCTGATAATTGGAATGAGTACAATTTAAATACCTTAACGAGGA
TCCATTGGAGGGCAAGTCTGGTGCCAGCAGCCGCGGTAATTCCAGCTCCAATAGCGTATATTTAAGTTGTTGCAGTTGAA
AGGCCCGTAGTCGGAATTTAGCGCTTTCTCGATGGTCCGCCTCTGGTGTGCACTGTCGACGATGTGCTTTCTGTCGGGGA
CGTGTTCCTGGGCTTAATTGTCTGGGACTCGGGCTCGGCGTGGTTACTTTGAGTAAATTAGAGTGTTCAAAGCAGGCGAT
CGCCCGGAATACATTAGCATGGAATAGCATGATAGGACTCTGGCCTATCTTGCTGGTCTGTAGGACCGGAGTAATGATTA
AGAGGGACAGTCGGGGGCATTCGTATTTCGTTGTCAGAGGTGAAATTCTTGGATTTACGAAAGACGAACATCTGCGAAAG
CATTTGCCAAGGATGTTTTCATTGATCAAGAACGAAAGTTGGGGGCTCGAAGACGATTAGATACCGTCGTAGTCTCAACC
ATAAACGATGCCGACCAGGGATTGGCGAGCGTTCTTTTGATGACCTCGCCAGCACCTTGAGAGAAATCA-GAGTCTTTGG
GTTCCGGGGGGAGTATGGTCGCAAGGCTGAAACTTAAAGGAATTGACGGAAGGGCACCACCAGGCGTGGAGCCTGCGGCT
TAATTTGACTCAACACGGGGAACCTTACCAGGTCCAGACACGGGAATGATGAACAGATTGAGAGCTCTTTTTTGATTCTG
TGGGTGGTGGTGCATGGCCGTTCTTAGTTGGTGGGTTGCCTTGTCAGGTTGATTCCGGTAACGAACGAGACCTCAGCCTG
CTAAATAATATCGTCTCGGTTTCTTAGAGGGACTATTGACGTTTAGTCAATGTAAGTGTGAGGCAATAACAGGTCTGTGA
TGCCCTTCGATGTTCTGGGCCGCACGCGCGCTACACTGATGCATTCAACGAGCCTATCCTTGGCCGAGAGGTCCGGGTAA
TCTTGAAAACTGCATCGTGATGGGGATAGATCATTGCAATTATTGGTCTTCAACGAGGAATGCCTAGTAAGCGCGAGTCA
TCAGCTCGCGTTGATTACGTCCCTGCCCCTTGTACACACCGCCCGTCGCTCCTACCGATTGGGTGTGCTGGTGAAGTGAT
CGGATTGGATTCGAGCTGGCAACACGGAACCGAGAAGATCATTAAACCCTCCC
>PM-2
CCATGCATGTCTAAGTATAAACTGCTT-ATACTGTGAAACCGCGAATGGCTCATTATATCTGTTATAATTTATTTGATGG
TACAACTCGGATAACCGTAGTAAATCTAGAGCTAATACGTGCGCACAACCCGACTTCTGGAAGGGTCGTATTTATTAGAT
AAAAGGCCAGCCGGGCCGCCCGACCTTCGGTGACTCATGATAACTTGACGAATCGCACGGCCTTGTGCCGGCGATGTTTC
ATTCAAATTTCAGCCCTATCAATTGTCAATGGTAGGATAGAGGCCTACCATGATGGTAACGGGTGACGGAGGATTAGGGC
TCGATTCCGGAGAGGGAGCCTGAGAAACGGCTACCACATCCAAGGAAGGCAGCAGGCGCGCAAATTACCCAATTCCGGTA
CGGAGAGGTAGTGACAAAAAATAACAATATCGGGCCTTCTGATAATTGGAATGAGTACAATTTAAATACCTTAACGAGGA
TCCATTGGAGGGCAAGTCTGGTGCCAGCAGCCGCGGTAATTCCAGCTCCAATAGCGTATATTTAAGTTGTTGCAGTTGAA
AGGCTCGTAGTCGGAATTTAGCGCTTTCTCGATGGTCCGCCTCTGGTGTGCACTGTCGACGATGTGCTTTCTGTCGGGGA
CGTGTTCCTGGGCTTAACTGTCTGGGACTCGCGCTCGGCGTGGTTACTTTGAGTAAATTAGAGTGTTCAAAGCAGGCGAT
CGCCCTGAATACATTAGCATGGAATAGCATGATAGGACTCTGGCCTATCTTGCTGGTCTGTAGGACCGGAGTAATGATTA
AGAGGGACAGTCGGGGGCATTCGTATTTCGTTGTCAGAGGTGAAATTCTTGGATTTACGAAAGACGAACATCTGCGAAAG
CATTTGCCAAGGATGTTTTCATTGATCAAGAACGAAAGTTGGGGGCTCGAAGACGATTAGATACCGTCGTAGTCTCAACC
ATAAACGATGCCGACCAGGGATTGGCGAGCGTTCTTTTGATGACCTCGCCAGCACCTTGAGAGAAATCA-GAGTCTTTGG
GTTCCGGGGGGAGTATGGTCGCAAGGCTGAAACTTAAAGGAATTGACGGAAGGGCACCACCAGGCGTGGAGCCTGCGGCT
TAATTTGACTCAACACGGGGAACCTTACCAGGTCCAGACACGGGAATGATGAACAGATTGAGAGCTCTTTTTTGATTCTG
TGGGTGGTGGTGCATGGCCGTTCTTAGTTGGTGGGTTGCCTTGTCAGGTTGATTCCGGTAACGAACGAGACCTCAGCCTG
CTAAATAATATCGTCTCGGTTTCTTAGAGGGACTATTGACGTTTAGTCAATGTAAGTGTGAGGCAATAACAGGTCTGTGA
TGCCCTTCGATGTTCTGGGCCGCACGCGCGCTACACCGATGCATTCAACGAGCCTATCCTTGGCCGAGAGGTCCGGGTAA
TCTTGAAAACTGCATCGTGATGGGGATAGATCATTGCAATTATTGGTCTTCAACGAGGAATGCCTAGTAAGCGCGAGTCA
TCAGCTCGCGTTGATTACGTCCCTGCCCTTTGTACACACCGCCCGTCGCTCCTACCGATTGGGTGTGCTGGTGAAGTGAT
CGGATTGGATTCGAGCTGGCAACACGGAACCGAGAAGATCATTAAACCCTCCC
>PM-3
CCATGCATGTCTAAGTATAAACTGCTT-ATACTGTGAAACCGCGAATGGCTCATTATATCTGTTATAATTTATTTGATGG
TACAACTCGGATAACCGTAGTAAATCTAGAGCTAATACGTGCGCACAACCCGACTTCTGGAAGGGTCGTATTTATTAGAT
AAAAGGCCAGCCGGGCCGCCCGACCTTCGGTGACTCATGATAACTTGACGAATCGCACGGCCTTGTGCCGGCGATGTTTC
ATTCAAATTTCAGCCCTATCAATTGTCGATGGTAGGATAGAGGCCTACCATGATGGTAACGGGTGACGGAGGATTAGGGT
TCGATTCCGGAGAGGGAGCCTGAGAAACGGCTACCACATCCAAGGAAGGCAGCAGGCGCGCAAATTACCCAATTCCGGTA
CGGAGAGGTAGTGACAAAAAATAACAATATCGGGCCTTCTGATAATTGGAATGAGTACAATTTAAATACCTTAACGAGGA
TCCATTGGAGGGCAAGTCTGGTGCCAGCAGCCGCGGTAATTCCAGCTCCAATAGCGTATATTTAAGTTGTTGCAGTTGAA
AGGCTCGTAGTCGGAATTTAGCGCTTTCTCGATGGTCCGCCTCTGGTGTGCACTGTCGACGATGTGCTTTCTGTCGGGGA
CGTGTTCCTGGGCTTAATTGTCTGGGACTCGGGCTCGGCGTGGTTACTTTGAGTAAATTAGAGTGTTCAAAGCAGGCGAT
CGCCCTGAATACATTAGCATGGAATAGCATGATAGGACTCTGGCCTATCTTGCTGGTCTGTAGGACCGGAGTAATGATTA
AGAGGGACAGTCGGGGGCATTCGTATTTCGTTGTCAGAGGTGAAATTCTTGGATTTACGAAAGACGAACATCTGCGAAAG
CATTTGCCAAGGATGTTTTCATTGATCAAGAACGAAAGTTGGGGGCTCGAAGACGATTAGATACCGTCGTAGTCTCAACC
ATAAACGATGCCGACCAGGGATTGGCGAGCGTTCTTTTGATGACCTCGCCAGCACCTTGAGAGAAATCA-GAGTCTTTGG
GTTCCGGGGGGAGTATGGTCGCAAGGCTGAAACTTAAAGGAATTGACGGAAGGGCACCACCAGGCGTGGAGCCTGCGGCT
TAATTCGACTCAACACGGGGAACCTTACCAGGTCCAGACACGGGAATGATGAACAGATTGAGAGCTCTTTTTTGATTCTG
TGGGTGGTGGTGCATGGCCGTTCTTAGTTGGTGGGTTGCCTTGTCAGGTTGATTCCGGTAACGAACGAGACCTCAGCCTG
CTAAATAATATCGTCTCGGTTTCTTAGAGGGACTGTTGACGTTTAGTCAATGTAAGTGTGAGGCAATAACAGGTCTGTGA
TGCCCTTCGATGTTCTGGGCCGCACGCGCGCTACACTGATGCATTCAACGAGCCTATCCTTGGCCGAGAGGTCCGGGTAA
TCTTGAAAACTGCATCGTGATGGGGATAGATCATTGCAATTATTGGTCTTCAACGAGGAATGCCTAGTAAGCGCGAGTCA
TCAGCTCGCGTTGATTACGTCCCTGCCCTTTGTACACACCGCCCGTCGCTCCTACCGATTGGGTGTGCTGGTGAAGTGAT
CGGATTGGATTCGAGCTGGCAACACGGAACCGAGAAGATCATTAAACCCTCC-
>QV1-2
CCATGCATGTCTAAGTATAAACTGCTT-ATACTGTGAAACCGCGAATGGCTCATTATATCTGTTATAATTTATTTGATGG
TACAACTCGGATAACCGTAGTAAATCTAGAGCTAATACGTGCGCACAACCCGACTTCTGGAAGGGTCGTATTTATTAGAT
AAAAGGCCAGCCGGGCCGCCCGACCTTCGGTGACTCATGATAACTTGACGAATCGCACGGCCTTGTGCCGGCGATGTTTC
ATTCAAATTTCAACCCTATCAATTGTCGATGGTAGGATAGAGGCCTACCATGATGGTAACGGGTGACGGAGGATTAGGGT
TCGATTCCGGAGAGGGAGCCTGAGAAACGGCTACCACATCCAAGGAAGGCAGCAGGCGCGCAAATTACCCAATTCCGGTA
CGGAGAGGTAGTGACAAAAAATAACAATATCGGGCCTTCTGATAATTGGAATGAGTACAATTTAAATACCTTAACGAGGA
TCCATTGGAGGGCAAGTCTGGTGCCAGCAGCCGCGGTAATTCCAGCTCCAATAGCGTATATTTAAGTTGTTGCAGTTGAA
AGGCTCGTAGTCGGAATTTAGCGCTTTCTCGATGGTCCGCCCCTGGTGTGCACTGTCGACGATGTGCTTTCTGTCGGGGA
CGTGTTCCTGGGCTTAACTGTCTGGGACTCGGGCTCGGCGTGGTTACTTTGAGTAAATTAGAGTGTTCAAAGCAGGCGAT
CGCCCTGAATACATTAGCATGGAATAGCATGATAGGACTCTGGCCTATCTTGCTGGTCTGTAGGACCGGAGTAATGATTA
AGAGGGACAGTCGGGGGCATTCGTATTTCGTTGTCAGAGGTGAAATTCTTGGATTTACGAAAGACGAACATCTGCGAAAG
CATTTGCCAAGGATGTTTTCATTGATCAAGAACGAAAGTTGGGGGCTCGAAGACGATTAGATACCGTCGTAGTCTCAACC
ATAAACGATGCCGACCAGGGATTGGCGAGCGTTCTTTTGATGACCTCGCCAGCACCTTGAGAGAAATCA-GAGTCTTTGG
GTTCCGGGGGGAGTATGGTCGCAAGGCTGAAACTTAAAGGAATTGACGGAAGGGCACCACCAGGCGTGGAGCCTGCGGCT
TAATTTGACTCAACACGGGGAACCTTACCAGGTCCAGACACGGGAATGATGAACAGATTGAGAGCTCTTTTTTGATTCTG
TGGGTGGTGGTGCATGGCCGTTCTTAGTTGGTGGGTTGCCTTGTCAGGTTGATTCCGGTAACGAACGAGACCTCAGCCTG
CTAAATAATATCGTCTCGGTTTCTTAGAGGGACTATTGACGTTTAGTCAATGTAAGTGTGAGGCAATAACAGGTCTGTGA
TGCCCTTCGATGTTCTGGGCCGCACGCGCGCTACACTGATGCATTCAACGAGCCTATCCTTGGCCGAGAGGTCCGGGTAA
TCTTGAAAACTGCATCGTGATGGGGATAGATCATTGCAATTATTGGTCTTCAACGAGGAATGCCTAGTAAGCGCGAGTCA
TCAGCTCGCGTTGATTACGTCCCTGCCCTTTGTACACACCGCCCGTCGCTCCTACCGATTGGGTGTGCTGGTGAAGTGAT
CGGATTGGATTCGAGCTGGCAACACGGAACCGAGAAGATCATTAAACCCTCCC
>QV1-3
CCATGCATGTCTAAGTATAAACTGCTT-ATACTGTGAAACCGCGAATGGCTCATTATATCTGTTATAATTTATTTGATGG
TACAACTCGGATAACCGTAGTAAATCTAGAGCTAATACGCGCGCACAACCCGACTTCTGGAAGGGTCGTATTTATTAGAT
AAAAGGCCAGCCGGGCCGCCCGACCTTCGGTGACTCATGATAACTTGACGAATCGCACGGCCTTGTGCCGGCGATGTTTC
ATTCAAATTTCAGCCCTATCAATTGTCGATGGTAGGATAGAGGCCTACCATGATGGTAACGGGTGACGGAGGATTAGGGT
TCGATTCCGGAGAGGGAGCCTGAGAAACGGCTACCACATCCAAGGAAGGCAGCAGGCGCGCAAATTACCCAATTCCGGTA
CGGAGAGGTAGTGACAAAAAATAACAATATCGGGCCTTCTGATAATTGGAATGAGTACAATTTAAATACCTTAACGAGGA
TCCATTGGAGGGCAAGTCTGGTGCCAGCAGCCGCGGTAATTCCAGCTCCAATAGCGTATATTTAAGTTGTTGCAGTTGAA
AGGCTCGTAGTCGGAATTTAGCGCTTTCTCGATGGTCCGCCTCTGGTGTGCACTGTCGACGATGTGCTTTCTGTCGGGGA
CGTGTTCCTGGGCTTAATTGTCTGGGACTCGGGCTCGGCGTGGTTACTTTGAGTAAATTAGAGTGTTCAAAGCAGGCGAT
CGCCCTGAATACATTAGCATGGAATAGCATGATAGGACTCTGGCCTATCTTGCTGGTCTGTAGGACCGGAGTAATGATTA
AGAGGGACAGTCGGGGGCATTCGTATTTCGTTGTCAGAGGTGAAATTCTTGGATTTACGAAAGACGAACATCTGCGAAAG
CATTTGCCAAGGATGTTTTCATTGATCAAGAACGAAAGTTGGGGGCTCGAAGACGATTAGATACCGTCGTAGTCTCAACC
ATAAACGATGCCGACCAGGGATTGGCGAGCGTTCTTTTGATGACCTCGCCAGCACCTTGAGAGAAATCA-GAGTCTTTGG
GTTCCGGGGGGAGTATGGTCGCAAGGCTGAAACTTAAAGGAATTGACGGAAGGGCACCACCAGGCGTGGAGCCTGCGGCT
TAATTTGACTCAACACGGGGAACCTTACCAGGTCCAGACACGGGAATGATGAACAGATTGAGAGCTCTTTTTTGATTCTG
TGGGTGGTGGTGCATGGCCGTTCTTAGTTGGTGGGTTGCCTTGTCAGGTTGATTCCGGTAACGAACGAGACCTCAGCCTG
CTAAATAATATCGTCTCGGTTTCTTAGAGGGACTATTGACGTTTAGTCAATGTAAGTGTGAGGCAATAACAGGTCTGTGA
TGCCCTTCGATGTTCTGGGCCGCACGCGCGCTACACTGATGCATTCAACGAGCCTATCCTTGGCCGAGAGGTCCGGGTAA
TCTTGAAAACTGCATCGTGATGGGGATAGATCATTGCAATTATTGGTCTTCAACGAGGAATGCCTAGTAAGCGCGAGTCA
TCAGCTCGCGTTGATTACGTCCCTGCCCTTTGTACACACCGCCCGTCGCTCCTACCGATTGGGTGTGCTGGTGAAGTGAT
CGGATTGGATTCGAGCTGGCAACACGGAACCGAGAAGATCATTAAACC-----
>QV2-1
CCATGCATGTCTAAGTATAAACTGCTT-ATACTGTGAAACCGCGAATGGCTCATTATATCTGTTATAATTTATTTGATGG
TACAACTCGGATAACCGTAGTAAATCTAGAGCTAATACGTGCGCACAACCCGACTTCTGGAAGGGTCGTATTTATTAGAT
AAAAGGCCAGCCGGGCCGCCCGACCTTCGGTGACTCATGATAACTTGACGAATCGCACGGCCTTGTGCCGGCGATGTTTC
ATTCAAATTTCAGCCCTATCAATTGTCGATGGTAGGATAGAGGCCTACCATGATGGTAACGGGTGACGGAGGATTAGGGT
TCGATTCCGGAGAGGGAGCCTGAGAAACGGCTACCACATCCAAGGAAGGCAGCAGGCGCGCAAATTACCCAATTCCGGTA
CGGAGAGGTAGTGACAAAAAATAACAATATCGGGCCTTCTGATAATTGGAATGAGTACAATTTAAATACCTTAACGAGGA
TCCATTGGAGGGCAAGTCTGGTGCCAGCAGCCGCGGTAATTCCAGCTCCAATAGCGTATATTTAAGTTGTTGCAGTTGAA
AGGCTCGTAGTCGGAATTTAGCGCTTTCTCGATGGTCCGCCTCTGGTGTGCACTGTCGACGATGTGCTTTCTGTCGGGGA
CGTGTTCCTGGGCTTAACTGTCTGGGACTCGGGCTCGGCGTGGTTACTTTGAGTAAATTAGAGTGTTCAAAGCAGGCGAT
CGCCCTGAATACATTAGCATGGAATAGCATGATAGGACTCTGGCCTATCTTGCTGGTCTGTAGGACCGGAGTAATGATTA
AGAGGGACAGTCGGGGGCATTCGTATTTCGTTGTCAGAGGTGAAATTCTTGGATTTACGAAAGACGAACATCTGCGAAAG
CATTTGCCAAGGATGTTTTCATTGATCAAGAACGAAAGTTGGGGGCTCGAAGACGATTAGATACCGTCGTAGTCTCAACC
ATAAACGATGCCGACCAGGGATTGGCGAGCGTTCTTTTGATGACCTCGCCAGCACCTTGAGAGAAATCA-GAGTCTTTGG
GTTCCGGGGGGAGTATGGTCGCAAGGCTGAAACTTAAAGGAATTGACGGAAGGGCACCACCAGGCGTGGAGCCTGCGGCT
TAATTTGACTCAACACGGGGAACCTTACCAGGTCCAGACACGGGAATGATGAACAGATTGAGAGCTCTTTTTTGATTCTG
TGGGTGGTGGTGCATGGCCGTTCTTAGTTGGTGGGTTGCCTTGTCAGGTCGATTCCGGTAACGAACGAGACCTCAGCCTG
CTAAATAATATCGTCTCGGTTTCTTAGAGGGACTATTGACGTTTAGTCAATGTAAGTGTGAGGCAATAACAGGTCTGTGA
TGCCCTTCGATGTTCTGGGCCGCACGCGCGCTACACTGATGCATTCAACGAGCCTATCCTTGGCCGAGAGGTCCGGGTAA
TCTTGAAAACTGCATCGTGATGGGGATAGATCATTGCAATTATTGGTCTTCAACGAGGAATGCCTAGTAAGCGCGAGTCA
TCAGCTCGCGTTGATTACGTCCCTGCCCTTTGTACACACCGCCCGTCGCTCCTACCGATTGGGTGTGCTGGTGAAGTGAT
CGGATTGGATTCGAGCTGGCAACACGGAACCGAGAAGATCATTAAACCCTCCC
>QV2-2
CCATGCATGTCTAAGTATAAACTGCTT-ATGCTGTGAAACCGCGAATGGCTCATTATATCTGTTATAATTTATTTGATGG
TACAACTCGGATAACCGTAGTAAATCTAGAGCTAATACGTGCGCACAACCCGACTTCTGGAAGGGTCGTATTTATTAGAT
AAAAGGCCAGCCGGGCCGCCCGACCTTCGGTGACTCATGATAACTTGACGAATCGCACGGCCTTGTGCCGGCGATTTTTC
ATTCAAATTTCAGCCCTATCAATTGTCGATGGTAGGATAGAGGCCTACCATGATGGTAACGGGTGACGGAGGATTAGGGT
TCGATTCCGGAGAGGGAGCCTGAGAAACGGCTACCACATCCAAGGAAGGCAGCAGGCGCGCAAATTACCCAATTCCGGTA
CGGAGAGGTAGTGACAAAAAATAACAACATCGGGCCTTCTGATAATTGGAATGAGTACAATTTAAATACCTTAACGAGGA
TCCATTGGAGGGCAAGTCTGGTGCCAGCAGCCGCGGTAATTCCAGCTCCAATAGCGTATATTTAAGTTGTTGCAGTCGAA
AGGCTCGTAGTCGGAATTTAGCGCTTTCTCGATGGTCCGCCTCTGGTGTGCACTGTCGACGATGTGCTTTCTGTCGGGGA
CGTGTTCCTGGGCTTAACTGTCTGGGACTCGGGCTCGGCGTGGTTACTTTGAGTAAATTAGAGTGTTCAAAGCAGGCGAT
CGCCCTGAATACATTAGCATGGAATAGCATGATAGGACTCTGGCCTATCTTGCTGGTCTGTAGGACCGGAGTAATGATTA
AGAGGGACAGTCGGGGGCATTCGTATTTCGTTGTCAGAGGTGAAATTCTTGGATTTACGAAAGACGAACATCTGCGAAAG
CATTTGCCAAGGATGTTTTCATTGATCAAGAACGAAAGTTGGGGGCTCGAAGACGATTAGATACCGTCGTAGTCTCAACC
ATAAACGATGCCGACCAGGGATTGGCGAGCGTTCTTTTGATGACCTCGCCAGCACCTTGAGAGAAATCA-GAGTCTTTGG
GTTCCGGGGGGAGTATGGTCGCAAGGCTGAAACTTAAAGGAATTGACGGAAGGGCACCACCAGGCGTGGAGCCTGCGGCT
TAATTTGACTCAACACGGGGAACCTTACCAGGTCCAGACACGGGAATGATGAACAGATTGAGAGCTCTTTTTTGATTCTG
TGGGTGGTGGTGCATGGCCGTTCTTAGTTGGTGGGTTGCCTTGTCAGGTTGATTCCGGTAACGAACGAGACCTCAGCCTG
CTAAATAATATCGTCTCGGTTTCTTAGAGGGACTATTGACGTTTAGTCAATGTAAGTGTGAGGCAATAACAGGTCTGTGA
TGCCCTTCGATGTTCTGGGCCGCACGCGCGCTACACTGATGCATTCAACGAGCCTATCCTTGGCCGAGAGGTCCGGGTAA
TCTTGAAAACTGCATCGTGATGGGGATAGATCATTGCAATTATTGGTCTTCAACGAGGAGTGCCTAGTAAGCGCGAGTCA
TCAGCTCGCGTTGATTACGTCCCTGCCCTTTGTACACACCGCCCGTCGCTCCTACCGATTGGGTGTGCTGGTGAAGTGAT
CGGATTGGATTCGAGCTGGCAACACGGAACCGAGAAGATCATTAAACCCTCCC
>QV2-3
CCATGCATGTCTAAGTATAAACTGCTT-ATACTGTGAAACCGCGAATGGCTCATTATATCTGTTATAATTTATTTGATGG
TACAACTCGGATAACCGTAGTAAATCTAGAGCTAATACGTGCGCACAACCCGACTTCTGGAAGGGTCGTATTTATTAGAT
AAAAGGCCAGCCGGGCCGCCGGACCTTCGGTGACTCATGATAACTTGACGAATCGCACGGCCTTGTGCCGGCGATGTTTC
ATTCAAATTTCAGCCCTATCAATTGTCGATGGTAGGATAGAGGCCTACCATGATGGTAACGGGTGACGGAGGATTAGGGT
TCGATTCCGGAGAGGGAGCCTGAGAAACGGCTACCACATCCAAGGAAGGCAGCAGGCGCGCAAATTACCCAATTCCGGTA
CGGAGAGGTAGTGACAAAAAATAACAATATCGGGCCTTCTGATAATTGGAATGAGTACATTTTAAGTACCTTAACGAGGA
TCCATTGGAGGGCAAGTCTGGTGCCAGCAGCCGCGGTGATTCCAGCTCCAATAGCGTATATTTAAGTTGTTGCAGTTGAA
AGGCTCGTAGTCGGAATTTAGCGCTTTCTCGATGGTCCGCCTCTGGTGTGCACTGTCGACGATGTGCTTTCTGTCGGGGA
CGTGTTCCTGGGCTTAACTGTCTGGGACTCGGGCTCGGCGTGGTTACTTTGAGTAAATTAGAGTGTTCAAAGCAGGCGAT
CGCCCTGAATACATTAGCATGGAATAGCATGATAGGACTCTGGCCTATCTTGCTGGTCTGTAGGACCGGAGTAATGATTA
AGAGGGACAGTCGGGGGCATTCGTATTTCGTTGTCAGAGGTGAAATTCTTGGATTTACGAAAGACGAACATCTGCGAAAG
CATTTGCCAAGGATGTTTTCATTGATCAAGAACGAAAGTTGGGGGCTCGAAGACGATTAGATACCGTCGTAGTCTCAACC
ATAAACGATGCCGACCAGGGATTGGCGAGCGTTCTTTTGATGACCTCGCCAGCACCTTGAGAGAAATCA-GAGTCTTTGG
GTTCCGGGGGGAGTATGGTCGCAAGGCTGAAACTTAAAGGAATTGACGGAAGGGCACCACCAGGCGTGGAGCCTGCGGCT
TAATTTGACTCAACACGGGGAACCTTACCAGGTCCAGACACGGGAATGATGAACAGATTGAGAGCTCTTTTTTGATTCTG
TGGGTGGTGGTGCATGGCCGTTCTTAGTTGGTGGGTTGCCTTGTCAGGTTGATTCCGGTAACGAACGAGACCTCAGCCTG
CTAAATAATATCGTCTCGGTTTCTTAGAGGGACTATTGACGTTTAGTCAATGTAAGTGTGAGGCAATAACAGGTCTGTGA
TGCCCTTCGATGTTCTGGGCCGCACGCGCGCTACACTGATGCATTCAACGAGCCTATCCTTGGCCGAGAGGTCCGGGTAA
TCTTGAAAACTGCATCGTGATGGGGATAGATCATTGCAATTATTGGTCTTCAACGAGGAATGCCTAGTAAGCGCGAGTCA
TCAGCTCGCGTTGATTACGTCCCTGCCCTTTGTACACACCGCCCGTCGCTCCTACCGATTGGGTGTGCTGGTGAAGTGAT
CGGATTGGATTCGAGCTGGCAACACGGAACCGAGAAGATCATTAAACCCTCCC
>RM-1
CCATGCATGTCTAAGTATAAACTGCTT-ATACTGTGAAACCGCGAATGGCTCATTATATCTGTTATAATTTATTTGATGG
TACAACTCGGATAACCGTAGTAAATCTAGAGCTAATACGTGCGCACAACCCGACTTCTGGAAGGGTCGTATTTATTAGAT
AAAAGGCCAGCCGGGCCGCCCGACCTTCGGTGACTCATGATAACTTGACGAATCGCACGGCCTTGTGCCGGCGATGTTTC
ATTCAAATTTCAGCCCTATCAATTGTCGATGGTAGGATAGAGGCCTACCATGATGGTAACGGGTGACGGAGGATTAGGGT
TCGATTCCGGAGAGGGAGCCTGAGAAACGGCTACCACATCCAAGGAAGGCAGCAGGCGCGCAAATTACCCAATTCCGGTA
CGGAGAGGTAGTGACAAAAAATAACAATATCGGGCCTTCTGATAATTGGAATGAGTACAATTTAAATACCTTAACGAGGA
TCCATTGGAGGGCAAGTCTGGTGCCAGCAGCCGCGGTAATTCCAGCTCCAATAGCGTATATTTAAGTTGTTGCAGTTGAA
AGGCTCGTAGTCGGAATTTAGCGCTTTCTCGATGGTCCGCCTCTGGTGTGCACTGTCGACGATGTGCTTTCTGTCGGGGA
CGTGTTCCTGGGCTTAATTGTCTGGGACTCGGGCTCGGCGTGGTTACTTTGAGTAAATTAGAGTGTTCAAAGCAGGCGAT
CGCCCTGAATACATTAGCATGGAATAGCATGATAGGACTCTGGCCTATCTTGCTGGTCTGTAGGACCGGAGTAATGATTA
AGAGGGACAGTCGGGGGCATTCGTATTTCGTTGTCAGAGGTGAAATTCTTGGATTTACGAAAGACGAACATCTGCGAAAG
CATTTGCCAAGGATGTTTTCATTGATCAAGAACGAAAGTTGGGGGCTCGAAGACGATTAGATACCGTCGTAGTCTCAACC
ATAAACGATGCCGACCAGGGATTGGCGAGCGTTCTTTTGATGACCTCGCCAGCACCTTGAGAGAAATCA-GAGTCTTTGG
GTTCCGGGGGGAGTATGGTCGCAAGGCTGAAACTTAAAGGAATTGACGGAAGGGCACCACCAGGCGTGGAGCCTGCGGCT
TAATTTGACTCAACACGGGGAACCTTACCAGGTCCAGACACGGGAATGATGAACAGATTGAGAGCTCTTTTTTGATTCTG
TGGGTGGTGGTGCATGGCCGTTCTTAGTTGGTGGGTTGCCTTGTCAGGTTGATTCCGGTAACGAACGAGACCTCAGCCTG
CTAAATAATATCGTCTCGGTTTCTTAGAGGGACTATTGACGTTTAGTCAATGTAAGTGTGAGGCAATAACAGGTCTGTGA
TGCCCTTCGATGTTCTGGGCCGCACGCGCGCTACACTGATGCATTCAACGAGCCTATCCTTGGCCGAGAGGTCCGGGTAA
TCTTGAAAACTGCATCGTGATGGGGATAGATCATTGCAATTATTGGTCTTCAACGAGGAATGCCTAGTAAGCGCGAGTCA
TCAGCTCGCGTTGATTACGTCCCTGCCCTTTGTACACACCGCCCGTCGCTCCTACCGATTGGGTGTGCTGGTGAAGTGAT
CGGATTGGATTCGAGCTGGCAACACGGAACCGAGAAGATCATAAAACCCTCCC
>RM-2
CCATGCATGTCTAAGTATAAACTGCTT-ATACTGTGAAACCGCGAATGGCTCATTATATCTGTTATAATTTATTTGATGG
TACAACTCGGATGACCGTAGTAAATCTAGAGCTAATACGTGCGCACAACCCGACTTCTGGAAGGGTCGTATTTATTAGAT
AAAAGGCCAGCCGGGCCGCCCGACCTTCGGTGACTCATGATAACTTGACGAATCGCACGGCCTTGTGCCGGCGATGTTTC
ATTCAAATTTCAGCCCTATCAATTGTCGATGGTAGGATAGAGGCCTACCATGATGGTAACGGGTGACGGAGGATTAGGGT
TCGATTCCGGAGAGGGAGCCTGAGAAACGGCTACCACATCCAAGGAAGGCAGCAGGCGCGCAAATTACCCAATTCCGGTA
CGGAGAGGTAGTGACAAAAAATAACAATATCGGGCCTTCTGATAATTGGAATGAGTACAATTTAAATACCTTAACGAGGA
TCCATTGGAGGGCAAGTCTGGTGCCAGCAGCCGCGGTAATTCCAGCTCCAATAGCGTATATTTAAGTTGTTGCAGTTGAA
AGGCTCGTAGTCGGAATTTAGCGCTTTCTCGATGGTCCGCCTCTGGTGTGCACTGTCGACGATGTGCTTTCTGTCGGGGA
CGTGTTCCTGGGCTTAACTGTCTGGGACTCGGGCTCGGCGTGGTTACTTTGAGTAAATTAGAGTGTTCAAAGCAGGCGAT
CGCCCTGAATACATTAGCATGGAATAGCATGATAGGACTCTGGCCTATCTTGCTGGTCTGTAGGACCGGAGTAATGATTA
AGAGGGACAGTCGGGGGCATTCGTATTTCGTTGTCAGAGGTGAAATTCTTGGATTTACGAAAGACGAACATCTGCGAAAG
CATTTGCCGAGGATGTTTTCATTGATCAAGAACGAAAGTTGGGGGCTCGAAGACGATTAGATACCGTCGTAGTCTCAACC
ATAAACGATGCCGACCAGGGATTGGCGAGCGTTCTTTTGATGACCTCGCCAGCACCTTGAGAGAAATCA-GAGTCTTTGG
GTTCCGGGGGGAGTATGGTCGCAAGGCTGAAACTTAAAGGAATTGACGGAAGGGCACCACCAGGCGTGGAGCCTGCGGCT
TAATTTGACTCAACACGGGGAACCTTACCAGGTCCAGACACGGGAATGATGAACAGATTGAGAGCTCTTTTTTGATTCTG
TGGGTGGTGGTGCATGGCCGTTCTTAGTTGGTGGGTTGCCTTGTCAGGTTGATTCCGGTAACGAACGAGACCTCAGCCTG
CTAAATAATATCGTCTCGGTTTCTTAGAGGGACTATTGACGTTTAGTCAATGTAAGTGTGAGGCAATAACAGGTCTGTGA
TGCCCTTCGATGTTCTGGGCCGCACGCGCGCTACACTGATGCATTCAACAGGCCTATCCTTGGCCGAGAGGTCCGGGTAA
TCTTGAAAACTGCATCGTGATGGGGATAGATCATTGCAATTATTGGTCTTCAACGAGGAATGCCTAGTAAGCGCGAGTCA
TCAGCTCGCGTTGATTACGTCCCTGCCCTTTGTACACACCGCCCGTCGCTCCTACCGATTGGGTGTGCTGGTGAAGTGAT
CGGATTGGATTCGAGCTGGCAACACGGAACCGAGAAGATCATTAAACCCTCCC
>RM-3
CCATGCATGTCTAAGTATAAACTGCTT-ATACTGTGAAACCGCGAATGGCTCATTATATCTGTTATAATTTATTTGATGG
TACAACTCGGATAACCGTAGTAAATCTAGAGCTAATACGTGCGCACAACCCGACTTCTGGAAGGGTCGTATTTATTAGAT
AAAAGGCCAGCCGGGCCGCCCGACCTTCGGTGACTCATGATAACTTGACGAATCGCACGGCCTTGTGCCGGCGATGTTTC
ATTCAAATTTCAGCCCTATCAATTGTCGATGGTAGGATAGAGGCCTACCATGATGGTAACGGGTGACGGAGGATTAGGGT
TCGATTCCGGAGAGGGAGCCTGAGAAACGGCTACCACATCCAAGAAAGGCAGCAGGCGCGCAAATTACACAATTCCGGTA
CGGAGAGGTAGTGACAAAAAATAACAATATCGGGCCTTCTGATAATTGGAATGAGTACAATTTAAATACCTTAACGAGGA
TCCATTGGAGGGCAAGTCTGGTGCCAGCAGCCGCGGTAATTCCAGCTCCAATAGCGTATATCTAAGTTGTTGCAGTTGAA
AGGCTCGTAGTCGGAATTTAGCGCTTTCTCGATGGTCCGCCTCTGGTGTGCACTGTCGACGATGTGCCTTCTGTCGGGGA
CGTGTTCCTGGGCTTAACTGTCTGGGACTCGGGCTCGGCGTGGTTACTTTGAGTAAATTAGAGTGTTCAAAGCAGGCGAT
CGCCCTGAATACATTAGCATGGAATAGCATGATAGGACTCTGGCCTATCTTGCTGGTCTGTAGGACCGGAGTAATGATTA
AGAGGGACAGTCGGGGGCATTCGTATTTCGTTGTCAGAGGTGAAATTCTTGGATTTACGAAAGACGAACATCTGCGAAAG
CATTTGCCAAGGATGTTTTCATTGATCAAGAACGAAAGTTGGGGGCTCGAAGACGATTAGATACCGTCGTAGTCTCAACC
ATAAACGATGCCGACCAGGGATTGGCGAGCGTTCTTTTGATGACCTCGCCAGCACCTTGAGAGAAATCA-GAGTCTTTGG
GTTCCGGGGGGAGTATGGTCGCAAGGCTGAAACTTAAAGGAATTGACGGAAGGGCACCACCAGGCGTGGAGCCTGCGGCT
TAATTTGACTCAACACGGGGAACCTTACCAGGTCCAGACACGGGAATGATGAACAGATTGAGAGCTCTTTTTTGATTCTG
TGGGTGGTGGTGCATGGCCGTTCTTAGTTGGTGGGTTGCCTTGTCAGGTTGATTCCGGTAACGAACGAGACCTCAGCCTG
CTAATTAATATCGTCTCGGTTTCTTAGAGGGACTATTGACGTTTAGTCAATGTAAGTGTGAGGCAATAACAGGTCTGTGA
TGCCCTTCGATGTTCTGGGCCGCACGCGCGCTACGCTGATGCATTCAACGAGCCTATCCTTGGCCGGGAGGTCCGGGTAA
TCTTGAAAACTGCATCGTGATGGGGATAGATCATTGCAATTATTGGTCTTCAACGAGGAATGCCTAGTAAGCGCGAGTCA
TCAGCTCGCGTTGATTACGTCCCTGCCCTTTGTACACACCGCCCGTCGCTCCTACCGATTGGGTGTGCTGGTGAAGTGAT
CGGATTGGATTCGAGCTGGCAACACGGAACCGAGAAGATCATTAAACCCTCCC
>Ra._WL-1
CCATGCATGTCTAAGTATAAACTGCTT-ATACTGTGAAACCGCGAATGGCTCATTATATCAGTTATAATTTATTTGATGG
TACTACTCGGATAACCGTAGAAAATCTAGAGCTAATACGTGCGCACAACCCGACTTCTGGAAGGGTCGTATTTATTAGAT
AAAAGGCCAGCCGGGCCGCCCGACCTTCGGTGACTCATAATAACTTCACGAATCGCACGGCCTTGTGCCGGCGATGTTTC
ATTCAAATTTCTGCCCTATCAACTTTCGATGGTAGGATAGAGGCCTACCATGGTGGTAACGGGTGACGGAGGATTAGGGT
TCGATTCCGGAGAGGGAGCCTGAGAAACGGCTACCACATCCAAGGAAGGCAGCAGGCGCGCAAATTATCCAATCCCGGCA
CGGGGAGATAGTGACAATAAATAACAATACCGGGCGTTCTGGTAATTGGAATGAGTACAATTTAAATCCCTTAACGAGGA
TCCATTGGAGGGCAAGTCTGGTGCCAGCAGCCGCGGTAATTCCAGCTCCAATAGCGTATATTTAAGTTGTTGCAGTTGAA
AGGCTCGTAGTCGGAATTTAGCGCTTCCTCGATGGTCCGCCTCTGGTGTGCACTGTCGATGGTGTGCTCTCTGTCGGGGA
CGGGCTCCTGGGCTTTACTGTCTGGGACTCGGGCTCGACGTGGTTACTTTGAGTAAATTAGAGTGTTCAACGCAGGCGAT
CGCCCTGAATACATTAGCATGGAATAGCATGATAGGACTCTGGCCTATCTTGCTGGTCTGTAGGACCGGAGTAATGATTA
AGAGGGACAGTCGGGGGCATTCGTATTTCGTTGTCAGAGGTGAAATTCTTGGATTTACGAAAGACGAACATCTGCGAAAG
CATTTGCCAAGGATGTTTTCATTGATCAAGAACGAAAGTTGGGGGCTCGAAGACGATTAGATACCGTCGTAGTCTCAACC
ATAAACGATGCCGACCAGGGATTGGCGAGCGTTCTTTTGATGACCTCGCCAGCACCTTGAGAGAAATCATGAGTCTTTGG
GTTCCGGGGGGAGTATGGTCGCAAGGCTGAAACTTAAAGGAATTGACGGAAGGGCACCACCAGGCGTGGAGCCTGCGGCT
TAATTTGACTCAACACGGGGAAGCTTACCTGGTCCAGACACGGGAATGATGAACAGATTGAGAGCTCTTTTTTGATTCTG
TGGGTGGTGGTGCATGGCCGTTCTTAGTTGGTGGGTTGCCTTGTCAGGTTGATTCCGGTAACGAACGAGACCTCAGCCTG
CTAAATAATATCATCTCGGTTTCTTAGAGGGACTATTGGCGTTTAGTCAATTGAAGTGTGAGGCAATAACAGGTCTGTGA
TGCCCTTAGATGTTCTGGGCCGCACGCGCGCTACACTGATGCATTCAACGAGCCTATCCTTGGCCGAGAGGCCCGGGTAA
TCTTGGAAACTGCATCGTGATGGGGATAGATTATTGCAATTATTAGTCTTCAACGAGGAATGCCTAGTAAGCGCGAGTCA
TCAGCTCGCGTTGATTACGTCCCTGCCCTTTGTACACACCGCCCGTCGCTCCTACCGATTGGGTGTGCTGGTGAAGTGTT
CGGATTGGCTCCGGGTTGGCAACACGAGGCCGAAAAGAACATTAAACCCTCCC
>SL-2-internal-del
CCATGCATGTCTAAGTATACACTGCTT-ATACTGTGAAACCGCGAATGGCTCATTATATCAGTTATAATTTATTTGATGG
TACTACTCGGATAACCGTAGAAAATCTAGAGCTAATACGTGCGCACAACCCGACTTCTGGAAGGGTCGTATTTATTAGAT
AAAAGGCCAGCCGGGCCGCCCGACCTTCGGTGACTCATAATAACTTCACGAATCGCACGGCCTTGTGCCGGCGATGTTTC
ATTCAAATTTCTGCCCTATCAACTTTCGATGGTAGGATAGAGGCCTACCATGGTGGTAACGGGTGACGGAGGATTAGGGT
TCGATTCCGGAGAGGGAGCCTGAGAAACGGCTACCACATCCAAGGAAGGCAGCAGGCGCGCAAATTATCCAATCCCGGCA
CGGGGAGATAGTGACAATAAATAACAATACCGGGCGTTCTGGTAATTGGAATGAGTACAATTTAAATCCCTTAACGAGGA
TCCATTGGAGGGCAAGTCTGGTGCCAGCAGCCGCGGTAATTCCAGCTCCAATAGCGTATATTTAAGTTGTTGCAGTTGAA
AGGCTCGTAGTCGGAATTTAGCGCTTCCTCGATGGTCCGCCTCTGGTGTGCGCTGTCGATGGTGTGCTCTCTGTCGGGGA
CGGGCTCCTGGGCTTTACTGTCTGGGACTCGGGCTCGACGTGGTTACTTTGAGTAAATTAGAGTGTTCAACGCAGGCGAT
CGCCCTGAATACATTAGCATGGAATAGCATGATAGGACTCTGGCCTATCTTGCTGGTCTGTAGGACCGGAGTAATGATTA
AGAGGGACAGTCGGGGGCATTCGTATTTCGTTGTCAGAGGTGAAATTCTTGGATTTACGAAAGACGAACATCTGCGAAAG
CATTTGCCAAGGATGTTTTCATTGATCAAGAACGAAAGTTGGGGGCTCGAAGACGATTAGATACCGTCGTAGTCTCAACC
ATAAACGATGCCGACCAGGGATTGGCGAGCGTTCTTTTGATGACCTCGCCAGCACCTTGAGAGAAATCATGAGTCTTTGG
GTTCCGGGGGGAGTATGGTCGCAAGGCTGAAACTTAAAGGAATTGACGGAAGGGCACCACCAGGCGTGGAGCCTGCGGCT
TAATTTGACTCAACACGGGGAAGCTTACCAGGTCCAGACACGGGAATGATGAACAGATTGAGAGCTCTTTTTTGATTCTG
TGGGTGGTGGTGCATGGCCGTTCTTAGTTGGTGGGTTGCCTTGTCAGGTTGATTCCGGTAACGAACGAGACCTCAGCCTG
CTAAATAATATCATCTCGATTTCTTAGAGGGACTATTGGCGTTTAGTCAATTGAAGTGTGAGGCAATAACAGGTCTGTGA
TGCCCTTAGATGTTCTGGGCCGCACGCGCGCTACACTGATGCATTCAACGAGCCTATCCTTGGCCGAGAGGCCCGGGTAA
TCTTGGAAACTGCATCGTGATGGGGATAGATTATTGCAATTATTAGTCTTCAACGAGGAATGCCTAGTAAGCGCGAGTCA
TCAGCTCGCGTTGATTACGTCCCTGCCCTTTGTACACACCGCCCGTCGCTCCTACCGATTGGGTGTGCTGGTGAAGTGTT
CGGATTGGCTCCGGGTTGGCAACACGAGGCCGAAAAGAACATTAAACCCTCCC
>SL-3
CCATGCATGTCTAAGTATAAACTGCTT-ATACTGTGAAACCGCGAATGGCTCATTATATCAGTTATAATTTATTTGATGG
TACTACTCGGATAACCGTAGAAAATCTAGAGCTAATACGTGCGCAC---------------------GTATTTATTAGAT
AAAAGGCCAGCCGGGCCGCCCGACCTTCGGTGACTCATAATAACTTCACGAATCGCACGGCCTTGTGCCGGCGATGTTTC
ATTCAAATTTCTGCCCTATCAACTTTCGATGGTAGGATAGAGGCCTACCATGGTGGTAACGGGTGACGGAGGATTAGGGT
TCGATTCCGGAGAGGGAGCCTGAGAAACGGCTACCACATCCAAGGAAGGCAGCAGGCGCGCAAATTATCCAATCCCGGCA
CGGGGAGATAGTGACAATAAATAACAATACCGGGCGTTCTGGTAATTGGAATGAGTACAATTTAAATCCCTTAACGAGGA
TCCATTGGAGGGCAAGTCTGGTGCCAGCAGCCGCGGTAATTCCAGCTCCAATAGCGTATATTTAAGTTGTTGCAGTTGAA
AGGCTCGTAGTCGGAATTTAGCGCTTCCTCGATGGTCCGCCTCTGGTGTGCACTGTCGATGGTGTGCTCTCTGTCGGGGA
CGGGCTCCTGGGCTTTACTGTCTGGGACTCGGGCTCGACGTGGTTACTTTGAGTAAATTAGAGTGTTCAACGCAGGCGAT
CGCCCTGAATACATTAGCATGGAATAGCATGATAGGACTCTGGCCTATCTTGCTGGTCTGTAGGACCGGAGTAATGATTA
AGAGGGACAGTCGGGGGCATTCGTATTTCGTTGTCAGAGGTGAAATTCTTGGATTTACGAAAGACGAACATCTGCGAAAG
CATTTGCCAAGGATGTTTTCATTGATCAAGAACGAAAGTTGGGGGCTCGAAGACGATTAGATACCGTCGTAGTCTCAACC
ATAAACGATGCCGACCAGGGATTGGCGAGCGTTCTTTTGATGACCTCGCCAGCACCTTGAGAGAAATCATGAGTCTTTGG
GTTCCGGGGGGAGTATGGTCGCAATGCTGAAACTTAAAGGAATTGACGGAAGGGCACCACCAGGCGTGGAGCCTGCGGCT
TAATTTGACTCAACACGGGGAAGCTTACCAGGTCCAGACACGGGAATGATGAACAGATTGAGAGCTCTTTTTTGATTCTG
TGGGTGGTGGTGCATGGCCGTTCTTAGTTGGTGGGTTGCCTTGTCAGGTTGATTCCGGTAACGAACGAGACCTCAGCCTG
CTAAATAATATCATCTCGGTTTCTTAGAGGGACTATTGGCGTTTAGTCAATTGAAGTGTGAGGCAATAACAGGTCTGTGA
TGCCCTTAGATGTTCTGGGCCGCACGCGCGCTACACTGATGCATTCAACGAGCCTATCCTTGGCCGAGAGGCCCGGGTAA
TCTTGGAAACTGCATCGTGATGGGGATAGATTATTGCAATTATTAGTCTTCAACGAGGAATGCCTAGTAAGCGCGAGTCA
TCAGCTCGCGTTGATTACGTCCCTGCCCTTTGTACACACCGCCCGTCGCTCCTACCGATTGGGTGTGCTGGTGAAGTGTT
CGGATTGGCTCCGGGTTGGCAACACGAGGCCGAAAAGAACATTAAACCCTCCC
>Sp2-1
CCATGCATGTCTAAGTATAAACTGCTT-ATACTGTGAAACCGCGAATGGCTCATTATATCTGTTATAATTTATTTGATGG
TACAACTCGGATAACCGTAGTAAATCTAGAGCTAATACGTGCGCACAACCCGACTTCTGGAAGGGTCGTATTTATTAGAT
AAAAGGCCAGCCGGGCCGCCCGACCTTCGGTGACTCATGATAACTTGACGAATCGCACGGCCTTGTGCCGGCGATGTTTC
ATTCAAATTTCAGCCCTGTCAATTGTCGATGGTAGGATAGAGGCCTACCATGATGGTAACGGGTGACGGAGGATTAGGGT
TCGATTCCGGAGAGGGAGCCTGAGAAACGGCTACCACATCCAAGGAAGGCAGCAGGCGCGCAAATTACCCAATTCCGGTA
CGGAGAGGTAGTGACAAAAAATAACAATATCGGGCCTTCTGATAATTGGAATGAGTACAATTTAAATACCTTAACGAGGA
TCCATTGGAGGGCAAGTCTGGTGCCAGCAGCCGCGGTAATTCCAGCTCCAATAGCGTATATTTAAGTTGTTGCAGTTGAA
AGGCTCGTAGTCGGAATTTAGCGCTTTCTCGATGGTCCGCCTCTGGTGTGCACTGTCGACGATGTGCTTTCTGTCGGGGA
CGTGTTCCTGGGCTTAACTGTCTGGGACTCGGGCTCGGCGTGGTTACTTTGAGTAAATTAGAGTGTTCAAAGCAGGCGAT
CGCCCTGAATACATTAGCATGGAATAGCATGATAGGACTCTGGCCTATCTTGCTGGTCTGTAGGACCGGAGTAATGATTA
AGAGGGACAGTCGGGGGCATTCGTATTTCGTTGTCAGAGGTGAAATTCTTGGATTTACGAAAGACGAACATCTGCGAAAG
CATTTGCCAAGGATGTTTTCATTGATCAAGAACGAAAGTTGGGGGCTCGAAGACGATTAGATACCGTCGTAGTCTCAACC
ATAAACGATGCCGACCAGGGATTGGCGAGCGTTCTTTTGATGACCTCGCCAGCACCTTGAGAGAAATCA-GAGTCTTTGG
GTTCCGGGGGGAGTATGGTCGCAAGGCTGAAACTTAAAGGAATTGACGGAAGGGCACCACCAGGCGTGGAGCCTGCGGCT
TAATTTGACTCAACACGGGGAACCTTACCAGGTCCAGACACGGGAATGATGAACAGATTGAGAGCTCTTTTTTGATTCTG
TGGGTGGTGGTGCATGGCCGTTCTTAGTTGGTGGGTTGCCTTGTCAGGTTGATTCCGGTAACGAACGAGACCTCAGCCTG
CTAAATAATATCGTCTCGGTTTCTTAGAGGGACTATTGACGTTTAGTCAATGTAAGTGTGAGGCAATAACAGGTCTGTGA
TGCCCTTCGATGTTCTGGGCCGCACGCGCGCTACACTGATGCATTCAACGAGCCTATCCTTGGCCGAGAGGTCCGGGTAA
TCTTGAAAACTGCATCGTGATGGGGATAGATCATTGCAATTATTGGTCTTCAACGAGGAATGCCTAGTAAGCGCGAGTCA
TCAGCTCGCGTTGATTACGTCCCTGCCCTTTGTACACACCGCCCGTCGCTCCTACCGATTGGGTGTGCTGGTGAAGCGAT
CGGATTGGATTCGAGCTGGCAACACGGAACCGAGAAGATCATTAAACCCTCCC
>Sp2-2
CCATGCATGTCTAAGTATAAACTGCTT-ATACTGTGAAACCGCGAATGGCTCATTATATCTGTTATAATTTATTTGATGG
TACAACTCGGATAACCGTAGTAAATCTAGAGCTAATACGTGCGCACAACCCGACTTCTGGAAGGGTCGTATTTATTAGAT
AAAAGGCCAGCCGGGCCGCCCGACCTTCGGTGACTCATGATAACTTGACGAATCGCACGGCCTTGTGCCGGCGATGTTTC
ATTCAAATTTCAGCCCTATCAATTGTCGATGGTAGGATAGAGGCCTACCATGATGGTAACGGGTGACGGAGGATTAGGGT
TCGATTCCGGAGAGGGAGCCTGAGAAACGGCTACCACATCCAAGGAAGGCAGCAGGCGCGCAAATTACCCCATTCCGGTA
CGGAGAGGTAGTGACAAAAAATAACAATATCGGGCCTTCTGATAATTGGAATGAGTACAATTTAAATACCTTAACGAGGA
TCCATTGGAGGGCAAGTCTGGTGCCAGCAGCCGCGGTAATTCCAGCTCCAATAGCGTATATTTAAGTTGTTGCAGTTGAA
AGGCTCGTAGTCGGAATTTAGCGCTTTCTCGATGGTCCGCCTCTGGTGTGCACTGTCGACGATGTGCTTTCTGTCGGGGA
CGTGTTCCTGGGCTTAACTGTCTGGGACTCGGGCTCGGCGTGGTTACTTTGAGTAAATTAGAGTGTTCAAAGCAGGCGAT
CGCCCTGAATACATTAGCATGGAATAGCATGATAGGACTCTGGCCTATCTTGCTGGTCTGTAGGACCGGAGTAATGATTA
AGAGGGACAGTCGGGGGCATTCGTATTTCGTTGTCAGAGGTGAAATTCTTGGATTTACGAAAGACGAACATCTGCGAAAG
CATTTGCCAAGGATGTTTTCATTGATCAAGAACGAAAGTTGGGGGCTCGAAGACGATTAGATACCGTCGTAGTCTCAACC
ATAAACGATGCCGACCAGGGATTGGCGAGCGTTCTTTTGATGACCTCGCCAGCACCTTGAGAGAAATCA-GAGTCTTTGG
GTTCCGGGGGGAGTATGGTCGCAAGGCTGAAACTTAAAGGAATTGACGGAAGGGCACCAC-AGGCGTGGAGCCTGCGGCT
TAATTTGACTCAACACGGGGAACCTTACCAGGTCCAGACACGGGAATGATGAACAGATTGAGAGCTCTTTTTTGATTCTG
TGGGTGGTGGTGCATGGCCGTTCTTAGTTGGTGGGTTGCCTTGTCAGGTTGATTCCGGTAACGAACGAGACCTCAGCCTG
CTAAATAATATCGTCTCGGTTTCTTAGAGGGACTATTGACGTTTAGTCAATGTAAGTGTGAGGCAATAACAGGTCTGTGA
TGCCCTTCGATGTTCTGGGCCGCACGCGCGCTACACTGATGCATTCAACGAGCCTATCCTTGGCCGAGAGGTCCGGGTAA
TCTTGAAAACTGCATCGTGATGGGGATAGATCATTGCAATTATTGGTCTTCAACGAGGAATGCCTAGTAAGCGCGAGTCA
TCAGCTCGCGTTGATTACGTCCCTGCCCTTTGTACACACCGCCCGTCGCTCCTACCGATTGGGTGTGCTGGTGAAGTGAT
CGGATTGGATTCGAGCTGGCAACACGGAACCGAGAAGATCATTAAACCCTCCC
>St._A_2011-1
CCATGCATGTCTAAGTATAAACTGCTT-ATACTGTGAAACCGCGAATGGCTCATTATATCTGTTATAATTTATTTGATGG
TACAACTCGGATAACCGTAGTAAATCTAGAGCTAATACGTGCGCACAACCCGACTTCTGGAAGGGTCGTATTTATTAGAT
AAAAGGCCAACCGGGCCGCCCGACCTTCGGTGACTCATGATAACTTGACGAATCGCACGGCCTTGTGCCGGCGATGTTTC
ATTCAAATTTCAGCCCTATCAATTGTCGATGGTAGGATAGAGGCCTACCATGATGGTAACGGGTGACGGAGGATTAGGGT
TCGATTCCGGAGAGGGAGCCTGAGAAACGGCTACCACATCCAAGGAAGGCAGCAGGCGCGCAAATTACCCAATTCCGGTA
CGGAGAGGTAGTGACAAAAAATAACAATATCGGGCCTTCTGATAATTGGAATGAGTACAATTTAAATACCTTAACGAGGA
TCCATTGGAGGGCAAGTCCGGTGCCAGCAGCCGCGGTAATTCCAGCTCCAATAGCGTATATTTAAGTTGTTGCAGTTGAA
AGGCTCGTAGTCGGAATTTAGCGCTTTCTCGATGGTCCGCCTCTGGTGTGCACTGTCGACGATGTGCTTTCTGTCGGGGA
CGTGTTCCTGGGCTTAATTGTCTGGGACTCGG-CTCGGCGTGGTTACTTTGAGTAAATTAGAGTGTTCAAAGCAGGCGAT
CGCCCTGAATACATTAGCATGGAATAGCATGATAGGACTCTGGCCTATCTTGCTGGTCTGTAGGACCGGAGTAATGATTA
AGAGGGACAGTCGGGGGCATTCGTATTTCGTTGTCAGAGGTGAAATTCTTGGATTTACGAAAGACGAACATCTGCGAAAG
CATTTGCCAAGGATGTTTTCATTGATCAAGAACGAAAGTTGGGGGCTCGAAGACGATTAGATACCGTCGTAGTCTCAACC
ATAAACGATGCCGACCAGGGATTGGCGAGCGTTCTTTTGATGACCTCGCCAGCACCTTGAGAGAAATCA-GAGTCTTTGG
GTTCCGGGGGGAGTATGGTCGCAAGGCTGAAACTTAAAGGAATTGACGGAAGGGCACCACCAGGCGTGGAGCCTGCGGCT
TAATTTGACTCAACACGGGGAACCTTACCAGGTCCAGACACGGGAATGATGAACAGATTGAGAGCTCTTTTTTGATTCTG
TGGGTGGTGGTGCATGGCCGTTCTTAGTTGGTGGGTTGCCTTGTCAGGTTGATTCCGGTAACGAACGAGACCTCAGTCTG
CTAAATAATATCGTCTCGGTTCTTTAGAGGGACTATTGACGTTTAGTCAATGTAAGTGTGAGGCAATAACTGGTCTGTGA
TGCCCTTCGATGTTCTGGGCCGCACGCGCGCTACACTGATGCATTCAACGAGCCTATCCTTGGCCGAGAGGTCCGGGTAA
TCTTGAAAACTGCATCGTGATGGGGATAGATCATTGCAATTATTGGTCTTCAACGAGGAATGCCTAGTAAGCGCGAGTCA
TCAGCTCGCGTTGATTACGTCCCTGCCCTTTGTACACACCGCCCGTCGCTCCTACCGATTGGGTGTGCTGGTAAAGTGAT
CGGATTGGATTCGAGCTGGCAACACGGAACCGAGAAGATCA------------
>St.A_2011-2
CCATGCATGTCTAAGTATAAACTGCTT-ATACTGTGAAACCGCGAATGGCTCATTATATCTGTTATAATTTATTTGATGG
TACAACTCGGATAACCGTAGTAAATCTAGAGCTAATACGTGCGCACAACCCGACTTCTGGAAGGGTCGTATTTATTAGAT
AAAAGGCCAGCCGGGCCGCCCGACCTTCGGTGACTCATGATAACTTGACCAATCGCACGGCCTTGTGCCGGCGATGTTTC
ATTCAAATTTCAGCCCTATCAATTGTCGATGGTAGGATAGAGGCCTACCATGATGGTAACGGGTGACGGAGGATTAGGGT
TCGATTCCGGAGAGGGAGCCTGAGAAACGGCTACCACATCCAAGGAAGGCAGCAGGCGCGCAAATTACCCAATTCCGGTA
CGGAGAGGTAGTGACAAAAAATAACAATATCGGGCCTTCTGATAATTGGAATGAGTACAATTTAAATACCTTAACGAGGA
TCCATTGGAGGGCAAGTCTGGTGCCAGCAGCCGCGGTAATTCCAGCTCCAATAGCGTATATTTAAGTTGTTGCAGTTGAA
AGGCTCGTAGTCGGAATTTAGCGCTTTCTCGATGGTCCGCCTCTGGTGTGCACTGTCGACGATGTGCTTTCTGTCGGGGA
CGTGTTCCTGGGCTTAATTGTCTGGGACTCGG-CTCGGCGTGGTTACTTTGAGTAAATTAGAGTGTTCAAAGCAGGCGAT
CGCCCTGAATACATTAGCATGGAATAGCATGATAGGACTCTGGCCTATCTTGCTGGTCTGTAGGACCGGAGTAATGATTA
AGAGGGACAGTCGGGGGCATTCGTATTTCGTTGTCAGAGGTGAAATTCTTGGATTTACGAAAGACGAACATCTGCGAAAG
CATTTGCCAAGGATGTTTTCATTGATCAAGAACGAAAGTTGGGGGCTCGAAGACGATTAGATACCGTCGTAGTCTCAACC
ATAAACGATGCCGACCAGGGATTGGCGAGCGTTCTTTTGATGACCTCGCCAGCACCTTGAGAGAAATCA-GAGTCTTTGG
GTTCCGGGGGGAGTATGGTCGCAAGGCTGAAACTTAAAGGAATTGACGGAAGGGCACCACCAGGCGTGGAGCCTGCGGCT
TAATTTGACTCAACACGGGGAACCTTACCAGGTCCAGACACGGGAATGATGAACAGATTGAGAGCTCTTTTTTGATTCTG
TGGGTGGTGGTGCATGGCCGTTCTTAGTTGGTGGGTTGCCTTGTCAGGTTGATTCCGGTAACGAACGAGACCTCAGCCTG
CTAAATAATATCGTCTCGGTTTCTTAGAGGGACTATTGACGTTTAGTCAATGTAAGTGTGAGGCAATAACAGGTCTGTGA
TGCCCTTCGATGTTCTGGGCCGCACGCGCGCTACACTGATGCATTCAACGAGCCTATCCTTGGCCGAGAGGTCCGGGTAA
TCTTGAAAACTGCATCGTGATGGGGATAGATCATTGCAATTATTGGTCTTCAACGAGGAATGCCTAGTAAGCGCGAGTCA
TCAGCTCGCGTTGATTACGTCCCTGCCCTTTGTACACACCGCCCGTCGCTCCTATCGATTGGGTGTGCTGGTGAAGTGAT
CGGATTGGATTCGAGCTGGCAACACGGAACCGAGAAGATCATTAAACCCTCCC
>St._A1-1
CCATGCATGTCTAAGTATAAACTGCTT-ATACTGTGAAACCGCGAATGGCTCATTATATCTGTTATAATTTATTTGATGG
TACAACTCGGATAACCGTAGTAAATCTAGAGCTAATACGTGCGCACAACCCGACTTCTGGAAGGGTCGTATTTATTAGAT
AAAAGGCCAGCCGGGCCGCCCGACCTTCGGTGACTCATGATAACTTGACGAATCGCACGGCCTTGTGCCGGCGATGTTTC
ATTCAAATTTCAGCCCTATCAATTGTCGATGGTAGGATAGAGGCCTACCATGATGGTAACGGGTGACGGAGGATTAGGGT
TCGATTCCGGAGAGGGAGCCTGAGAAACGGCTACCACATCCAAGGAAGGCAGCAGGCGCGCAAATTACCCAATTCCGGTA
CGGAGAGGTAGTGACAAAAAATAACAATATCGGGCCTTCTGATAATTGGAATGAGTACAATTTAAATACCTTAACGAGGA
TCCATTGGAGGGCAAGTCTGGTGCCAGCAGCCGCGGTAATTCCAGCTCCAATAGCGTATATTTAAGTTGTTGCAGTTGAA
AGGCTTGTAGTCGGAATTTAGCGCTTTCTCGATGGTCCGCCTCTGGTGTGCACTGTCGACGATGTGCTTTCTGTCGGGGA
CGTGTTCCTGGGCTTAACTGTCTGGGACTCGGGCTCGGCGTGGTTACTTTGAGTAAATTAGAGTGTTCAAAGCAGGCGAT
CGTCCTGAATACATTAGCATGGAATAGCATGATAGGACTCTGGCCTATCTTGCTGGTCTGTAGGACCGGAGTAATGATTA
AGAGGGACAGTCGGGGGCATTCGTATTTCGTTGTCAGAGGTGAAATTCTTGGATTTACGAAAGACGAACATCTGCGAAAG
CATTTGCCAAGGATGTTTTCATTGATCAAGAACGAAAGTTGGGGGCTCGAAGACGATTAGATACCGTCGTAGTCTCAACC
ATAAACGATGCCGACCAGGGATTGGCGAGCGTTCTTTTGATGACCTCGCCAGCACCTTGAGAGAAATCA-GAGTCTTTGG
GTTCCGGGGGGAGTATGGTCGCAAGGCTGAAACTTAAAGGAATTGACGGAAGGGCACCACCAGGCGTGGAGCCTGCGGCT
TAATTTGACTCAACACGGGGAACCTTACCAGGTCCAGACACGGGAATGATGAACAGATTGAGAGCTCTTTTTTGATTCTG
TGGGTGGTGGTGCATGGCCGTTCTTAGTTGGTGGGTTGCCTTGTCAGGTTGATTCCGGTAACGAACGAGGCCTCAGCCTG
CTAAATAATATCGTCTCGGTTTCTTAGAGGGACTATTGACGTTTAGTCAATGTAAGTGTGAGGCAATAACAGGTCTGTGA
TGCCCTTCGATGTTCTGGGCCGCACGCGCGCTACACTGATGCATTCAACGAGCCTATCCTTGGCCGAGAGGTCCGGGTAA
TCTTGAAAACTGCATCGTGATGGGGATAGATCATTGCAATTATTGGTCTTCAACGAGGAATGCCTAGTAAGCGCGAGTCA
TCAGCTCGCGTTGATTACGTCCCTGCCCTTTGTACACACCGCCCGTCGCTCCTACCGATTGGGTGTGCTGGTGAAGTGAT
CGGATTGGATTCGAGCTGGCAACACGGAACCGAGAAGATCATTAAACCCTCCC
>St._A2-2
CCATGCATGTCTAAGTATAAACTGCTT-ATACTGTGAAACCGCGAATGGCTCATTATATCTGTTATAATTTATTTGATGG
TACAACTCGGATAACCGTAGTAAATCTAGAGCTAATACGTGCGCACAACCCGACTTCTGGAAGGGTCGTATTTATTAGAT
AAAAGGCCAGCCGGGCCGCCCGACCTTCGGTGACTCATGATAACTTGACGAATCGCACGGCCTTGTGCCGGCGATGTTTC
ATTCAAATTTCAGCCCTATCAATTGTCGATGGTAGGATAGAGGCCTACCATGATGGTAACGGGTGACGGAGGATTAGGGT
TCGATTCCGGAGAGGGAGCCTGAGAAACGGCTACCACATCCAAGGAAGGCAGCAGGCGCGCAAATTACCCAATTCCGGTA
CGGAGAGGTAGTGACAAAAAATAACAATATCGGGCCTTCTGATAATTGGAATGAGTACAATTTAAATACCTTAACGAGGA
TCCATTGGAGGGCAAGTCTGGTGCCAGCAGCCGCGGTAATTCCAGCTCCAATAGCGTATATTTAAGTTGTTGCAGTTGAA
AGGCTCGTAGTCGGAATTTAGCGCTTTCTCGATGGTCCGCCTCTGGTGTGCACTGTCGACGATGTGCTTTCTGTCGGGGA
CGTGTTCCTGGGCTTAACTGTCTGGGACTCGGGCTCGGCGTGGTTACTTTGAGTAAATTAGAGTGTTCAAAGCAGGCGAT
CGCCCTGAATACATTAGCATGGAATAGCATGATAGGACTCTGGCCTATCTTGCTGGTCTGTAGGACCGGAGTAATGATTA
AGAGGGACAGTCGGGGGCATTCGTATTTCGTTGTCAGAGGTGAAATTCTTGGATTTACGAAAGACGAACATCTGCGAAAG
CATTTGCCAAGGATGTTTTCATTGATCAAGAACGAAAGTTGGGGGCTCGAAGACGATTAGATACCGTCGTAGTCTCAACC
ATAAACGATGCCGACCAGGGATTGGCGAGCGTTCTTTTGATGACCTCGCCAGCACCTTGAGAGAAATCA-GAGTCTTTGG
GTTCCGGGGGGAGTATGGTCGCAAGGCTGAAACTTAAAGGAATTGACGGAAGGGCACCACCAGGCGTGGAGCCTGCGGCT
TAATTTGACTCAACACGGGGAACCTTACCAGGTCCAGACACGGGAATGATGAACTGATTGAGAGCTCTTTTTTGATTCTG
TGGGTGGTGGTGCATGGCCGTTCTTAGTTGGTGGGTTGCCTTGTCAGGTTGATTCCGGTAACGAACGAGACCTCAGCCTG
CTAAATAATATCGTCTCGGTTTCTTAGAGGGACTATTGAAGTTTAGTCAATGTAAGTGTGAGGCAATAACAGGTCTGTGA
TGCCCTTCGATGTTCTGGGCCGCACGCGCGCTACACTGATGCATTCAACGAGCCTATCCTTGGCCGAGAGGTCCGGGTAA
TCTTGAAAACTGCATCGTGATGGGGATAGATCATTGCAATTATTGGTCTTCAACGAGGAATGCCTAGTAAGCGCGAGTCA
TCAGCTCGCGTTGATTACGTCCCTGCCCTTTGTACACACCGCCCGTCGCTCCTACCGATTGGGTGTGCTGGTGAAGTGAT
CGGATTGGATTCGAGCTGGCAACACGGAACCGAGAAGATCATTAAACCCTCCC
>St.A_2012-2-3
CCATGCATGTCTAAGTATAAACTGCTT-ATACTGTGAAACCGCGAATGGCTCATTATATCTGTTATAATTTATTTGATGG
TACAACTCGGATAACCGTAGTAAATCTAGAGCTAATACGTGCGCACAACCCGACTTCTGGAAGGGTCGTATTTATTAGAT
AAAAGGCCAGCCGGGCCGCCCGACCTTCGGTGACTCATGATAACTTGACGAATCGCACGGCCTTGTGCCGGCGATGTTTC
ATTCAAATTTCAGCCCTATCAATTGTCGATGGTAGGATAGAGGCCTACCATGATGGTAACGGGTGACGGAGGATTAGGGT
TCGATTCCGGAGAGGGAGCCTGAGAAACGGCTACCACATCCAAGGAAGGCAGCAGGCGCGCAAATTACCCAATTCCGGTA
CGGAGAGGTAGTGACAAAAAATAACAATATCGGGCCTTCTGATAATTGGAATGAGTACAATTTAAATACCTTAACGAGGA
TCCATTGGAGGGCAAGTCTGGTGCCAGCAGCCGCGGTAATTCCAGCTCCAATAGCGTATATTTAAGTTGTTGCAGTTGAA
AGGCTCGTAGTCGGAATTTAGCGCTTTCTCGATGGTCCGCCTCTGGTGTGCACTGTCGACGATGTGCTTTCTGTCGGGGA
CGTGTTCCTGGGCTTAACTGTCTGGGACTCGGGCTCGGCGTGGTTACTTTGAGTAAATTAGAGTGTTCAAAGCAGGCGAT
CGCCCTGAATACATTAGCATGGAATAGCATGATAGGACTCTGGCCTATCTTGCTGGTCTGTAGGACCGGAGTAATGATTA
AGAGGGACAGTCGGGGGCATTCGTATTTCGTTGTCAGAGGTGAAATTCTTGGATTTACGAAAGACGAACATCTGCGAAAG
CATTTGCCAAGGATGTTTTCATTGACCAAGAACGAAAGTTGGGGGCTCGAAGACGATTAGATACCGTCGTAGTCTCAACC
ATAAACGATGCCGACCAGGGATTGGCGAGCGTTCTTTTGATGACCTCGCCAGCACCTTGAGAGAAATCA-GAGTCTTTGG
GTTCCGGGGGGAGTATGGTCGCAAGGCTGAAACTTAAAGGAATTGACGGAAGGGCACCACCAGGCGTGGAGCCTGCGGCT
TAATTTGACTCAACACGGGGAACCTTACCAGGTCCAGACACGGGAATGATGAACAGATTGAGAGCTCTTTTTTGATTCTG
TGGGTGGTGGTGCATGGCCGTTCTTAGTTGGTGGGTTGCCTTGTCAGGTTGATTCCGGTAACGAACGAGACCTCAGCCTG
CTAAATAATATCGTCTCGGTTTCTTAGAGGGACTATTGACGTTTAGTCAATGTAAGTGTGAGGCAATAACAGGTCTGTGA
TGCCCTTCGATGTTCTGGGCCGCACGCGCGCTACACTGATGCATTCAACGAGCCTATCCTTGGCCGAGAGGTCCGGGTAA
TCTTGGAAACTGCATCGTGATGGGGATAGATCATTGCAATTATTGGTCTTCAACGAGGAATGCCTAGTAAGCGCGAGTCA
TCAGCTCGCGTTGATTACGTCCCTGCCCTTTGTACACACCGCCCGTCGCTCCTACCGATTGGGTGTGCTGGTGAAGTGAT
CGGATTGGATTCGAGCTGGCAACACGGAACCGAGAAGATCATTAAACCCTCCC
>TF-1
CCATGCATGTCTAAGTATAAACTGCTT-ATACTGTGAAACCGCGAATGGCTCATTATATCTGTTATAATTTATTTGATGG
TACAACTCGGATAACCGTAGTAAATCTAGGGCTAATACGTGCGCACAACCCGACTTCTGGAAGGGTCGTATTTATTAGAT
AAAAGGCCAGCCGGGCCGCCCGACCTTCGGTGACTCATGATAACTTGACGAATCGCACGGCCTTGTGCCGGCGATGTTTC
ATTCAAATTTCAGCCCTATCAATTGTCGATGGTAGGATAGAGGCCTACCATGATGGTAACGGGTGACGGAGGATTAGGGT
TCGATTCCGGAGAGGGAGCCTGAGAAACGGCTACCACATCCAAGGAAGGCAGCAGGCGCGCAAATTACCCAATTCCGGTA
CGGAGAGGTAGTGACAAAAAATAACAATATCGGGCCTTCTGATAATTGGAATGAGTACAATTTAAATACCTTAACGAGGA
TCCATTGGAGGGCAAGTCTGGTGCCAGCAGCCGCGGTAATTCCAGCTCCAATAGCGTATATTTAAGTTGTTGCAGTTGAA
AGGCTCGTAGTCGGAATTTAGCGCTTTCTCGATGGTCCGCCTCTGGTGTGCACTGTCGACGATGTGCTTTCTGTCGGGGA
CGTGTTCCTGGGCTTAACTGTCTGGGACTCGGGCTCGGCGTGGTTACTTTGAGTAAATTAGAGTGTTCAAAGCAGGCGAT
CGCCCTGAATACATTAGCATGGAATAGCATGATAGGACTCTGGCCTATCTTGCTGGTCTGTAGGACCGGAGTAATGATTA
AGAGGGACAGTCGGGGGCATTCGTATTTCGTTGTCAGAGGTGAAATTCTTGGATTTACGAAAGACGAACATCTGCGAAAG
CATTTGCCAAGGATGTTTTCATTGATCAAGAACGAAAGTTGGGGGCTCGAAGACGATCAGATACCGTCGTAGTCTCAACC
ATAAACGATGCCGACCAGGGATTGGCGAGCGTTCTTTTGATGACCTCGCCAGCACCTTGAGAGAAATCA-GAGTCTTTGG
GTTCCGGGGGGAGTATGGTCGCAAGGCTGAAACTTAAAGGAATTGACGGAAGGGCACCACCAGGCGTGGAGCCTGCGGCT
TAATTTGACTCAACACGGGGAACCTTACCAGGTCCAGACACGGGAATGATGAACAGATTGAGAGCTCTTTTTTGATTCTG
TGGGTGGTGGTGCATGGCCGTTCTTAGTTGGTGGGTTGCCTTGTCAGGTTGATTCCGGTAACGAACGAGACCTCAGCCTG
CTAAATAATATCGTCTCGGTTTCTTAGAGGGACTATTGACGTTTAGTCAATGTAAGTGTGAGGCAATAACAGGTCTGTGA
TGCCCTTCGATGTTCTGGGCCGCACGCGCGCTACACTGATGCATTCAACGAGCCTATCCTTGGCCGAGAGGTCCGGGTAA
TCTTGAAAACTGCATCGTGATGGGGATAGATCATTGCAATTATTGGTCTTCAACGAGGAATGCCTAGTAAGCGCGAGTCA
TCAGCTCGCGTTGATTACGTCCCTGCCCTTTGTACACACCGCCCGTCGCTCCTACCGATTGGGTGTGCTGGTGAAGTGAT
CGGATTGGATTCGAGCTGGCAACACGGAACCGAGAAGATCATTAAACCCTCCC
>TF-2
CCATGCATGTCTAAGTATAAACTGCTT-ATACTGTGAAACCGCGAATGGCTCATTATATCTGTTATAATTTATTTGATGG
TACAACTCGGATAACCGTAGTAAATCTAGAGCTAATACGTGCGCACAACCCGACTTCTGGAAGGGTCGTATTTATTAGAT
AAAAGGCCAGCCGGGCCGCCCGACCTTCGGTGACTCATGATAACTTGACGAATCGCACGGCCTTGTGCCGGCGATGTTTC
ATTCAAATTTCAGCCCTATCAATTGTCGATGGTAGGATAGAGGCCTACCATGATGGTAACGGGTGACGGAGGATTAGGGT
TCGATTCCGGAGAGGGAGCCTGAGAAACGGCTACCACATCCAAGGAAGGCAGCAGGCGCGCAAATTACCCAATTCCGGTA
CGGAGAGGTAGTGACAAAAAATAACAATATCGGGCCTTCTGATAATTGGAATGAGTACAATTTAAATACCTTAACGAGGA
TCCATTGGAGGGCAAGTCTGGTGCCAGCAGCCGCGGTAATTCCAGCTCCAATAGCGTATATTTAAGTTGTTGCAGTTGAA
AGGCTCGTAGTCGGAATTTAGCGCTTTCTCGATGGTCCGCCTCTGGTGTGCACTGTCGACGATGTGCTTTCTGTCGGGGA
CGTGTTCCTGGGCTTAACTGTCTGGGACTCGGGCTCGGCGTGGTTACTTTGAGTAAATTAGAGTGTTCAAAGCAGGCGAT
CGCCCTGAATACATTAGCATGGAATAGCATGATAGGACTCTGGCCTATCTTGCTGGTCTGTAGGACCGGAGTAATGATTA
AGAGGGACAGTCGGGGGCATTCGTATTTCGTTGTCAGAGGTGAAATTCTTGGATTTACGAAAGACGAACATCTGCGAAAG
CATTTGCCAAGGATGTTTTCATTGATCAAGAACGAAAGTTGGGGGCTCGAAGACGATTAGATACCGTCGTAGTCTCAACC
ATAAACGATGCCGACCAGGGATTGGCGAGCGTTCTTTTGATGACCTCGCCAGCACCTTGAGAGAAATCA-GAGTCTTTGG
GTTCCGGGGGGAGTATGGTCGCAAGGCTGAAACTTAAAGGAATTGACGGAAGGGCACCACCAGGCGTGGAGCCTGCGGCT
TAATTTGACTCAACACGGGGAACCTTACCAGGTCCAGACACGGGAATGATGAACAGATTGAGAGCTCTTTTTTGATTCTG
TGGGTGGTGGTGCATGGCCGTTCTTAGTTGGTGGGTTACCTTGTCAGGTTGATTCCGGTAACGAACGAGACCTCAGCCTG
CTAAATAATATCGTCTCGGTTTCTTAGAGGGACTATTGACGTTTAGTCAATGTAAGTGTGAGGCAATAACAGGTCTGTGA
TGCCCTTCGATGTTCTGGGCCGCACGCGCGCTACACTGATGCATTCAACGAGCCTATCCTTGGCCGAGAGGTCCGGGTAA
TCTTGAAAACTGCATCGTGATGGGGATAGATCATTGCAATTATTGGTCTTCAACGAGGAATGCCTAGTAAGCGCGAGTCA
TCAGCTCGCGTTGATTACGTCCCTGCCCTTTGTACACACCGCCCGTCGCTCCTACCGATTGGGTGTGCTGGTGAAGTGAT
CGGATTGGATTCGAGCTGGCAACACGGAACCGAGAAGATCATTAAACCCTCCC
>TF-3
CCATGCATGTCTAAGTATAAACTGCTT-ATACTGTGAAACCGCGAATGGCTCATTATATCTGTTATAATTTATTTGATGG
TACAACTCGGATAACCGTAGTAAATCTAGAGCTAATACGTGCGCACAACCCGACTTCTGGAAGGGTCGTATTTATTAGAT
AAAAGGCCAGCCGGGCCGCCCGACCTTCGGTGACTCATGATAACTTGACGAATCGCACGGCCTTGTGCCGGCGATGTTTC
ATTCAAATTTCAGCCCTATCAATTGTCGATGGTAGGATAGAGGCCTACCATGATGGTAACGGGTGACGGAGGATTAGGGT
TCGATTCCGGAGAGGGAGCCTGAGAAACGGCTACCACATCCAAGGAAGGCAGCAGGCGCGCAAATTACCCAATTCCGGTA
CGGAGAGGTAGTGACAAAAAATAACAATATCGGGCCTTCTGATAATTGGAATGAGTACAATTTAAATACCTTAACGAGGA
TCCATTGGAGGGCAAGTCTGGTGCCAGCAGCCGCGGTAATTCCAGCTCCAATAGCGTATATTTAAGTTGTTGCAGTTGAA
AGGCTCGTAGTCGGAATTTAGCGCTTTCTCGATGGTCCGCCTCTGGTGTGCACTGTCGACGATGTGCTTTCTGTCGGGGA
CGTGTTCCTGGGCTTAACTGTCTGGGACTCGGGCTCGGCGTGGTTACTTTGAGTAAATTAGAGTGTTCAAAGCAGGCGAT
CGCCCTGAATACATTAGCATGGAATAGCATGATAGGACTCTGGCCTATCTTGCTGGTCTGTAGGACCGGAGTAATGATTA
AGAGGGACAGTCGGGGGCATTCGTATTTCGTTGTCAGAGGTGAAATTCTTGGATTTACGAAAGACGAACATCTGCGAAAG
CATTTGCCAAGGATGTTTTCATTGATCAAGGACGAAAGTTGGGGGCTCGAAGACGATTAGATACCGTCGTAGTCTCAACC
ATAAACGATGCCGACCAGGGATTGGCGAGCGTTCTTTTGATGACCTCGCCAGCACCTTGAGAGAAATCA-GAGTCTTTGG
GTTCCGGGGGGAGTATGGTCGCAAGGCTGAAACTTAAAGGAATTGACGGAAGGGCACCACCAGGCGTGGAGCCTGCGGCT
TAATTTGACTCAACACGGGGAACCTTACCAGGTCCAGACACGGGAATGATGAACAGATTGAGAGCTCTTTTTTGATTCTG
TGGGTGGTGGTGCATGGCCGTTCTTAGTTGGTGGGTTGCCTTGTCAGGTTGATTCCGGTAACGAACGAGACCTCAGCCTG
CTAAATAATATCGTCTCGGTTTCTTAGAGGGACTATTGACGTTTAGTCAATGTAAGTGTGAGGCAATAACAGGTCTGTGA
TGCCCTTCGATGTTCTGGGCCGCACGCGCGCTACACTGATGCATTCAACGAGCCTATCCTTGGCCGAGAGGTCCGGGTAA
TCTTGAAAACTGCATCGTGATGGGGATAGATCATTGCAATTATTGGTCTTCAACGAGGAATGCCTAGTAAGCGCGAGTCA
TCAGCTCGCGTTGATTACGTCCCTGCCCTTTGTACACACCGCCCGTCGCTCCTACCGATTGGGTGTGCTGGTGAAGTGAT
CGGATTGGATTCGAGCTGGCAACACGGAACCGAGAAGATCATTAAACCCTCCC
>WV-1
CCATGCATGTCTAAGTATAAACTGCTT-ATACTGTGAAACCGCGAATGGCTCATTATATCTGTTATAATTTATTTGATGG
TACAACTCGGATAACCGTAGTAAATCTAGAGCTAATACGTGCGCACAACCCGACTTCTGGAAGGGTCGTATTTATTAGAT
AAAAGGCCAGCCGGGCCGCCCGACCTTCGGTGACTCATGATAACTTGACGAATCGCACGGCCTTGTGCCGGCGATGTTTC
ATTCAAATTTCAGCCCTATCAATTGTCGATGGTAGGATAGAGGCCTACCATGATGGTAACGGGTGACGGAGGATTAGGGT
TCGATTCCGGAGAGGGAGCCTGAGAAACGGCTACCACATCCAAGGAAGGCAGCAGGCGCGCAAATTACCCAATTCCGGTA
CGGAGAGGTAGTGACAAAAAATAACAATATCGGGCCTTCCGATAATTGGAATGAGTACAATTTAAATACTTTAACGAGGA
TCCATTGGAGGGCAAGTCTGGTGCCAGCAGCCGCGGTAATTCCAGCTCCAATAGCGTATATTTAAGTTGTTGCAGTTGAA
AGGCTCGTAGTCGGAATTTAGCGCTTTCTCGATGGTCCGCCTCTGGTGTGCACTGTCGACGATGTGCTTTCTGTCGGGGA
CGTGTTCCTGGGCTTAACTGTCTGGGACTCGGGCTCGGCGTGGTTACTTTGAGTAAATTAGAGTGTTCAAAGCAGGCGAT
CGCCCTGAATACATTAGCATGGAATAGCATGACAGGACTCTGGCCTATCTTGCTGGTCTGTAGGACCGGAGTAATGATTA
AGAGGGACAGTCGGGGGCATTCGTATTTCGTTGTCAGAGGTGAAATTCTTGGATTTACGAAAGACGAACATCTGCGAAAG
CATTTGCCAAGGATGTTTTCATTGATCAAGAACGAAAGTTGGGGGCTCGAAGACGATTAGATACCGTCGTAGTCTCAACC
ATAAACGATGCCGACCAGGGATTGGCGAGCGTTCTTTTGATGACCTCGCCAGCACCTTGAGAGAAATCA-GAGTCTTTGG
GTTCCGGGGGGAGTATGGTCGCAAGGCTGAAACTTAAAGGAACTGACGGAAGGGCACCACCAGGCGTGGAGCCTGCGGCT
TAATTTGACTCAACACGGGGAACCTTACCAGGTCCAGACACGGGAATGATGAACAGATTGAGAGCTCTTTTTTGATTCTG
TGGGTGGTGGTGCATGGCCGTTCTTAGTTGGTGGGTTACCTTGTCAGGTTGATTCCGGTAACGAACGAGACCTCAGCCTG
CTAAATAATATCGTCTCGGTTTCTTAGAGGGACTATTGACGTTTAGTCAATGTAAGTGTGAGGCAATAACAGGTCTGTGA
TGCCCTTCGATGTTCTGGGCCGCACGCGCGCTACACTGATGCATTCAACGAGCCTATCCTTGGCCGAGAGGTCCGGGTAA
TCTTGAAAACTGCATCGTGATGGGGATAGATCATTGCAATTATTGGTCTTCAACGAGGAATGCCTAGTAAGCGCGAGTCA
TCAGCTCGCGTTGATTACGTCCCTGCCCTTTGTACACACCGCCCGTCGCTCCTACCGATTGGGTGTGCTGGTGAAGTGAT
CGGATTGGATTCGAGCTGGCAACACGGAACCGAGAAGATCATTAAACCCTCCC
>WV-2
CCATGCATGTCTAAGTATAAACTGCTT-ATACTGTGAAACCGCGAATGGCTCATTATATCTGTTATAATTTATTTGATGG
TACAACTCGGATAACCGTAGTAAATCTAGAGCTAATACGTGCGCACAACCCGACTTCTGGAAGGGTCGTATTTATTAGAT
AAAAGGCCAGCCGGGCCGCCTGACCTTCGGTGACTCATGATAACTTGACGAATCGCACGGCCTTGTGCCGGCGATGTTTC
ATTCAAATTTCAGCCCTATCAATTGGCGATGGTAGGATAGAGGCCTACCATGATGGTAACGGGTGACGGAGGATTAGGGT
TCGATTCCGGAGAGGGAGCCTGAGAAACGGCTACCACATCCAAGGAAGGCAGCAGGCGCGCAAATTACCCAATTCCGGTA
CGGAGAGGTAGTGACAAAAAATAACAATATCGGGCCTTCTGATAATTGGAATGAGTACAATTTAAATACCTTAACGAGGA
TCCATTGGAGGGCAAGTCTGGTGCCAGCAGCCGCGGTAATTCCAGCTCCAATAGCGTATATTTAAGTTGTTGCAGTTGAA
AGGCTCGTAGTCGGAATTTAGCGCTTTCTCGATGGTCCGCCTCTGGTGTGCACTGTCGACGATGTGCTTTCTGTCGGGGA
CGTGTTCCTGGGCTTAACTGTCTGGGACTCGGGCTCGGCGTGGTTACTTTGAGTAAATTAGAGTGTTCAAAGCAGGCGAT
CGCCCTGAATACATTAGCATGGAATAGCATGATAGGACTCTGGCCTATCTTGCTGGTCTGTAGGACCGCAGTAATGATTA
AGAGGGACAGTCGGGGGCATTCGTATTTCGTTGTCAGAGGTGAAATTCTTGGATTTACGAAAGACGAACATCTGCGAAAG
CATTTGCCAAGGATGTTTTCATTGATCAAGAACGAAAGTTGGGGGCTCGAAGACGATTAGATACCGTCGTAGTCTCAACC
ATAAACGATGCCGACCAGGGATTGGCGAGCGTTCTTTTGATGACCTCGCCAGCACCTTGAGAGAAATCA-GAGTCTTTGG
GTTCCGGGGGGAGTATGGTCGCAAGGCTGAAACTTAAAGGAATTGACGGAAGGGCACCACCAGGCGTGGAGCCTGCGGCT
TAATTTGACTCAACACGGGGAACCTTACCAGGTCCAGACACGGGAATGATGAACAGATTGAGAGCTCTTTTTCGATTCTG
TGGGTGGTGGTGCATGGCCGTTCTTAGTTGGTGGGTTGCCTTGTCAGGTTGATTCCGGTAACGAACGAGACCTCAGCCTG
CTGAATAATATCGTCTCGGTTTCTTAGAGGGACTATTGACGTTTAGTCAATGTAAGTGTGAGGCAATAACAGGTCTGTGA
TGCCCTTCGATGTTCTGGGCCGCACGCGCGCTACACTGATGCATTCAACGAGCCTATCCTTGGCCGAGAGGTCCGGGTAA
TCTTGAAAACTGCATCGTGATGGGGATAGATCATTGCAATTATTGGTCTTCAACGAGGAATGCCTAGTAAGCGCGAGTCA
TCAGCTCGCGTTGATTACGTCCCTGCCCTTTGTACACACCGCCCGTCGCTCCTACCGATTGGGTGTGCTGGTGAAGTGAT
CGGATTGGATTCGAGCTGGCAACACGGAACCGAGAAGATCATTAAACCCTCCC
>EB-2
CCATGCATGTCTAAGTATAAACTGCTT-ATACTGTGAAACCGCGAATGGCTCATTATATCTGTTATAATTTATTTGATGG
TACAACTCGGATAACCGTAGTAAATCTAGAGCTAATACGTGCGCACAACCCGACTTCTGGAAGGGTCGTATTTATTAGAT
AAAAGGCCAGCCGGGCCGCCCGACCTTCGGTGACTCGTGATAACTTGACGAATCGCACGGCCTTGTGCCGGCGATGTTTC
ATTCAAATTTCAGCCCTATCAATTGTCGATGGTAGGATAGAGGCCTACCATGATGGTAACGGGTGACGGAGGATTAGGGT
TCGATTCCGGAGAGGGAGCCTGAGAAACGGCTACCACATCCAAGGAAGGCAGCAGGCGCGCAAATTACCCAATTCCGGTA
CGGAGAGGTAGTGACAAAAAATAACAATATCGGGCCTTCTGATAATTGGAATGAGTACAATTTAAATACCTTAACGAGGA
TCCATTGGAGGGCAAGTCTGGTGCCAGCAGCCGCGGTAATTCCAGCTCCAATAGCGTATATTTAAGTTGTTGCAGTTGAA
AGGCTCGTAGTCGGAATTTAGCGCTTTCTCGATGGTCCGCCTCTGGTGTGCACTGTCGACGATGTGCTTTCTGTCGGGGA
CGTGTTCCTGGGCTTAATTGTCTGGGACTCGGGCTCGGCGTGGTTACTTTGAGTAAATTAGAGTGTTCAAAGCAGGCGAT
CGCCCTGAGTACATTAGCATGGAATAGCATGATAGGACTCTGGCCTATCTTGCTGGTCTGTAGGACCGGAGTAATGATTA
AGAGGGACAGTCGGGGGCATTCGTATTTCGTTGTCAGAGGTGAAATTCTTGGATTTACGAAAGACGAACATCTGCGAAAG
CATTTGCCAAGGATGTTTTCATTGATCAAGAACGAAAGTTGGGGGCTCGAAGACGATTAGATACCGTCGTAGTCTCAACC
ATAAACGATGCCGACCAGGGATTGGCGAGCGTTCTTTTGATGACCTCGCCAGCACCTTGAGAGAAATCA-GAGTCTTTGG
GTTCCGGGGGGAGTATGGTCGCAAGGCTGAAACTTAAAGGAATTGACGGAAGGGCACCACCAGGCGTGGAGCCTGCGGCT
TAATTTGACTCAACACGGGGAACCTTACCAGGTCCAGACACGGGAATGATGAACAGATTGAGAGCTCTTTTTTGATTCTG
TGGGTGGTGGTGCATGGCCGTTCTTAGTTGGTGGGTTGCCTTGTCAGGTTGATTCCGGTAACGAACGA-ACCTCAGCCTG
CTAAATAATATCGTCTCGGTTTCTTAGAGGGACTATTGACGTTTAGTCAATGTAAGTGTGAGGCAATAACAGGTCTGTGA
TGCCCTTCGATGTTCTGGGCCGCACGCGCGCTACACTGATGCATTCAACGAGCCTATCCTTGGCCGAGAGGTCCGGGTAA
TCTTGAAAACTGCATCGTGATGGGGATAGATCATTGCAATTATTGGTCTTCAACGAGGAATGCCTAGTAAGCGCGAGTCA
TCAGCTCGCGTTGATTACGTCCCTGCCCTTTGTACACACCGCCCGTCGCTCCTACCGATTGGGTGTGCTGGTGAAGTGAT
CGGATTGGATTCGAGCTGGCAACACGGAACCGAGAAGATCATTAAACCCTCCC
>H-3
CCATGCATGTCTAAGTATAAACTGCTT-ATACTGTGAAACCGCGAATGGCTCATTATATCTGTTGTAATTTATTTGATGG
TACAACTCGGATAACCGTAGTAAATCTAGAGCTAATACGTGCGCACAACCCGACTTCTGGAAGGGTCGTATTTATTAGAT
AAAAGGCCAGCCGGGCCGCCCGACCTTCGGTGACTCATGATAACTTGACGAATCGCACTGCCTTGTGCCGGCGATGTTTC
ATTCAAATTTCAGCCCTATCAATTGTCGATGGTAGGATAGAGGCCTACCATGATGGTAATGGGTGACGGAGGATTAGGGT
TCGATTCCGGAGAGGGAGCCTGAGAAACGGCTACCACATCCAAGGAAGGCAGCAGGCGCGCAAATTACCCAATTCCGGTA
CGGAGAGGTAGTGACAAAAAATAACAATATCGGGCCTTCTGATAATTGGAATGAGTACAATTTAAATACCTTAACGAGGA
TCCATTGGAGGGCAAGTCTGGTGCCAGCAGCCGCGGTAATTCCAGCTCCAATAGCGTATATTTAAGTTGTTGCAGTTGAA
AGGCTCGTAGTCGGAATTTAGCGCTTTCTCGATGGTCCGCCTCTGGTGTGCACTGTCGACGATGTGCTTTCTGTCGGGGA
CGTGTTCCTGGGCTTAACTGTCTGGGACTCGGGCTCGGCGTGGTTACTTTGAGTAAATTAGAGTGTTCAAAGCAGGCGAT
CGCCCTGAATACATTAGCATGGAATAGCATGATAGGACTCTGGCCTATCTTGCTGGTCTGTAGGACCGGAGTAATGATTA
AGAGGGACAGTCGGGGGCATTCGTATTTCGTTGTCAGAGGTGAAATTCTTGGATTTACGAAAGACGAACATCTGCGAAAG
CATTTGCCAAGGATGTTTTCATTGATCAAGGACGAAAGTTGGGGGCTCGAAGACGATTAGATACCGTCGTAGTCTCAACC
ATAAACGATGCCGACCAGGGATTGGCGAGCGTTCTTTTGATGACCTCGCCAGCACCTTGAGAGAAATCA-GAGTCTTTGG
GTTCCGGGGGGAGTATGGTCGCAAGGCTGAAACTTAAAGGAATTGACGGAAGGGCACCACCAGGCGTGGAGCCTGCGGCT
TAATTTGACTCAACACGGGGAACCTTACCAGGTCCAGACACGGGAATGATGAACATATTGAGAGCTCTTTTTTGATTCTG
TGGGTGGTGGTGCATGGCCGTTCTTAGTTGGTGGGTTGCCTTGTCAGGTTGATTCCGGTAACGAACGAGACCTCAGCCTG
CTAAATAATATCGTCTCGGTTTCTTAGAGGGACTATTGACGTTTAGTCAATGTAAGTGTGAGGCAATAACAGGTCTGTGA
TGCCCTTCGATGTTCTGGGCCGCACGCGCGCTACACTGATGCATTCAACGAGCCTATCCTTGGCCGAGAGGTCCGGGTAA
TCTTGAAAACTGCATCGTGATGGGGATAGATCATTGCAATTATTGGTCTTCAACGAGGAATGCCTAGTAAGCGCGAGTCA
TCAGCTCGCGTTGATTACGTCCCTGCCCTTTGTACACACCGCCCGTCGCTCCTACCGATTGGGTGTGCTGGTGAAGTGAT
CGGATTGGATTCGAGCTGGCAACACGGAACCGAGAAGATCATTAAACCCTCCC
>H-4
CCATGCATGTCTAAGTATAAACTGCTT-ATACTGTGAAACCGCGAATGGCTCATTATATCTGTTATAATTTATTTGATGG
TACAACTCGGATAACCGTAGTAAATCTAGAGCTAATACGTGCGCACAACCCGACTTCTGGAAGGGTCGTATTTATTAGAT
AAAAGGCCAGCCGGGCCGCCCGACCTTCGGTGACTCATGATAACTTGACGAATCGCACGGCCTTGTGCCGGCGATGTTTC
ATTCAAATTTCAGCCCTATCAATTGTCGATGGTAGGATAGAGGCCTACCATGATGGTAACGGGTGACGGAGGATTAGGGT
TCGATTCCGGAGAGGGAGCCTGAGAAACGGCTACCACATCCAAGGAAGGCAGCAGGCGCGCAAATTACCCAATTCCGGTA
CGGAGAGGTAGTGACAAAAAATAACAATATCGGGCCTTCTGATAATTGGAATGAGTACAATTTAAATACCTTAACGAGGA
TCCATTGGAGGGCAAGTCTGGTGCCAGCAGCCGCGGTAATTCCAGCTCCAATAGCGTATATTTAAGTTGTTGCAGTTGAA
AGGCTCGTAGTCGGAATTTAGCGCTTTCTCGATGGTCCGCCTCTGGTGTGCACTGTCGACGATGTGCTTTCTGTCGGGGA
CGTGTTCCTGGGCTTAACTGTCTGGGACTCGGGCTCGGCGTGGTTACTTTGAGTAAATTAGAGTGTTCAAAGCAGGCGAT
CGCCCTGAATACATTAGCATGGAATAGCATGATAGGACTCTGGCCTATCTTGCTGGTCTGTAGGACCGGAGTAATGATTA
AGAGGGACAGTCGGGGGCATTCGTATTTCGTTGTCAGAGGTGAAATCCTTGGATTTACGAAAGACGAACATCTGCGAAAG
CATTTGCCAAGGATGTTTTCATTGATCAAGAACGAAAGTTGGGGGCTCGAAGACGATTAGATACCGTCGTAGTCTCAACC
ATAAACGATGCCGACCAGGGATTGGCGAGCGTTCTTTTGATGACCTCGCCAGCACCTTGAGAGAAATCA-GAGTCTTTGG
GTTCCGGGGGGAGTATGGTCGCAAGGCTGAAACTTAAAGGAATTGACGGAAGGGCACCACCAGGCGTGGAGCCTGCGGCT
TAATTTGACTCAACACGGGGAACCTTACCAGGTCCAGACACGGGAATGATGAACAGATTGAGAGCTCTTTTTTGATTCTG
TGGGTGGTGGTGCATGGCCGTTCTTAGTTGGTGGGTTGCCTTGTCAGGTTGATTCCGGTAACGAACGAGACCTCAGCCTG
CTAAATAATATCGTCTCGGTTTCTTAGAGGGACTATTGACGTTTAGTCAATGTAAGTGTGAGGCAATAACAGGTCTGTGA
TGCCCTTCGATGTTCTGGGCCGCACGCGCGCTACACTGATGCATTCAACGAGCCTATCCTTGGCCGAGAGGTCCGGGTAA
TCTTGAAAACTGCATCGTGATGGGGATAGATCATTGCAATTATTGGTCTTCAACGAGGAATGCCTAGTAAGCGCGAGTCA
TCAGCTCGCGTTGATTACGTCCCTGCCCTTTGTACACACCGCCCGTCGCTCCTACCGATTGGGTGTGCTGGTGAAGTGAT
CGGATTGGATTCGAGCTGGCAACACGGAACCGAGAAGATCATTAAACCCTCCC
>H-5
CCATGCATGTCTAAGTATAAACTGCTT-ATACTGTGAAACCGCGAATGGCTCATTATATCTGTTATAATTTATTTGATGG
TACAACTCGGATAACCGTAGTAAATCTAGAGCTAATACGTGCGCACAACCCGACTTCTGGAAGGGTCGTATTTATTAGAT
AAAAGGCCAGCCGGGCCGCCCGACCTTCGGTGACTCATGATAACTTGACGAATCGCACGGCCTTGTGCCGGCGATGTTTC
ATTCAAATTTCAGCCCTATCAATTGTCGATGGTAGGATAGAGGCCTACCATGATGGTAACGGGTGACGGAGGATTAGGGT
TCGATTCCGGAGAGGGAGCCTGAGAAACGGCTACCACATCCAAGGAAGGCAGCAGGCGCGCAAATTACCCAATTCCGGTA
CGGAGAGGTAGTGACAAAAAATAACAATATCGGGCCTTCTGATAATTGGAATGAGTACAATTTAAATACCTTAACGAGGA
TCCATTGGAGGGCAAGTCTGGTGCCGGCAGCCGCGGTAATTCCAGCTCCAATAGCGTATATTTAAGTTGTTGCAGTTGAA
AGGCTCGTAGTCGGAATTTAGCGCTTTCTCGATGGTCCGCCTCTGGTGTGCACTGTCGACGATGTGCTTTCTGTCGGGGA
CGTGTTCTTGGGCTTAACTGTCTGGGACTCGGGCTCGGCGTGGTTACTTTGAGTAAATTAGAGTGTTCAAAGCAGGCGAT
CGCCCTGAATACATTAGCATGGAATAGCACGATAGGACTCTGGCCTATCTTGCTGGTCTGTAGGACCGGAGTAATGATTA
AGAGGGACAGTCGGGGGCATTCGTATTTCGTTGTCAGAGGTGAAATTCTTGGATTTACGAAAGACGAACATCTGCGAAAG
CATTTGCCAAGGATGTTTTCATTGATCAAGAACGAAAGTTGGGGGCTCGAAGACGATTAGATACCGTCGTAGTCTCAACC
ATAAACGATACCGACCAGGGATTGGCGTGCGTTCTTTTGATGACCTCGCCAGCACCTTGAGAGAAATCA-GAGTCTTTGG
GTTCCGGGGGGAGTATGGTCGCAAGGCTGAAACTTAAAGGAATTGACGGAAGGGCACCACCAGGCGTGGAGCCTGCGGCT
TAATTTGACTCAACACGGGGAACCTTACCAGGTCCAGACACAGGAATGATGAACAGATTGAGAGCTCTTTTTTGATTCTG
TGGGTGGTGGTGCATGGCCGTTCTTAGTTGGTGGGTTGCCTTGTCAGGTTGATTCCGGTAACGAACGAGACCTCAGCCTG
CTAAATAATATCGTCTCGGTTTCTTAGAGGGACTATTGACGTTTAGTCAATGTAAGTGTGAGGCAATAACAGGTCTGTGA
TGCCCTTCGATGTTCTGGGCCGCCCGCGCGCTACACTGATGCATTCAACGAGCCTATCCTTGGCCGAGAGGTCCGGGTAA
TCTTGAAAACTGCATCGTGATGGGGATAGATCATTGCAATTATTGGCCTTCAACGAGGAATGCCTAGTAAGCGCGAGTCA
TCAGCTCGCGTTGATTACGTCCCTGCCCTTTGTACACACCGCCCGTCGCTCCTACCGATTGGGTGTGCTGGTGAAGTGAT
CGGATTGGATTCGAGCTGGCAACACGGAACCGAGAAGATCATTAAACCCTCCC
>H7-4
CCATGCATGTCTAAGTATAAACTGCTT-ATACTGTGAAACCGCGAATGGCTCATTATATCTGTTATAATTTATTTGATGG
TACAACTCGGATAACCGTAGTAAATCTAGAGCTAATACGTGCGCACAACCCGACTTCTGGAAGGGTCGTATTTATTAGAT
AAAAGGCCAGCCGGGCCGCCCGACCTTCGGTGACTCATGATAACTTGACGAATCGCACGGCCTTGTGCCGGCGATGTTTC
ATTCAAATTTCAGCCCTATCAATTGTCGATGGTAGGATAGAGGCCTACCATGATGGTAACGGGTGACGGAGGATTAGGGT
TCGATTCCGGAGAGGGAGCCTGAGAAACGGCTACCACATCCAAGGAAGGCAGCAGGCGCGCAAATTACCCAATTCCGGTA
CGGAGAGGTAGTGACAAAAAATAACAATATCGGGCCTTCTGATAATTGGAATGAGTACAATTTAAATACCTTAACGAGGA
TCCATTGGAGGGCAAGTCTGGTGCCAGCAGCCGCGGTAATTCCAGCTCCAATAGCGTATATTTAAGTTGTTGCAGTTGAA
AGGCTCGTAGTCGGAATTTAGCGCTTTCTCGATGGTCCGCCTCTGGTGTGCACTGTCGACGATGTGCTTTCTGTCGGGGA
CGTGTTCCTGGGCTTAATTGTCTGGGACTCGGGCTCGGCGTGGTTACTTTGAGTAAATTAGAGTGTTCAAAGCAGGCGAT
CGCCCTGAATACATTAGCATGGAATAGCATGATAGGACTCTGGCCTACCTTGCTGGTCTGTAGGACCGGAGTAATGATTA
AGAGGGACAGTCGGGGGCATTCGTATTTCGTTGTCAGAGGTGAAATTCTTGGATTTACGAAAGACGAACATCTGCGAAAG
CATCTGCCAAGGATGTTTTCATTGATCAAGAACGAAAGTTGGGGGCTCGAAGACGATTAGATACCGTCGTAGTCTCAACC
ATGAACGATGCCGACCAGGGATTGGCGAGCGTTCTTTTGATGACCTCGCCAGCACCTTGAGAGAAATCA-GAGTCTTTGG
GTTCCGGGGGGAGTATGGTCGCAAGGCTGAAACTTAAAGGAATTGACGGAAGGGCACCACCAGGCGTGGAGCCTGCGGCT
TAATTTGACTCAACACGGGGAACCTTACCAGGTCCAGACACGGGAATGATGAACAGATTGAGAGCTCTTTTTTGATTCTG
TGGGTGGTGGTGCATGGCCGTTCTTAGTTGGTGGGTTGCCTTGTCAGGTTGATTCCGGTAACGAACGAGACCTCAGCCTG
CTAAATAATATCGTCTCGGTTTCTTAGAGGGACTATTGACGTTTAGTCAATGTAAGTGTGAGGCAATAACAGGTCTGTGA
TGCCCTTCGATGTTCTGGGCCGCACGCGCGCTACACTGATGCATTCAACGAGCCTATCCTTGGCCGAGAGGTCCGGGTAA
TCTTGAAAACTGCATCGTGATGGGGATAGATCATTGCAATTATTGGTCTTCAACGAGGAATGCCTAGTAAGCGCGAGTCA
TCAGCTCGCGTTGATTACGTCCCTGCCCTTTGTACACACCGCCCGTCGCTCCTACCGATTGGGTGTGCTGGTGAAGTGAT
CGGATTGGATTCGAGCTGGCAACACGGAACCGAGAAGATCATTAAACCCTCCC
>O-3
CCATGCATGTCTAAGTATAAACTGCTT-ATACTGTGAAACCGCGAATGGCTCATTATATCTGTTATAATTTATTTGATGG
TACAACTCGGATAACCGTAGTAAATCTAGAGCTAATACGTGCGCACAACCCGACTTCTGGAAGGGTCGTATTTATTAGAT
AAAAGGCCAGCCGGGCCGCCCGACCTTCGGTGACTCATGATAACTTGACGAATCGCACGGCCTTGTGCCGGCGATGTTTC
ATTCAAATTTCAGCCCTATCAATTGTCGATGGTAGGATAGAGGCCTACCATGATGGTAACGGGTGACGGAGGATTAGGGT
TCGATTCCGGAGAGGGAGCCTGAGAAACGGCTACCACATCCAAGGAAGGCAGCAGGCGCGCAAATTACCCAATTCCGGTA
CGGAGAGGTAGTGACAAAAAATAACAATATCGGGCCTTCTGATAATTGGAATGAGTACAATTTAAATACCTTAACGAGGA
TCCATTGGAGGGCAAGTCTGGTGCCAGCAGCCGCGGTAATTCCAGCTCCAATAGCGTATATTTAAGTTGTTGCAGTTGAA
AGGCTCGTAGTCGGAATTTAGCGCTTTCTCGATGGTCCGCCTCTGGTGTGCACTGTCGACGATGTGCTTTCTGTCGGGGA
CGTGTTCCTGGGCTTAACTGTCTGGGACTCGGGCTCGGCGTGGTTACTTTGAGTAAATTAGAGTGTTCAAAGCAGGCGAT
CGCCCTGAATACATTAGCATGGAATAGCATGATAGGACTCTGGCCTATCTTGCTGGTCTGTAGGACCGGAGTAATGATTA
AGAGGGACAGTCGGGGGCATTCGTATTTCGTTGTCAGAGGTGAAATTCTTGGATTTACGAAAGACGAACATCTGCGAAAG
CATTTGCCAAGGATGTTTTCATTGATCAAGAACGAAAGTTGGGGGCTCGAAGACGATTAGATACCGTCGTAGTCTCAACC
ATAAACGATGCCGACCAGGGATTGGCGAGCGTTCTTTTGATGACCTCGCCAGCACCTTGAGAGAAATCA-GAGTCTTTGG
GTTCCGGGGGGAGTATGGTCGCAAGGCTGAAACTTAAAGGAATTGACGGAAGGGCACCACCAGGCGTGGAGCCTGCGGCT
TAATTTGACTCAACACGGGGAACCTTACCAGGTCCAGACACGGGAATGATGAACAGATTGAGAGCTCTTTTTTGATTCTG
TGGGTGGTGGTGCATGGCCGTTCTTAGTTGGTGGGTTGCCTTGTCAGGTTGATTCCGGTAACGAACGAGACCTCAGCCTG
CTAAATAATATCGTCTCGGTTTCTTAGAGGGACTATTGACGTTTAGTCAATGTAAGTGTGAGGCAATAACAGGTCTGTGA
TGCCCTTCGATGTTCTGGGCCGCACGCGCGCTACACTGATGCATTCAACGAGCCTATCCTTGGCCGAGAGGTCCGGGTAA
TCTTGAAAACTGCATCGTGATGGGGATAGATCATTGCAATTATTGGTCTTCAACGAGGAATGCCTAGTAAGCGCGAGTCA
TCAGCTCGCGTTGATTACGTCCCTGCCCTTTGTACACACCGCCCGTCGCTCCTACCGATTGGGTGTGCTGGTGAAGTGAT
CGGATTGGATTCTAGCTGGCAACACGGAACCGAGAAGATCATTAAACCCTCCC
>SL-4
CCATGCATGTCTAAGTATAAACTGCTT-ATACTGTGAAACCGCGAATGGCTCATTATATCAGTTATAATTTATTTGATGG
TACTACTCGGATAACCGTAGAAAATCTAGAGCTAATACGTGCGCACAACCCGACTTCTGGAAGGGTCGTATTTATTAGAT
AAAAGGCCAGCCGGGCCGCCCGACCTTCGGTGACTCATAATAACTTCACGAATCGCACGGCCTTGTGCCGGCGATGTTTC
ATTCAAATTTCTGCCCTATCAACTTTCGATGGTAGGATAGAGGCCTACCATGGTGGTAACGGGTGACGGAGGATTAGGGT
TCGATTCCGGAGAGGGAGCCTGAGAAACGGCTACCACATCCAAGGAAGGCAGCAGGCGCGCAAATTATCCAATCCCGGCA
CGGGGAGATAGTGACAATAAATAACAATACCGGGCGTTCTGGTAATTGGAATGAGTACAATTTAAATCCCTTAACGAGGA
TCCATTGGAGGGCAAGTCTGGTGCCAGCAGCCGCGGTAATTCCAGCTCCAATAGCGTATATTTAAGTTGTTGCAGTTGAA
AGGCTCGTAGTCGGAATTTAGCGCTTCCTCGATGGTCCGCCTCTGGTGTGCACTGTCGATGGTGTGCTCTCTGTCGGGGA
CGGGCTCCTGGGCTTTACTGTCTGGGACTCGGGCTCGACGTGGTTACTTTGAGTAAATTAGAGTGTTCAACGCAGGCGAT
CGCCCTGAATACATTAGCATGGAATAGCATGATAGGACTCTGGCCTATCTTGCTGGTCTGTAGGACCGGAGTAATGATTA
AGAGGGACAGTCGGGGGCATTCGTATTTCGTTGTCAGAGGTGAAATTCTTGGATTTACGAAAGACGAACATCTGCGAAAG
CATTTGCCAAGGATGTTTTCATTGATCAAGAACGAAAGTTGGGGGCTCGAAGACGATTAGATACCGTCGTAGTCTCAACC
ATAAACGATGCCGACCAGGGATTGGCGAGCGTTCTTTTGATGACCTCGCCAGCACCTTGAGAGAAATCATGAGTCTTTGG
GTTCCGGGGGGAGTATGGTCGCAAGGCTGAAACTTAAAGGAATTGACGGAAGGGCACCACCAGGCGTGGAGCCTGCGGCT
TAATTTGACTCAACACGGGGAAGCTTACCAGGTCCAGACACGGGAATGATGAACAGATTGAGAGCTCTTTTTTGATTCTG
TGGGTGGTGGTGCATGGCCGTTCTTAGTTGGTGGGTTGCCTTGTCAGGTTGATTCCGGTAACGAACGAGACCTCAGCCTG
CTGAATAATATCATCTCGATTTCTTAGAGGGACTATTGGCGTTTAGTCAATTGAAGTGTGAGGCAATAACAGGTATGTGA
TGCCCTTAGATGTTCTGGGCCGCACGCGCGCTACACTGATGCATTCAACGAGCCTATCCTTGGCCGAGAGGCCCGGGTAA
TCTTGGAAACTGCATCGTGATGGGGATAGATTATTGCAATTATTAGTCTTCAACGAGGAATGCCTAGTAAGCGCGAGTCA
TCAGCTCGCGTTGATTACGTCCCTGCCCTTTGTACACACCGCCCGTCGCTCCTACCGATTGGGTGTGCTGGTGAAGTGTT
CGGATTGGCTCCGGGTTGGCAACACGAGGCCGAAAAGAACATTAAACCCTCCC
>SL-5
CCATGCATGTCTAAGTATAAACTGCTT-ATACTGTGAAACCGCGAATGGCTCATTATATCAGTTATAATTTATTTGATGG
TACTACTCGGATAACCGTAGAAAATCTAGAGCTAATACGTGCGCACAACCCGACTTCTGGAAGGGTCGTATTTATTAGAT
AAAAGGCCAGCCGGGCCGCCCGACCTTCGGCGACTCATAATAACTTCACGAATCGCACGGCCTTGTGCCGGCGATGTTTC
ATTCAAATTTCTGCCCTATCAACTTTCGATGGTAGGATAGAGGCCTACCATGGTGGTAACGGGTGACGGAGGATTAGGGT
TCGATTCCGGAGAGGGAGCCTGAGAAACGGCTACCACATCCAAGGAAGGCAGCAGGCGCGCAAATTATCCAATCCCGGCA
CGGGGAGATAGTGACAATAAATAACAATACCGGGCGTTCTGGTAATTGGAATGAGTACAATTTAAATCCCTTAACGAGGA
TCCATTGGAGGGCAAGTCTGGTGCCAGCAGCCGCGGTAATTCCAGCTCCAATAGCGTATATTTAAGTTGTTGCAGTTGAA
AGGCTCGTAGTCGGAATTTAGCGCTTCCTCGATGGTCCGCCTCTGGTGTGCACTGTCGATGGTGTGCTCTCTGTCGGGGA
CGGGCTCCTGGGCTTTACTGTCTGGGACTCGGGCTCGACGTGGTTACTTTGAGTAAATTAGAGTGTTCAACGCAGGCGAT
CGCCCTGAATACATTAGCATGGAATAGCATGATAGGACTCTGGCCTATCTTGCTGGTCTGTAGGACCGGAGTAATGATTA
AGAGGGACAGTCGGGGGCATTCGTATTTCGTTGTCAGAGGTGAAATCCTTGGATTTACGAAAGACGAACATCTGCGAAAG
CATTTGCCAAGGATGTTTTCATTGATCAAGAACGAAAGTTGGGGGCTCGAAGACGATTAGATACCGTCGTAGTCTCAACC
ATAAACGATGCCGACCAGGGATTGGCGAGCGTTCTTTTGATGACCTCGCCAGCACCTTGAGAGAAATCATGAGTCTTTGA
GTTCCGGGGGGAGTATGGTCGCAAGGCTGAAACTTAAAGGAATTGACGGAAGGGCACCACCAGGCGTGGAGCCTGCGGCT
TAATTTGACTCAACACGGGGAAGCTTACCAGGTCCAGACACGGGAATGATGAACAGATTGAGAGCTCTTTTTTGATTCTG
TGGGTGGTGGTGCATGGCCGTTCTTAGTTGGTGGGTTGCCTTGTCAGGTTGATTCCGGTAACGAACGAGACCTCAGCCTG
CTAAATAATATCATCTCGGTTTCTTAGAGGGACTATTGGCGTTTAGTCAATTGAAGTGTGAGGCAATAACAGGTCTGTGA
TGCCCTTAGATGTTCTGGGCCGCACGCGCGCTACACTGATGCATTCAACGAGCCTATCCTTGGCCGAGAGGCCCGGGTAA
TCTTGGAAACTGCATCGTGATGGGGATAGATTATTGCAATTATTAGTCTTCAACGAGGAATGCCTAGTAAGCGCGAGTCA
TCAGCTCGCGTTGATTACGTCCCTGCCCTTTGTACACACCGCCCGTCGCTCCTACCGATTGGGTGTGCTGGTGAAGTGTT
CGGATTGGCTCCGGGTTGGCAACACGAGGCCGAAAAGAACATTAAACCCTCCC
>SP2-3
CCATGCATGTCTAAGTATAAACTGCTT-ATACTGTGAAACCGCGAATGGCTCATTATATCTGTTATAATTTATTTGATGG
TACAACTCGGATAACCGTAGTAAATCTAGAGCTAATACGTGCGCACAACCCGACTTCTGGAAGGGTCGTATTTATTAGAT
AAAAGGCCAGCCGGGCCGCCCGACCTTCGGTGACTCATGATAACTTGACGAATCGCACGGCCTTGTGCCGGCGATGTTTC
ATTCAAATTTCAGCCCTATCAATTGTCGATGGTAGGATAGAGGCCTACCATGATGGTAACGGGTGACGGAGGATTAGGGT
TCGATTCCGGAGAGGGAGCCTGAGAAACGGCTACCACATCCAAGGAAGGCAGCAGGCGCGCAAATTACCCAATTCCGGTA
CGGAGAGGTAGTGACAAAAAATAACAATATCGGGCCTTCTGATAATTGGAATGAGTACAATTTAAATACCTTAACGAGGA
TCCATTGGAGGGCAAGTCTGGTGCCAGCAGCCGCGGTAATTCCAGCTCCAATAGCGTATATTTAAGTTGTTGCAGTTGAA
AGGCTCGTAGTCGGAATT-AGCGCTTTCTCGATGGTCCGCCTCTGGTGTGCACTGTCGACGATGTGCTTTCTGTCGGGGA
CGTGTTCCTGGGCTTAATTGTCTGGGACTCGGGCTCGGCGTGGTTACTTTGAGTAAATTAGAGTGTTCAAAGCAGGCGAT
CGCCCTGAATACATTAGCATGGAATAGCATGATAGGACTCTGGCCTATCTTGCTGGTCTGTAGGACCGGAGTAATGATTA
AGAGGGACAGTCGGGGGCATTCGTATTTCGTTGTCAGAGGTGAAATTCTTGGATTTACGAAAGACGAACATCTGCGAAAG
CATTTGCCAAGGATGTTTTCATTGATCAAGAACGAAAGTTGGGGGCTCGAAGACGATTAGATACCGTCGTAGTCTCAACC
ATAAGCGATGCCGACCAGGGATTGGCGAGCGTTCTTTTGATGACCTCGCCAGCACCTTGAGAGAAATCA-GAGTCTTTGG
GTTCCGGGGGGAGTATGGTCGCAAGGCTGAAACTTAAAGGAATTGACGGAAGGGCACCACCAGGCGTGGAGCCTGCGGCT
TAATTTGACTCTACACGGGGGACCTTACCAGGTCCAGACACGGGAATGATGAACAGATTGAGAGCTCTTTTTTGATTCTG
TGGGTGGTGGTGCATGGCCGTTCTTAGTTGGTGGGTTGCCTTGTCAGGTTGATTCCGGTAACGAACGAGACCTCAGCCTG
CTAAATAATATCGTCTCGGTTTCTTAGAGGGACTATTGACGTTTAGTCAATGTAAGTGTGAGGCAATAACAGGTCTGTGA
TGCCCTTCGATGTTCTGGGCCGCACGCGCGCTACACTGATGCATTCAACGAGCCTATCCTTGGCCGAGAGGTCCGGGTAA
TCTTGAAAACTGCATCGTGATGGGGATAGATCATTGCAATTATTGGTCTTCAACGAGGAATGCCTAGTAAGCGCGAGTCA
TCAGCTCGCGTTGATTACGTCCCTGCCCTTTGTACACACCGCCCGTCGCTCCTACCGATTGGGTGTGCTGGTGAAGTGAT
CGGATTGGATTCGAGCTGGCAACACGGAACCGAGAAGATCATTAAACCCTCCC
>SP2-4
CCATGCATGTCTAAGTATAAACTGCTT-ATACTGTGAAACCGCGAATGGCTCATTATATCTGTTATAATTTATTTGATGG
TACAACTCGGATAACCGTAGTAAATCTAGAGCTAATACGTGCGCACAACCCGACTTCTGGAAGGGTCGTATTTATTAGAT
AAAAGGCCAGCCGGGCCGCCCGACCTTCGGTGACTCACGATAACTTGACGAATCGCACGGCCTTGTGCCGGCGATGTTTC
ATTCAAATTTCAACCCTATCAATTGTCGATGGTAGGATAGAGGCCTACCATGATGGTAACGGGTGACGGAGGATTAGGGT
TCGATTCCGGAGAGGGAGCCTGAGAAACGGCTACCACATCCAAGGAAGGCAGCAGGCGCGCAAATTACCCAATTCCGGTA
CGGAGAGGTAGTGACAAAAAATAACAGTATCGGGCCTTCTGATAATTGGAATGAGTACAATTTAAATACCTTAACGAGGA
TCCATTGGAGGGCAAGTCTGGTGCCAGCAGCCGCGGTAATTCCAGCTCCAATAGCGTATATTTAAGTTGTTGCAGTTGAA
AGGCTCGTAGTCGGAATTTAGCGCTTTCTCGATGGTCCGCCTCTGGTGTGCACTGTCGACGATGTGCTTTCTGTCGGGGA
CGTGTTCCTGGGCTTAACTGTCTGGGACTCGGGCTCGGCGTGGTTACTTTGAGTAAATTAGAGTGTTCAAAGCAGGCGAT
CGCCCTGAATACATTAGCATGGAATAGCATGATAGGACTCAGGCCTATCTTGCTGGTCTGTAGGACCGGAGTAATGATTA
AGAGGGACAGTCGGGGGCATTCGTATTTCGTTGTCAGAGGTGAAATTCTTGGATTTACGAAAGACGAACATCTGCGAAAG
CATTTGCCAAGGATGTTTTCATTGATCAAGAACGAAAGTTGGGGGCTCGAAGACGATTAGATACCGTCGTAGTCTCAACC
ATAAACGATGCCGACTAGGGATTGGCGAGCGTTCTTTTGATGACCTCGCCAGCACCTTGAGAGAAATCA-GAGTCTTTGG
GTTCCGGGGGGAGTATGGTCGCAAGGCTGAAACTTAAAGGAATTGACGGAAGGGCACCACCAGGCGTGGAGCCTGCGGCT
TAATTTGACTCAACACGGGGAACCTTACCAGGTCCAGACACGGGAATGATGAACAGATTGGGAGCTCTTTTTTGATTCTG
TGGGTGGTGGTGCATGGCCGTTCTTAGTTGGTGGGTTGCCTTGTCAGGTTGATTCCGGTAACGAACGAGACCTCAGCCTG
CTAAATAATATCGTCTCGGTTTCTTAGAGGGACTATTGACGTTTAGTCAATGTAAGTGTGAGGCAATAACAGGTCTGTGA
TGCCCTTCGATGTTCTGGGCCGCACGCGCGCTACACTGATGCATTCAACGAGCCTATCCTTGGCCGAGAGGTCCGGGTAA
TCTTGAAAACTGCATCGTGATGGGGATAGATCATTGCAATTATTGGTCTTCAACGAGGAATGCCTAGTAAGCGCGAGTCA
TCAGCTCGCGTTGATTACGTCCCTGCCCTTTGTACACACCGCCCGTCGCTCCTACCGATTGGGTGTGCTGGTGAAGTGAT
CGGATTGGATTCGAGCTGGCAACACGGAACCGAGAAGATCATTAAACCCTCCC
>St.A2011-3
CCATGCATGTCTAAGTATAAACTGCTT-ATACTGTGAAACCGCGAATGGCTCATTATATCTGTTATAATTTATTTGATGG
TACAACTCGGATAACCGTAGTAAATCTAGAGCTAATACGTGCGCACAACCCGACTTCTGGAAGGGTCGTATTTATTAGAT
AAAAGGCCAGCCGGGCCGCCCGACCTTCGGTGACTCATGATAACTTGACGAATCGCACGGCCTTGTGCCGGCGATGTTTC
ATTCAAATTTCAGCCCTATCAATTGTCGATGGTAGGATAGAGGCCTACCATGATGGTAACGGGTGACGGAGGATTAGGGT
TCGATTCCGGAGAGGGAGCCTGAGAAACGGCTACCACATCCAAGGAAGGCAGCAGGCGCGCAAATTACCCAATTCCGGTA
CGGAGAGGTAGTGACAAAAAATAACAATATCGGGCCTTCTGATAATTGGAATGAGTACAATTTAAATACCTTAACGAGGA
TCCATTGGAGGGCAAGTCTGGTGCCAGCAGCCGCGGTAATTCCAGCTCCAATAGCGTATATTTAAGTTGTTGCAGTTGAA
AGGCTCGTAGTCGGAATTTAGCGCTTTCTCGATGGTCCGCCTCTGGTGTGCACTGTCGACGATGTGCTTTCTGTCGGGGA
CGTGTTCCTGGGCTTAATTGTCTGGGACTCGGGCTCGGCGTGGTTACTTTGAGTAAATTAGAGTGTTCAAAGCAGGCGAT
CGCCCTGAATACATTAGCATGGAATAGCATGATAGGACTCTGGCCTATCTTGCTGGTCTGTAGGACCGGAGTAATGATTA
AGAGGGACAGTCGGGGGCATTCGTATTTCGTTGTCAGAGGTGAAATTCTTGGATTTACGAAAGACGAACATCTGCGAAAG
CATTTGCCAAGGATGTTTTCATTGATCAAGAACGAAAGTTGGGGGCTCGAAGACGATTAGATACCGTCGTAGTCTCAACC
ATAAACGATGCCGACCAGGGATTGGCGAGCGTTCTTTTGATGACCTCGCCAGCACCTTGAGAGAAATCA-GAGTCTTTGG
GTTCCGGGGGGAGTATGGTCGCAAGGCTGAAACTTAAAGGAATTGACGGAAGGGCACCACCAGGCGTGGAGCCTGCGGCT
TAATTTGACTCAACACGGGGAACCTTACCAGGTCCAGACACGGGAATGATGAACAGATTGAGAGCTCTTTTTTGATTCTG
TGGGTGGTGGTGCATGGCCGTTCTTAGTTGGTGGGTTGCCTTGTCAGGTTGATTCCGGTAACGAACGAGACCTCAGCCTG
CTAAATAATATCGCCTCGGTTTCTTAGAGGGACTATTGACGTTTAGTCAATGTAAGTGTGAGGCAATAACAGGTCTGTGA
TGCCCTTCGATGTTCTGGGCCGCACGCGCGCTACACTGATGCATTCAACGAGCCTATCCTTGGCCGAGAGGTCCGGGTAA
TCTTGAAAACTGCATCGTGATGGGGATAGATCATTGCAATTATTGGTCTTCAACGAGGAATGCCTAGTAAGCGCGAGTCA
TCAGCTCGCGTTGATCACGTCCCTGCCCTTTGTACACACCGCCCGTCGCTCCTACCGATTGGGTGTGCTGGTGAAGTGAT
CGGATTGGATTCGAGCTGGCAACACGGAACCGAGAAGATCATTAAACCCTCCC
>TN-2
-------------AGTATAAACTGCTT-ATACTGTGAAACCGCGAATGGCTCATTATATCTGTTATAATTTATTTGATGG
TACAACTCGGATAACCGTAGTAAATCTAGAGCTAATACGTGCGCACAACCCGACTTCTGGAAGGGTCGTATTTATTAGAT
AAAAGGCCAGCCGGGCCGCCCGACCTTCGGTGACTCATGATAACTTGACGAATCGCACGGCCTTGTGCCGGCGATGTTTC
ATTCAAATTTCAGCCCTATCAATTGTCGATGGTAGGATAGAGGCCTACCATGATGGTAACGGGTGACGGAGGATTAGGGT
TCGATTCCGGAGAGGGAGCCTGAGAAACGGCTACCACATCCAAGGAAGGCAGCAGGCGCGCAAATTACCCAATTCCGGTA
CGGAGAGGTAGTGACAAAAAATAACAATATCGGGCCTTCTGATAATTGGAATGAGTACAATTTAAATACCTTAACGAGGA
TCCATTGGAGGGCAAGTCTGGTGCCAGCAGCCGCGGTAATTCCAGCTCCAATAGCGTATATTTAAGTTGTTGCAGTTGAA
AGGCTCGTAGTCGGAATTTAGCGCTTTCTCGATGGTCCGCCTCTGGTGTGCACTGTCGACGATGTGCTTTCTGTCGGGGA
CGTGTTCCTGGGCTTAACTGTCTGGGACTCGGGCTCGGCGTGGTTACTTTGAGTAAATTAGAGTGTTCAAAGCAGGCGAT
CGCCCTGAATACATTAGCATGGAATAGCATGATAGGACTCTGGCCTATCTTGCTGGTCTGTAGGACCGGAGTAATGATTA
AGAGGGACAGTCGGGGGCATTCGTATTTCGTTGTCAGAGGTGAAATTCTTGGATTTACGAAAGACGAACATCTGCGAAAG
CATTTGCCAAGGATGTTTTCATTGATCAAGAACGAAAGTTGGGGGCTCGAAGACGATTAGATACCGTCGTAGTCTCAACC
ATAAACGATGCCGACCAGGGATTGGCGAGCGTTCTTTTGATGACCTCGCCAGCACCTTGAGAGAAATCA-GAGTCTTTGG
GTTCCGGGGGGAGTATGGTCGCAAGGCTGAAACTTAAAGGAATTGACGGAAGGGCACCACCAGGCGTGGAGCCTGCGGCT
TAATTTGACTCAACACGGGGAACCTTACCAGGTCCAGACACGGGAATGATGAACAGATTGAGAGCTCTTTTTTGATTCTG
TGGGTGGTGGTGCATGGCCGTTCTTAGTTGGTGGGTTGCCTTGTCAGGTTGATTCCGGTAACGAACGAGACCTCAGCCTG
CTAAATAATATCGTCTCGGTTTCTTAGAGGGACTATTGACGTTTAGTCAATGTAAGTGTGAGGCAATAACAGGTCTGTGA
TGCCCTTCGATGTTCTGGGCCGCACGCGCGCTACACTGATGCATTCAACGAGCCTATCCTTGGCCGAGAGGTCCGGGTAA
TCTTGAAAACTGCATCGTGATGGGGATAGATCATTGCAATTATTGGTCTTCAACGAGGAATGCCTAGTAAGCGCGAGTCA
TCAGCTCGCGTTGATTACGTCCCTGCCCTTTGTACACACCGCCCGTCGCTCCTACCGATTGGGTGTGCTGGTGAAGTGAT
CGGATTGGATTCGAGCTGGCAACACGGAACCGAGAAGATCATTAAACCCTCCC
>TN-4
-------------AGTATAAACTGCTT-ATACTGTGAAACCGCGAATGGCTCATTATATCTGTTATAATTTATTTGATGG
TACAACTCGGATAACCGTAGTAAATCTAGAGCTAATACGTGCGCACAACCCGACTTCTGGAAGGGTCGTATTTATTAGAT
AAAAGGCCAGCCGGGCCGCCCGACCTTCGGTGACTCATGATAACTTGACGAATCGCACGGCCTTGCGCCGGCGATGTTTC
ATTCAAATTTCAGCCCTATCAATTGTCGATGGTAGGATAGAGGCCTACCATGATGGTAACGGGTGACGGAGGATTAGGGT
TCGATTCCGGAGAGGGAGCCTGAGAAACGGCTACCACATCCAAGGAAGGCAGCAGGCGCGCAAATTACCCAATTCCGGTA
CGGAGAGGTAGTGACAAAAAATAACAATATCGGGCCTTCTGATAATTGGAATGAGTACAATTTAAATACCTTCACGAGGA
TCCATTGGAGGGCAAGTCTGGTGCCAGCAGCCGCGGTAATTCCAGCTCCAATAGCGTATATTTAAGTTGTTGCAGTTGAA
AGGCTCGTAGTCGGAATTTAGCGCTTTCTTGATGGTCCGCCTCTGGTGTGCACTGTCGACGATGTGCTTTCTGTCGGGGA
CGTGTTCCTGGGCTTAACTGTCTGGGACTCGGGCTCGGCGTGGTTACTTTGAGTAAATTAGAGTGTTCAAAGCAGGCGAT
CGCCCTGAATACATTAGCATGGAATAGCATGATAGGACTCTGGCCTATCTTGCTGGTCTGTAGGACCGGAGTAATGATTA
AGAGGGACAGTCGGGGGCATTCGTATTTCGTTGTCAGAGGTGAAATTCTTGGATTTACGAAAGACGAACATCTGCGAAAG
CATTTGCCAAGGATGTTTTCATTGATCAAGAACGAAAGTTGGGGGCTCGAAGACGATTAGATACCGTCGTAGTCTCAACC
ATAAACGATGCCGACCAGGGATTGGCGAGCGTTCTTTTGATGACCTCGCCAGCACCTTGAGAGAAATCA-GAGTCTTTGG
GTTCCGGGGGGAGTATGGTCGCAAGGCTGAAACTTAAAGGAATTGACGGAAGGGCACCACCAGGCGTGGAGCCTGCGGCT
TAATTTGACTCAACACGGGGAACCTTACCAGGTCCAGACACGGGAATGATGAACAGATTGAGAGCTCTTTTTTGATTCTG
TGGGTGGTGGTGCATGGCCGTTCTTAGTTGGTGGGTTGCCTTGTCAGGTTGATTCCGGTAACGAACGAGACCTCAGCCTG
CTAAATAATATCGTCTCGGTTTCTTAGAGGGACTATTGACGTTTAGTCAATGTAAGTGTGATGCAATAACAGGTCTGTGA
TGCCCTTCGATGTTCTGGGCCGCACGCGCGCTACACTGATGCATTCAACGAGCCTATCCTTGGCCGAGAGGTCCGGGTAA
TCTTGAAAACTGCATCGTGATGGGGATAGATCATTGCAATTATTGGTCTTCAACGAGGAATGCCTAGTAAGCGCGAGTCA
TCAGCTCGCGTTGATTACGTCCCTGCCCTTTGTACACACCGCCCGTCGCTCCTACCGATTGGGTGTGCTGGTGAAGTGAT
CGGATTGGATTCGAGCTGGCAACACGGAACCGAGAAGATCATTAAACCCTCCC
>TN-5
-------------AGTATAAACTGCTT-ATACTGTGAAACCGCGAATGGCTCATTATATCTGTTATAATTTATTTGATGG
TACAACTCGGATAACCGTAGTAAATCTAGAGCTAATACGTGCGCACAACCCGACTTCTGGAAGGGTCGTATTTATTAGAT
AAAAGGCCAGCCGGGCCGCCCGACCTTCGGTGACTCATGATAACTTGACGAATCGCACGGCCTTGCGCCGGCGATGTTTC
ATTCAAATTTCAGCCCTATCAATTGTCGATGGTAGGATAGAGGCCTACCATGATGGTAACGGGTGACGGAGGATTAGGGT
TCGATTCCGGAGAGGGAGCCTGAGAAACGGCTACCACATCCAAGGAAGGCAGCAGGCGCGCAAATTACCCAATTCCGGTA
CGGAGAGGTAGTGACAAAAAATAACAATATCGGGCCTTCTGATAATTGGAATGAGTACAATTTAAATACCTTAACGAGGA
TCCATTGGAGGGCAAGTCTGGTGCCAGCAGCCGCGGTAATTCCAGCTCCAATAGCGTATATTTAAGTTGTTGCAGTTGAA
AGGCTCGTAGTCGGAATTTAGCGCTTTCTTGATGGTCCGCCTCTGGTGTGCACTGTCGACGATGTGCTTTCTGTCGGGGA
CGTGTTCCTGGGCTTAACTGTCTGGGACTCGGGCTCGGCGTGGTTACTTTGAGTAAATTAGAGTGTTCAAAGCAGGCGAT
CGCCCTGAATACATTAGCATGGAATAGCATGATAGGACTCTGGCCTATCTTGCTGGTCTGTAGGACCGGAGTAATGATTA
AGAGGGACAGTCGGGGGCATTCGTATTTCGTTGTCAGAGGTGAAATTCTTGGATTTACGAAAGACGAACATCTGCGAAAG
CATTTGCCAAGGATGTTTTCATTGATCAAGAACGAAAGTTGGGGGCTCGAAGACGATTAGATACTGTCGTAGTCTCAACC
ATAAACGATGCCGACCAGGGATTGGCGAGCGTTCTTTTGATGACCTCGCCAGCACCTTGAGAGAAATCA-GAGTCTTTGG
GTTCCGGGGGGAGTATGGTCGCAAGGCTGAAACTTAAAGGAATTGACGGAAGGGCACCACCAGGCGTGGAGCCTGCGGCT
TAATTTGACTCAACACGGGGAACCTTACCAGGTCCAGACACGGGAATGATGAACAGATTGAGAGCTCTTTTTTGATTCTG
TGGGTGGTGGTGCATGGCCGTTCTTAGTTGGTGGGTTGCCTTGTCAGGTTGATTCCGGTAACGAACGAGACCTCAGCCTG
CTAAATAATATCGTCTCGGTTTCTTAGAGGGACTATTGACGTTTAGTCAATGTAAGTGTGAGGCAATAACAGGTCTGTGA
TGCCCTTCGATGTTCTGGGCCGCACGCGCGCTACACTGATGCATTCAACGAGCCTATCCTTGGCCGAGAGGTCCGGGTAA
TCTTGAAAACTGCATCGTGATGGGGATAGATCATTGCAATTATTGGTCTTCAACGAGGAATGCCTAGTAAGCGCGAGTCA
TCAGCTCGCGTTGATTACGTCCCTGCCCTTTGTACACACCGCCCGTCGCTCCTACCGATTGGGTGTGCTGGTGAAGTGAT
CGGATTGGATTCGAGCTGGCAACACGGAACCGAGAAGATCATTAAACCCTCCC
>TN-7
-------------AGTATAAACTGCTT-ATACTGTGAAACCGCGAATGGCTCATTATATCTGTTATAATTTATTTGATGG
TACAACTCGGATAACCGTAGTAAATCTAGAGCTAATACGTGCGCACAACCCGACTTCTGGAAGGGTCGTATTTATTAGAT
AAAAGGCCAGCCGGGCCGCCCGACCTTCGGTGACTCATGATAACTTGACGAATCGCACGGCCTTGTGCCGGCGATGTTTC
ATTCAAATTTCAGCCCTATCAATTGTCGATGGTAGGATAGAGGCCTACCATGATGGTAACGGGTGACGGAGGATTAGGGT
TCGATTCCGGAGAGGGAGCCTGAGAAACGGCTACCACATCCAAGGAAGGCAGCAGGCGCGCAAATTACCCAATTCCGGTA
CGGAGAGGTAGTGACAAAAAATAACAATATCGGGCCTTCTGATAATTGGAATGAGTACAATTTAAATACCTTAACGAGGA
TCCATTGGAGGGCAAGTCTGGTGCCAGCAGCCGCGGTAATTCCAGCTCCAATAGCGTATATTTAAGTTGTTGCAGTTGAA
AGGCTCGTAGTCGGAATTTAGCGCTTTCTCGATGGTCCGCCTCTGGTGTGCACTGTCGACGATGTGCTTTCTGTCGGGGA
CGTGTTCCTGGGCTTAACTGTCTGGGACTCGGGCTCGGCGTGGTTACTTTGAGTAAATTAGAGTGTTCAAAGCAGGCGAT
CGCCCTGAATACATTAGCATGGAATAGCATGATAGGACTCTGGCCTATCTTGCTGGTCTGTAGGACCGGAGTAATGATTA
AGAGGGACAGTCGGGGGCATTCGTATTTCGTTGTCAGAGGTGAAATTCTTGGATTTACGAAAGACGAACATCTGCGAAAG
CATTTGCCAAGGATGTTTTCATTGATCAAGAACGAAAGTTGGGGGCTCGAAGACGATTAGATACCGTCGTAGTCTCAACC
ATAAACGATGCCGACCAGGGATTGGCGAGCATTCTTTTGATGACCTCGCCAGCACCTTGAGAGAAATCA-GAGTCTTTGG
GTTCCGGGGGGAGTATGGTCGCAAGGCTGAAACTTAAAGGAATTGACGGAAGGGCACCACCAGGCGTGGAGCCTGCGGCT
TAATTTGACTCAACACGGGGAACCTTACCAGGTCCAGACACGGGAATGATGAACAGATTGAGAGCTCTTTTTTGATTCTG
TGGGTGGTGGTGCATGGCCGTTCTTAGTTGGTGGGTTGCCTTGTCAGGTTGATTCCGGTAACGAACGAGACCTCAGCCTG
CTAAATAATATCGTCTCGGTTTCTTAGAGGGACTATTGACGTTTAGTCAATGTAAGTGTGAGGCAATAACAGGTCTGTGA
TGCCCTTCGATGTTCTGGGCCGCACGCGCGCTACACTGATGCATTCAACGAGCCTATCCTTGGCCGAGAGGTCCGGGTAA
TCTTGAAAACTGCATCGTGATGGGGATAGATCATTGCAATTATTGGTCTTCAACGAGGAATGCCTAGTAAGCGCGAGTCA
TCAGCTCGCGTTGATTACGTCCCTGCCCTTTGTACACACCGCCCGTCGCTCCTACCGATTGGGTGTGCTGGTGAAGTGAT
CGGATTGGATTCGAGCTGGCAACACGGAACCGAGAAGATCATTAAACCCTCCC
>TN-8
-------------AGTATAAACTGCTT-ATACTGTGAAACCGCGAATGGCTCATTATATCTGTTATAATTTATTTGATGG
TACAACTCGGATAACCGTAGTAAATCTAGAGCTAATACGTGCGCACAACCCGACTTCTGGAAGGGTCGTATTTATTAGAT
AAAAGGCCAGCCGGGCCGCCCGACCTTCGGTGACTCATGATAACTTGACGAATCGCACGGCCTTGTGCCGGCGATGTTTC
ATTCAAATTTCAGCCCTATCAATTGTCGATGGTAGGATAGAGGCCTACCATGATGGTAACGGGTGACGGAGGATTAGGGT
TCGATTCCGGAGAGGGAGCCTGAGAAACGGCTACCACATCCAAGGAAGGCAGCAGGCGCGCAAATTACCCAATTCCGGTA
CGGAGAGGTAGTGACAAAAAATAACAATATCGGGCCTTCTGATAATTGGAATGAGTACAATTTAAATACCTTAACGAGGA
TCCATTGGAGGGCAAGTCTGGTGCCAGCAGCCGCGGTAATTCCAGCTCCAATAGCGTATATTTAAGTTGTTGCAGTTGAA
AGGCTCGTAGTCGGAATTTAGCGCTTTCTCGATGGTCCGCCTCTGGTGTGCACTGTCGACGATGTGCTTTCTGTCGGGGA
CGTGTTCCTGGGCTTAACTGTCTGGGACTCGGGCTCGGCGTGGTTACTTTGAGTAAATTAGAGTGTTCAAAGCAGGCGAT
CGCCCTGAATACATTAGCATGGAATAGCATGATAGGACTCTGGCCTATCTTGCTGGTCTGTAGGACCGGAGTAATGATTA
AGAGGGACAGTCGGGGGCATTCGTATTTCGTTGTCAGAGGTGAAATTCTTGGATTTACGAAAGACGAACATCTGCGAAAG
CATTTGCCAAGGATGTTTTCATTGATCAAGAACGAAAGTTGGGGGCTCGAAGACGATTAGATACCGTCGTAGTCTCAACC
ATAAACGATGCCGACCAGGGATTGGCGAGCGTTCTTTTGATGACCTCGCCAGCACCTTGAGAGAAATCA-GAGTCTTTGG
GTTCCGGGGGGAGTATGGTCGCAAGGCTGAAACTTAAAGGAATTGACGGAAGGGCACCACCAGGCGTGGAGCCTGCGGCT
TAATTTGACTCAACACGGGGAACCTTACCAGGTCCAGACACGGGAATGATGAACAGATTGAGAGCTCTTTTTTGATTCTG
TGGGTGGTGGTGCATGGCCGTTCTTAGTTGGTGGGTTGCCTTGTCAGGTTGATTCCGGTAACGAACGAGACCTCAGCCTG
CTAAATAATATCGTCTCGGTTTCTTAGAGGGACTATTGACGTTTAGTCAATGTAAGTGTGAGACAATAACAGGTCTGTGA
TGCCCTTCGATGTTCTGGGCCGCACGCGCGCTACACTGATGCATTCAACGAGCCTATCCTTGGCCGAGAGGTCCGGGTAA
TCTTGAAAACTGCATCGTGATGGGGATAGATCATTGCAATTATTGGTCTTCAACGAGGAATGCCTAGTAAGCGCGAGTCA
TCAGCTCGCGTTGATTACGTCCCTGCCCTTTGTACACACCGCCCGTCGCTCCTACCGATTGGGTGTGCTGGTGAAGTGAT
CGGATTGGATTCGAGCTGGCAACACGGAACCGAGAAGATCATTAAACCCTCCC
>TN-9
-------------AGTATAAACTGCTT-ATACTGTGAAACCGCGAATGGCTCATTATATCTGTTATAATTTATTTGATGG
TACAACTCGGATAACCGTAGTAAATCTAGAGCTAATACGTGCGCACAACCCGACTTCTGGAAGGGTCGTATTTATTAGAT
AAAAGGCCAGCCGGGCCGCCCGACCTTCGGTGACTCATGATAACTTGACGAATCGCACGGCCTTGTGCCGGCGATGTTTC
ATTCAAATTTCAGCCCTATCAATTGTCGATGGTAGGATAGAGGCCTACCATGATGGTAACGGGTGGCGGAGGATTAGGGT
TCGATTCCGGAGAGGGAGCCTGAGAAACGGCTACCACATCCAAGGAAGGCAGCAGGCGCGCAAATTACCCAATTCCGGTA
CGGAGAGGTAGTGACAAAAAATAACAATATCGGGCCTTCTGATAATTGGAATGAGTACAATTTAAATACCTTAACGAGGA
TCCATTGGAGGGCAAGTCTGGTGCCAGCAGCCGCGGTAATTCCAGCTCCAATAGCGTATATTTAAGTTGTTGCAGTTGAA
AGGCTCGTAGTCGGAATTTAGCGCTTTCTCGATGGTCCGCCTCTGGTGTGCACTGTCGACGATGTGCTTTCTGTCGGGGA
CGTGTTCCTGGGCTTAACTGTCTGGGACTCGTGCTCGGCGTGGTTACTTTGAGTAAATTAGAGTGTTCAAAGCAGGCGAT
CGCCCTGAATACATTAGCATGGAATAGCATGATAGGACTCTGGCCTATCTTGCTGGTCTGTAGGACCGGAGTAATGATTA
AGAGGGACAGTCGGGGGCATTCGTATTTCGTTGTCAGAGGTGAAATTCTTGGATTTACGAAAGACGAACATCTGCGAAAG
CATTTGCCAAGGATGTTTTCATTGATCAAGAACGAAAGTTGGGGGCTCGAAGACGATTAGATACCGTCGTAGTCTCAACC
ATAAACGATGCCGACCAGGGATTGGCGAGCGTTCTTTTGATGACCTCGCCAGCACCTTGAGAGAAATCA-GAGTCTTTGG
GTTCCGGGGGGAGTATGGTCGCAAGGCTGAAACTTAAAGGAATTGACGGAAGGGCACCACCAGGCGTGGAGCCTGCGGCT
TAATTTGACTCAACACGGGGAACCTTACCAGGTCCAGACACGGGAATGATGAACAGATTGAGAGCTCTTTTTTGATTCTG
TGGGTGGTGGTGCATGGCCGTTCTTAGTTGGTGGGTTGCCTTGTCAGGTTGATTCCGGTAACGAACGAGACCTCAGCCTG
CTAAATAATATCGTCTCGGTTTCTTAGAGGGACTATTGACGTTTAGTCAATGTAAGTGTGAGGCAATAACAGGTCTGTGA
TGCCCTTCGATGTTCTGGGCCGCACGCGCGCTACACTGATGCATTCAACGAGCCTATCCTTGGCCGAGAGGTCCGGGTAA
TCTTGAAAACTGCATCGTGATGGGGATAGATCATTGCAATTATTGGTCTTCAACGAGGAATGCCTAGTAAGCGCGAGTCA
TCAGCTCGCGTTGATTACGTCCCTGCCCTTTGTACACACCGCCCGTCGCTCCTACCGATTGGGTGTGCTGGTGAAGTGAT
CGGATTGGATTCGAGCTGGCAACACGGAACCGAGAAGATCATTAAACCCTCCC
>TN-10
-------------AGTATAAACTGCTT-ATACTGTGAAACCGCGAATGGCTCATTATATCTGTTATAATTTATTTGATGG
TACAACTCGGATAACCGTAGTAAATCTAGAGCTAATACGTGCGCACAACCCGACTTCTGGAAGGGTCGTATTTATTAGAT
AAAAGGCCAGCCGGGCCGCCCGACCTTCGGTGACTCATGATAACTTGACGAATCGCACGGCCTTGCGCCGGCGATGTTTC
ATTCAAATTTCAGCCCTATCAATTGTCGATGGTAGGATAGAGGCCTACCATGATGGTAACGGGTGACGGAGGATTAGGGT
TCGATTCCGGAGAGGGAGCCTGAGAAACGGCTACCACATCCAAGGAAGGCAGCAGGCGCGCAAATTACCCAATTCCGGTA
CGGAGAGGTAGTGACAAAAAATAACAATATCGGGCCTTCTGATAATTGGAATGAGTACAATTTAAATACCTTAACGAGGA
TCCATTGGAGGGCAAGTCTGGTGCCAGCAGCCGCGGTAATTCCAGCTCCAATAGCGTATATTTAAGTTGTTGCAGTTGAA
AGGCTCGTAGTCGGAATTTAGCGCTTTCTTGATGGTCCGCCTCTGGTGTGCACTGTCGACGATGTGCTTTCTGTCGGGGA
CGTGTTCCTGGGCTTAACTGTCTGGGACTCGGGCTCGGCGTGGTTACTTTGAGTAAATTAGAGTGTTCAAAGCAGGCGAT
CGCCCTGAATACATTAGCATGGAATAGCATGATAGGACTCTGGCCTATCTTGCTGGTCTGTAGGACCGGAGTAATGATTA
AGAGGGACAGTCGGGGGCATTCGTATTTCGTTGTCAGAGGTGAAATTCTTGGATTTACGAAAGACGAACATCTGCGAAAG
CATTTGCCAAGGATGTTTTCATTGATCAAGAACGAAAGTTGGGGGCTCGAAGACGATTAGATACCGTCGTAGTCTCAACC
ATAAACGATGCCGACCAGGGATTGGCGAGCGTTCTTTTGATGACCTCGCCAGCACCTTGAGAGAAATCA-GAGTCTTTGG
GTTCCGGGGGGAGTATGGTCGCAAGGCTGAAACTTAAAGGAATTGACGGAAGGGCACCACCAGGCGTGGAGCCTGCGGCT
TAATTTGACTCAACACGGGGAACCTTACCAGGTCCAGACACGGGAATGATGAACAGATTGAGAGCTCTTTTTTGATTCTG
TGGGTGGTGGTGCATGGCCGTTCTTAGTTGGTGGGTTGCCTTGTCAGGTTGATTCCGGTAACGAACGAGACCTCAGCCTG
CTAAATAATATCGTCTCGGTTTCTTAGAGGGACTATTGACGTTTAGTCAATGTAAGTGTGAGGCAATAACAGGTCTGTGA
TGCCCTTCGATGTTCTGGGCCGCACGCGCGCTACACTGATGCATTCAACGAGCCTATCCTTGGCCGAGAGGTCCGGGTAA
TCTTGAAAACTGCATCGTGATGGGGATAGATCATTGCAATTATTGGTCTTCAACGAGGAATGCCTAGTAAGCGCGAGTCA
TCAGCTCGCGTTGATTACGTCCCTGCCCTTTGTACACACCGCCCGTCGCTCCTACCGATTGGGTGTGCTGGTGAAGTGAT
CGGATTGGACTCGAGCTGGCAACACGGAACCGAGAAGATCATTAAACCCTCCC
>TN-12
-------------AGTATAAACTGCTT-ATACTGTGAAACCGCGAATGGCTCATTATATCTGTTATAATTTATTTGATGG
TACAACTCGGATAACCGTAGTAAATCTAGAGCTAATACGTGCGCACAACCCGACTTCTGGAAGGGTCGTATTTATTAGAT
AAAAGGCCAGCCGGGCCGCCCGACCTTCGGTGACTCATGATAACTTGACGAATCGCACGGCCTTGTGCCGGCGATGTTTC
ATTCAAATTTCAGCCCTATCAATTGTCGATGGTAGGATAGAGGCCTACCATGATGGTAACGGGTGACGGAGGATTAGGGT
TCGATTCCGGAGAGGGAGCCTGAGAAACGGCTACCACATCCAAGGAAGGCAGCAGGCGCGCAAATTACCCAATTCCGGTA
CGGAGAGGTAGTGACGAGAAATAACAATATCGGGCCTTCTGATAATTGGAATGAGTACAATTTAAATACCTTAACGAGGA
TCCATTGGAGGGCAAGTCTGGTGCCAGCAGCCGCGGTAATTCCAGCTCCAATAGCGTATATTTAAGTTGTTGCAGTTGAA
AGGCTCGTAGTCGGAATTTAGCGCTTTCTTGATGGTCCGCCTCTGGTGTGCACTGTCGACGATGTGCTTTCTGTCGGGGA
CGTGTTCCTGGACTTAACTGTCTGGGACTCGGGCTCGGCGTGGTTACTTTGAGTAAATTAGAGTGTTCAAAGCAGGCGAT
CGCCCTGAATACATTAGCATGGAATAGCATGATAGGACTCTGGCCTATCTTGCTGGTCTGTAGGACCGGAGTAATGATTA
AGAGGGACAGTCGGGGGCATTCGTATTTCGTTGTCAGGGGTGAAATTCTTGGATTTACGAAAGACGAACATCTGCGAAAG
CATTTGCCAAGGATGTTTTCATTGATCAAGAACGAAAGTTGGGGGCTCGAAGACGATTAGATACCGTCGTAGTCTCAACC
ATAAACGATGCCGACCAGGGATTGGCGAGCGTTCTTTTGATGACCTCGCCAGCACCTTGAGAGAAATCA-GAGTCTTTGG
GTTCCGGGGGGAGTATGGTCGCAAGGCTGAAACTTAAAGGAATTGACGGAAGGGCACCACCAGGCGTGGAGCCTGCGGCT
TAATTTGACTCAACACGGGGAACCTTACCAGGTCCAGACACGGGAATGATGAACAGATTGAGAGCTCTTTTTTGATTCTG
TGGGTGGTGGTGCATGGCCGTTCTTAGTTGGTGGGTTGCCTTGTCAGGTTGATTCCGGTAACGAACGAGACCTCAGCCTG
CTAAATAATATCGTCTCGGTTTCTTAGAGGGACTATTGACGTTTAGTCAATGTAAGTGTGAGGCAATAACAGGTCTGTGA
TGCCCTTCGATGTTCTGGGCCGCACGCGCGCTACACTGATGCATTCAACGAGCCTATCCTTGGCCGAGAGGTCCGGGTAA
TCTTGAAAACTGCATCGTGATGGGGATAGATCATTGCAATTATTGGTCTTCAACGAGGAATGCCTAGTAAGCGCGAGTCA
TCAGCTCGCGTTGATTACGTCCCTGCCCTTTGTACACACCGCCCGTCGCTCCTACCGATTGGGTGTGCTGGTGAAGTGAT
CGGATTGGATTCGAGCTGGCAACACGGAACCGAGAAGATCATTAAACCCTCCC
